# Supplementary material for: A Panel of CircRNAs in the Serum Serves as Biomarkers for Mycobacterium tuberculosis Infection
Source: Front Microbiol. 2020 Jun 9;11:1215. doi: 10.3389/fmicb.2020.01215 (PMC7296121; doi:10.3389/fmicb.2020.01215)
Supplement: TABLE S1 — The circRNA expression profile in the serum of TB patients and healthy controls by circRNA Microarray. [file Table_1.xlsx]

## Sheet: Sheet1
All Targets Value # Column A: probeID, it represents the probe name. # Column B ~ L: Annotations to each probe, including circRNA, Alias, source, chrom, strand, txStart, txEnd, circRNA_type, best_transcript, GeneSymbol and Sequence. # Column M ~ R: log2 value of Normalized Intensity of each sample. # Column S: fold change of TB vs HC. # Column T: the p-value of TB vs HC. Note: Alias: the circRNA …
	Annotations											Normalized Intensity
probeID	circRNA	Alias	source	chrom	strand	txStart	txEnd	circRNA_type	best_transcript	GeneSymbol	Sequence	TB#1	TB#2	TB#3	HC#1	HC#2	HC#3	Foldchange	p
ASCRP3002183	hsa_circRNA_406808		25070500	chr6	-	84894904	84913814	exonic	NM_014895	CEP162	AGGAAAAAAGAAAATTACAGTGATGATTTTGAAGATGAGTATGTTGGTGCACCGTTGACT	5.24645	18.331	5.09535	5.28344	5.19763	5.09535	14.7149	0.376039
ASCRP3002540	hsa_circRNA_064985	hsa_circ_0064985	circBase	chr3	+	42635913	42636490	exonic	NM_016305	SS18L2	ATAAAATACTGTACCAGCATGTGTTACATAGAAATCTCATTTATTTGGCTACCATTGCAG	4.98619	17.2333	5.15297	5.31448	5.36989	5.0234	10.9673	0.392059
ASCRP3003000	hsa_circRNA_012889	hsa_circ_0012889	circBase	chr1	+	65890985	66101111	exonic	NM_001003679	LEPR	ATGATGTACACTCTCGTGGCATTATCCTTCAGTGGGGCTATTGGACTGACTTTTCTTATG	16.7014	5.28865	5.36493	5.15297	5.32469	5.46604	10.4112	0.372649
ASCRP3010807	hsa_circRNA_089761	hsa_circ_0089761	circBase	chrM	-	7586	15888	exonic	uc022bqs.1	JA760602	TACTTGCGCTGCATGTGCCATAGGCCCATTTGAGTATTTTGTTTTCAATTAGGGAGATAG	13.5829	9.06184	7.80702	8.7603	6.40404	6.86203	5.63983	0.212756
ASCRP3006887	hsa_circRNA_051239	hsa_circ_0051239	circBase	chr19	-	41938372	41945481	exonic	uc010xwb.2	ATP5SL	CTTACCTGCCTATACACACACACACACGCACACGCTGTCCTGTACCTCCAAGGAGCTAAT	14.4902	13.9814	13.2821	11.3769	10.4123	11.788	5.3589	0.00712349
ASCRP3008296	hsa_circRNA_029965	hsa_circ_0029965	circBase	chr13	+	33306237	33344899	exonic	NM_015032	PDS5B	GAGGAAGACCATCAAAAACGCCATCACCATCACAACCAAAAAAAAATGTAGCCTTGCTTC	11.6574	10.4965	10.0832	8.00329	8.07411	8.15359	5.17455	0.00486585
ASCRP3008993	hsa_circRNA_008882	hsa_circ_0008882	circBase	chrM	+	13418	13499	sense overlapping	uc004cox.4	MTND5	GCATTAGCAGGAATACCTTTCCTCACAGGACTACTCAAAACCATACCTCTCACTTCAACC	15.1398	13.2821	11.6771	12.5055	9.53693	10.23	4.98748	0.1241
ASCRP3012480	hsa_circRNA_089763	hsa_circ_0089763	circBase	chrM	-	8366	14149	exonic	uc022bqt.1	JA760600	TGGGCCATACGGTAGTATTTAGTTGGGGCATTTATGTGATTAGGAGTAGGGTTAGGATGA	14.1544	11.634	10.1905	10.9461	8.31312	9.06387	4.81553	0.142015
ASCRP3004672	hsa_circRNA_003416	hsa_circ_0003416	circBase	chrX	+	12995025	12995149	sense overlapping	NM_021109	TMSB4X	CATCTGTCTATCTATCTGGCTGGCAGGGAAGGAAAGAACTTGCATGTTGGATCAAGTTTA	13.1752	8.12208	8.64393	8.03525	7.27035	7.49656	4.3308	0.21588
ASCRP3004607	hsa_circRNA_404022		25242744	chr8	+	41466934	41469511	exonic	NM_178819	AGPAT6	CATCATCACCTACCATGACAGTGGGCTACCTTGAGAATGGAGCGAGGAGCCAAGGAGAAG	8.62337	8.01693	7.3351	5.62171	5.89076	5.72839	3.98562	0.00411911
ASCRP3011563	hsa_circRNA_028883	hsa_circ_0028883	circBase	chr12	+	120933858	120936298	exonic	NM_003746	DYNLL1	TCTCAAAATCCATTCCTTTAAAAAATAAATCTGATGCAGATGTGTAGGCGGGAGCAGGGC	10.2685	7.64707	10.1391	7.29172	6.51049	7.62004	3.90294	0.0729252
ASCRP3011616	hsa_circRNA_102619	hsa_circ_0000977	circBase	chr2	-	10784445	10808849	exonic	NM_024894	NOL10	TCTGACGGCCAATGAAACCCCCAAGATGGGCATCTATTACATTCCATTCTGAAGTTTATA	11.2394	7.81802	9.84784	7.0254	6.71534	8.58623	3.85977	0.129169
ASCRP3009896	hsa_circRNA_102116	hsa_circ_0003258	circBase	chr17	-	47388673	47389404	exonic	NM_014897	ZNF652	GTACTTCGACGAACACATGAAAACACACACTGCACACACAAAAGACATGCCATTTACATG	9.22601	9.30116	8.56491	6.74321	6.24742	7.58752	3.80913	0.00887957
ASCRP3008702	hsa_circRNA_011883	hsa_circ_0011883	circBase	chr1	-	40544231	40546159	exonic	NM_000310	PPT1	GATGGTGAAATTCCTCAATGATTCCATTGTGGACCCTGTAGATTCGGAGCCTCGTGCAAG	10.6652	5.51206	5.89076	5.02952	5.36989	5.41387	3.61169	0.278135
ASCRP3004792	hsa_circRNA_089762	hsa_circ_0089762	circBase	chrM	-	7586	7982	exonic	uc022bqs.1	JA760602	CATGTGCCATGTCGCCTGGTTCTAGGAATAATGGGGGAAGTATGTAGGAGTTGAAGATTA	13.4929	9.84375	9.20655	10.2651	7.56333	8.51573	3.57062	0.253888
ASCRP3009158	hsa_circRNA_404686		25070500	chr1	+	236332005	236343328	exonic	NM_003272	GPR137B	GCGTCCATTCCTTTGATTATGACTGGTACAATGTATCAGACCAGGTGATTTTCAAAGCCA	12.5657	9.35054	11.8359	9.27277	9.03771	9.59667	3.32034	0.119502
ASCRP3000421	hsa_circRNA_103845	hsa_circ_0072568	circBase	chr5	-	58476420	58511794	exonic	NM_006203	PDE4D	AACCAACCATCCATCAACAAAGCCACCATAACAGTTTTGATGTGGACAATGGCACATCTG	10.2342	7.7371	7.77694	6.32624	6.7304	6.86203	3.3098	0.082078
ASCRP3009598	hsa_circRNA_091419	hsa_circ_0091419	circBase	chrX	-	118920468	118923974	exonic	ENST00000361575	RPL39	GGCCTTTCTTTTTTCTTCTCACAAGACTTTCAGGATTAAGCGATTCCTGGCCAAGAAACA	12.7512	10.6731	10.8341	9.19907	9.23977	10.0255	3.28573	0.0550105
ASCRP3008211	hsa_circRNA_406281		25070500	chr3	+	52723939	52724314	intronic	ENST00000394799	GNL3	GAGCAAATGTCTTTTTCTTTTTTTCTTTTTGAGATGGAGGCTTGCTGTCCTGGGCAACAA	11.646	9.07149	9.45763	7.73248	7.96769	8.76826	3.22734	0.0916223
ASCRP3012669	hsa_circRNA_103107	hsa_circ_0061251	circBase	chr21	-	11020812	11029717	exonic	uc002yis.1	TPTE	TGTGGTCAGTGTTACCATCCATACTGTGTCAGTATTAAGGAGGCTTGGAGTACCCATAAT	8.7919	6.40142	6.52271	5.62171	5.28344	5.15297	3.19519	0.0753505
ASCRP3002760	hsa_circRNA_065793	hsa_circ_0065793	circBase	chr3	+	50131152	50131308	exonic	NM_005778	RBM5	ATCACCATCACAGAGAGCGATAGAGAGCGTGAAAGAAGGAACAGTGACCGATCCGAAGAT	7.91071	7.66764	6.85808	5.46604	5.79835	5.54352	3.17597	0.00491838
ASCRP3009089	hsa_circRNA_102885	hsa_circ_0007422	circBase	chr2	-	200173482	200298237	exonic	NM_015265	SATB2	GCCGGTGCAGGTTTGATGATTCCTGTCTTTTGTGTCGTGGAGCAGTTGGACGGCTCTCTT	10.3481	5.70035	5.49839	5.28344	5.44726	5.32978	3.08458	0.312754
ASCRP3011094	hsa_circRNA_028882	hsa_circ_0028882	circBase	chr12	+	120907659	120936298	exonic	NM_001037494	DYNLL1	TCAAAATCCATTCCTTTAAAAAATAAATCTGATGCAGATGTGTAGGGAGAGCCTGGGGCC	10.6033	7.67604	10.1811	7.97368	7.10981	7.93333	3.05763	0.130511
ASCRP3001579	hsa_circRNA_104588	hsa_circ_0005630	circBase	chr8	-	37727937	37735069	exonic	NM_025151	RAB11FIP1	ACTGCCACCATCATCAGTGAGAACTTGAACAATGAGGTCATGATGAAGGTGGTATAAGTT	8.26888	7.71038	7.3351	5.7442	6.20504	6.02518	2.99325	0.00417535
ASCRP3007404	hsa_circRNA_048148	hsa_circ_0048148	circBase	chr19	+	1037623	1039064	exonic	uc002lqu.3	CNN2	GAAATACGACTGTGGACCAAACGCAATAAAACCTCTGTTTGTACGAAGAGTGGGCATGAC	8.20234	7.58752	6.96164	5.65943	5.94379	5.81349	2.99009	0.00840504
ASCRP3007140	hsa_circRNA_406174		25070500	chr22	-	28249524	28269803	sense overlapping	NM_012399	PITPNB	CTTGTGATGATACACACACATGCACAGGACTACAAAGCTGATGAAGACCCAGCATTATTC	7.48044	7.28259	6.61959	5.28344	5.41868	5.43779	2.9341	0.00273185
ASCRP3001840	hsa_circRNA_400850		25242744	chr11	+	118890859	118892596	exonic	NM_016146	TRAPPC4	AGACTTTGCCCTCAAGAATCCATTCTATTCCTTAGAAATGCCTATCAGGCTCTTTGCCAT	11.7668	9.18023	11.5519	9.35182	8.51858	9.87478	2.65387	0.159395
ASCRP3005130	hsa_circRNA_406605		25070500	chr5	+	55556529	55557468	intergenic			CCATTCCAGGACTTGTGGACAGTACCTGCAGTACGTGGATCATTCATGTGAATGGCTTTC	8.41037	6.74321	8.51037	6.14779	5.94379	6.82608	2.64979	0.0665647
ASCRP3010771	hsa_circRNA_004183	hsa_circ_0004183	circBase	chr10	-	13701322	13717044	exonic	NM_018027	FRMD4A	TACGTCCATTCCACGAGGTTCTCAGGAATCAGATAGCTCGCAGTCGGCCAAGAAGGACAT	12.2773	9.4757	11.85	9.79517	9.36455	9.82666	2.58017	0.156721
ASCRP3008043	hsa_circRNA_000367	hsa_circ_0000367	circBase	chr11	-	124517260	124518071	exonic	NM_170601	SIAE	GACTTGTCCAGGTCCATTCCATACGATTCTGTAACTGGTCCCAGTAAGCACTCTGTTCTC	14.3044	11.7298	13.734	11.8025	11.4108	11.9683	2.56427	0.127884
ASCRP3003891	hsa_circRNA_100498	hsa_circ_0017109	circBase	chr1	-	236192849	236201553	exonic	NM_002508	NID1	CACATTGAGCCCTACACGGAGCTGTACCACTACTCCACCTCAGTTTTCAGCTATAACACG	11.0365	9.95007	9.31888	8.4833	8.38273	8.90829	2.53527	0.0456104
ASCRP3006151	hsa_circRNA_050263	hsa_circ_0050263	circBase	chr19	-	19758222	19758337	exonic	NM_020410	ATP13A1	CTCATCCATCCAGTGCAGACCGCCTGAGCCAGGTGCTGCGAGACCTCGAGGACGAGAGTA	11.9552	9.97668	10.5528	9.27501	9.21816	9.46659	2.53203	0.0635408
ASCRP3002647	hsa_circRNA_100787	hsa_circ_0021647	circBase	chr11	+	34107610	34112225	exonic	NM_005898	CAPRIN1	ATAGCAGTGGAATCAATGTAAATGCAGCTCCATTCCAATCCATGCAAACGGTGGTAAATT	13.6422	10.8176	13.099	11.0365	10.6346	11.4529	2.48569	0.174687
ASCRP3007594	hsa_circRNA_102051	hsa_circ_0006220	circBase	chr17	+	35800605	35800763	exonic	NM_001488	TADA2A	GAAGCAAAAACTGCTGACACAGCCATTCCATTTCACTGCAGGATGTAGCCAATCAAATGT	13.7087	11.1041	13.0235	11.329	10.4301	11.6585	2.47742	0.162545
ASCRP3005985	hsa_circRNA_025016	hsa_circ_0025016	circBase	chr12	+	2224389	2229596	exonic	NM_000719	CACNA1C	CTATATTCCCTTTCCAGAAGATGATTCCAACGCCACCAATTCCAACCTGGTTCCAACTAT	12.809	9.7792	9.37677	9.05059	9.55602	9.00901	2.4424	0.25698
ASCRP3011023	hsa_circRNA_400527		25242744	chr10	+	20534273	20534434	exonic	NM_032812	PLXDC2	TATGTATCACCACCCAACATCAGCAGCCAGCATCTTCTTTATTGAGCTTCTACAGATGAC	9.61163	7.95665	7.77694	7.06946	6.89914	7.08072	2.41574	0.0712066
ASCRP3001315	hsa_circRNA_401640		25242744	chr16	-	70301561	70316687	exonic	NM_001605	AARS	ACCATTCCCGTTCTTTGGGGTGACTTTCAAGATGGACTCTACTCTAACAGCAAGTGAAAT	8.89958	7.16073	8.67074	6.69576	6.55406	7.20051	2.40823	0.0695805
ASCRP3005100	hsa_circRNA_406276		25070500	chr3	-	48585964	48587667	exonic	uc003ctw.3	PFKFB4	CCATCCACCGCTAAAAAGTGTCCATCATTCCAATATTCCTCAATAGTGTGCATGACCAAC	10.3412	8.49707	9.03719	7.32548	8.20061	8.11068	2.38755	0.0827985
ASCRP3005101	hsa_circRNA_005178	hsa_circ_0005178	circBase	chr14	-	103465901	103478525	exonic	NM_006035	CDC42BPB	CCATCCATCAGCTTCATTACGTGCACAGCTAAACCATTTACACAGCTGGTGAAAGAAATG	11.1457	9.15637	9.68026	8.42854	8.55728	8.87918	2.32878	0.0877341
ASCRP3007700	hsa_circRNA_100790	hsa_circ_0000288	circBase	chr11	+	34111725	34112225	exonic	NM_005898	CAPRIN1	GAATCAATGTAAATGCAGCTCCATTCCAATCCATGCAAACGGTTCCTTTGGTATCATCCA	14.0223	11.5959	13.6938	11.7115	11.4222	12.0845	2.31758	0.156639
ASCRP3007593	hsa_circRNA_102049	hsa_circ_0043278	circBase	chr17	+	35797838	35800763	exonic	NM_001488	TADA2A	GAAGCAAAAACTGCTGACACAGCCATTCCATTTCACTACTTCAGATTTTCCTGTCCTTGA	13.8444	11.3335	13.3492	11.6387	10.9069	11.9333	2.29599	0.177773
ASCRP3013478	hsa_circRNA_100823	hsa_circ_0005795	circBase	chr11	-	58317258	58322413	exonic	NM_004811	LPXN	TTTGGTGCAGAAGTGAAGCCCAAGAGCCAAAGGAATCACCACCACCTTCTAAAACGTCAG	8.837	8.58896	8.37924	6.85014	7.42274	7.50456	2.28635	0.00537575
ASCRP3008964	hsa_circRNA_100789	hsa_circ_0021652	circBase	chr11	+	34110941	34112225	exonic	NM_005898	CAPRIN1	GCAGTGGAATCAATGTAAATGCAGCTCCATTCCAATCCATGCAAACGTTCATTCTGAATC	13.6102	10.9409	13.2014	11.2042	10.9496	11.5797	2.28217	0.19015
ASCRP3003078	hsa_circRNA_103297	hsa_circ_0064416	circBase	chr3	+	13542212	13544480	exonic	NM_024827	HDAC11	ATGGATGTCTACAACCGCCACATCTACCCAGGGGACCGCTTTGCCAAGCGGGGTGGCTTC	9.37929	8.50894	6.96164	7.36436	6.7304	6.74639	2.27742	0.144088
ASCRP3005135	hsa_circRNA_102296	hsa_circ_0046854	circBase	chr18	+	9263787	9275665	exonic	NM_015208	ANKRD12	CCATTGGACTCTCAGATTACACCACCACCTTCACTGTCAGATCCACTTAAAGAGCTTTTT	10.6738	9.72219	9.78215	8.3332	8.83612	9.01872	2.26872	0.0228088
ASCRP3006374	hsa_circRNA_102570	hsa_circ_0051470	circBase	chr19	-	45860527	45860957	exonic	NM_000400	ERCC2	CTCTGCCCTATGGCTTCACCATCATCATCGAGCCCTTTGACGACAGAACCCCGACCATTG	10.9409	9.57006	9.51453	8.7174	8.88998	8.65478	2.16551	0.056439
ASCRP3008574	hsa_circRNA_101060	hsa_circ_0008802	circBase	chr12	-	51402258	51404549	exonic	NM_000617	SLC11A2	GATCTCCATTCCTGAGGAGGAGAATCATATTCTAAGAACTCAGCCACTCAGGTATCCACC	8.76704	6.55644	8.23616	6.62873	6.24742	6.94201	2.15583	0.147563
ASCRP3010852	hsa_circRNA_056558	hsa_circ_0056558	circBase	chr2	+	136360069	136362586	exonic	NM_015361	R3HDM1	TAGATTTGCAGGCCACGGAAAGGTATGATATATTTGATCCAAGACAGTCCATTCCAGTCC	8.46721	6.15544	7.35199	5.81726	6.07406	6.35889	2.1483	0.144403
ASCRP3004166	hsa_circRNA_405571		25070500	chr17	+	35800609	35800763	exonic	ENST00000589153	TADA2A	CAGAGGAAGCAAAAACTGCTGACACAGCCATTCCATTTCACTGATGTAGCCAATCAAATG	13.5236	10.8295	12.9095	11.4108	10.5064	11.6227	2.14756	0.23313
ASCRP3007904	hsa_circRNA_001729	hsa_circ_0000691	circBase	chr16	-	31093273	31093358	antisense	NM_014699	ZNF646	GACCATTCCATTCTGGCTACAGTGTAATGGAGGAGCCCAGACACAGCAGCCAGGGGGTAC	13.8394	11.7535	13.5618	11.9228	11.4841	12.0363	2.14259	0.1409
ASCRP3000907	hsa_circRNA_406821		25070500	chr6	+	109175427	109197553	exonic	NM_032131	ARMC2	AATGTTCAAAGGAACAACATCTTTACCATCTCATCTCAAGAATGGAGGGGTGTGGTGTCT	9.10756	7.16729	7.53225	6.62873	6.81595	6.66705	2.13552	0.108496
ASCRP3004589	hsa_circRNA_029301	hsa_circ_0029301	circBase	chr12	-	124832370	124835283	exonic	NM_006312	NCOR2	CATCACACAAGGGCACGCCAGCTGACGTCCTGTACAAGGGCACCATCACCAGGATCATCG	6.92595	6.96443	6.7304	5.57437	5.53459	5.84336	2.12375	0.000540434
ASCRP3003232	hsa_circRNA_103336	hsa_circ_0065049	circBase	chr3	-	44974609	45000952	exonic	NM_016598	ZDHHC3	ATTCCACTTCCTGCATTGCTTTGAAGAAGATTGGACAAATGCCAGTATGGACAGAATAGC	9.46778	7.76339	8.90071	7.63177	7.23148	7.60136	2.12323	0.0774263
ASCRP3006515	hsa_circRNA_085129	hsa_circ_0085129	circBase	chr8	-	101540072	101542088	exonic	NM_198401	ANKRD46	CTGAGAGTGAAAGGCGTGTTCCATCCACCACATCAGAACAATGTCGTATGTTTTTGTAAA	9.14841	8.22937	8.33918	6.87188	7.50987	7.71038	2.10482	0.0347797
ASCRP3009247	hsa_circRNA_104878	hsa_circ_0003458	circBase	chr9	-	115013208	115060196	exonic	NM_005156	PTBP3	GCTGCTTTTGCGGGGATCTGATGAGCTTCTTTCTTCTGGCATCATTAACGGACCTTTTAC	10.3104	10.1701	9.98911	8.42854	8.96525	9.46341	2.09942	0.0183387
ASCRP3002149	hsa_circRNA_006440	hsa_circ_0006440	circBase	chr17	-	13442383	13445247	intronic	ENST00000284110	HS3ST3A1	AGCTGAGGACCCAGATATGTATCAATGAAGTCAAGGCATCCATTCCTTCAACATGCTTTA	8.62337	8.56526	8.49418	6.56358	7.56333	8.06566	2.04745	0.0584329
ASCRP3007619	hsa_circRNA_101062	hsa_circ_0004538	circBase	chr12	-	51467605	51467865	exonic	NM_030809	CSRNP2	GAAGGAAGAGAAACTCCATGCCAAGAAAATGAAGCCACATCCATCCTGAAGCGGCAGAAG	8.62337	7.78367	8.27964	6.62873	7.03786	7.53094	2.04699	0.0311364
ASCRP3002342	hsa_circRNA_103330	hsa_circ_0004194	circBase	chr3	+	41265511	41268843	exonic	NM_001904	CTNNB1	AGGTGCTATCTGTCTGCTCTAGTAATAAGCCGGCTATTGTAGAAGCTGGGTATTTGAAGT	8.82407	6.56595	8.55798	6.77686	6.96164	6.76432	2.02859	0.183691
ASCRP3009643	hsa_circRNA_008842	hsa_circ_0008842	circBase	chr9	-	99154679	99160596	exonic	NM_153695	ZNF367	GGCTGGCGAGGATGGAATCCGACGTGGTAGGCCCAGAGCAGATACTGTCCGCGATTTAAT	8.36365	5.28865	5.53011	5.11285	5.41868	5.20861	2.02738	0.311499
ASCRP3012111	hsa_circRNA_001283	hsa_circ_0001283	circBase	chr3	+	39108038	39130809	exonic	NM_020839	WDR48	TGCCACAATGGGTAATTGACATCACTGTGGATTAATATCTGCTTCTTCTGACACGACAGT	7.71096	9.48102	9.31015	6.02518	8.4368	8.59814	2.02728	0.317324
ASCRP3008385	hsa_circRNA_104227	hsa_circ_0078297	circBase	chr6	+	151336015	151336829	exonic	NM_015440	MTHFD1L	GAGTAAAAGAAGCCGATTCCAGTTCCTGTATGATGTTCAGAACATCCAGCTGGTGGCAGA	7.10727	5.65943	6.9269	5.28344	5.0234	5.9628	2.01977	0.0997149
ASCRP3010951	hsa_circRNA_102056	hsa_circ_0043329	circBase	chr17	+	36517593	36523933	exonic	NM_014598	SOCS7	TATCACCCACCACACTAGAATGGAGCACTACAGAGGAAACCCAAGTTGACAAGAACTCAA	8.49202	7.30981	7.41714	6.20948	6.69576	6.91547	2.00914	0.0583915
ASCRP3005514	hsa_circRNA_000222	hsa_circ_0000222	circBase	chr10	+	17730025	17738868	exonic	NM_003473	STAM	CCTTCTAATTTTGTGACTGCAGATCTCACTGCTGAACCAGAAATGAGGTCATCCTAAAGT	6.81595	5.985	5.99176	5.02952	5.10704	5.27295	2.00294	0.0167308
ASCRP3001679	hsa_circRNA_400019	hsa_circ_0092342	circBase	chr11	+	8706439	8707219	intronic	ENST00000314138	RPL27A	ACTTTTTTCTCTGTTCTGTAAGTTAATTGGATGTTTTTCTGTACTTCCATACCTTCCCTT	8.33001	7.89249	8.6785	6.76432	7.23148	7.53094	1.99926	0.0242075
ASCRP3007903	hsa_circRNA_104270	hsa_circ_0001666	circBase	chr6	+	170626457	170639638	exonic	NM_032448	FAM120B	GACCATTCCAGATCCTTTCCCGGAGTTCAGTTATGGGTGTGAGAGGTTTGCAAGGATTTG	13.9698	11.6414	13.4168	11.8879	11.7833	11.9878	1.99711	0.186304
ASCRP3001420	hsa_circRNA_403658		25242744	chr6	+	87925620	87943245	exonic	NM_015021	ZNF292	ACCTTGTCTGTCTTTGTACATCATCACCAAATGGAAAGTTAATCGAAGAGACACTCCTAG	8.84634	6.76851	8.46905	6.80575	7.0467	6.90684	1.97899	0.159837
ASCRP3002768	hsa_circRNA_100111	hsa_circ_0007283	circBase	chr1	-	27432375	27436268	exonic	NM_003047	SLC9A1	ATCACTGTCATCTTCTTCACCGTCTTTGTGCAGGTCCTGTATCACCTCTTTGAGGAGTTT	8.41037	8.59814	7.89353	6.65138	7.39452	7.58309	1.95815	0.0368378
ASCRP3008415	hsa_circRNA_065656	hsa_circ_0065656	circBase	chr3	+	49547851	49548252	exonic	NM_004393	DAG1	GAGTGACCATTCCAACAGATTTGATTGCCTCCAGTGGAGATATCATCAAGGCTCTGTGTG	7.30756	5.89076	7.40587	5.65943	5.49839	6.17968	1.9556	0.109558
ASCRP3013091	hsa_circRNA_007850	hsa_circ_0007850	circBase	chr9	-	2804256	2812362	sense overlapping	NM_014878	KIAA0020	TTCTCTGTTCTGTTTCCCAATGCAGAAAAGAAGGGGAAATTATCAGTTCATTGCCTAGCA	11.1623	9.00479	10.6482	9.45543	9.28858	8.82348	1.94801	0.18533
ASCRP3001754	hsa_circRNA_405776		25070500	chr19	+	37579940	37587017	exonic	ENST00000587082	ZNF420	AGAAGTCTGCCATCTGTTTCATTGTTATTCCTTTTCTCTGCATTCTCCAGACTCTGTGCT	9.46778	7.873	8.50643	7.06946	7.60136	7.93741	1.9445	0.110335
ASCRP3013549	hsa_circRNA_051778	hsa_circ_0051778	circBase	chr19	-	49298318	49303095	exonic	NM_001190	BCAT2	TTTTCTCTGTCTTTGCTGCAATTTTGAAATAAAATGCCAAAGAACACACACCCTCGCTGG	9.75743	7.64707	9.09263	7.78367	7.72843	7.80812	1.91988	0.164606
ASCRP3005919	hsa_circRNA_102687	hsa_circ_0002938	circBase	chr2	+	36726361	36749456	exonic	NM_016441	CRIM1	CTACTGCATAGAACCAACCATCATCACAGTTGATCCACCTGCATGTGGGGAGTTATCAAA	7.13087	6.92405	6.70449	5.77922	5.985	5.8285	1.91586	0.00156322
ASCRP3006792	hsa_circRNA_102211	hsa_circ_0045905	circBase	chr17	+	76410959	76415806	exonic	NR_110602	PGS1	CTGTCTCTAGCATCACCTCTCAGCACGATTTTCCCGAGAGTTCACAGGCCTCTGGCTGTA	11.1055	10.1254	10.4008	9.50195	9.28392	9.68547	1.91341	0.0284545
ASCRP3012878	hsa_circRNA_103309	hsa_circ_0064644	circBase	chr3	+	29910348	29941246	exonic	NM_014483	RBMS3	TTATGCAACCAACACCCCCAGTGAGCCTTTGCTGTGCAAATTCGCTGATGGAGGACAAAA	11.474	10.8231	11.4713	9.93793	10.1701	10.5319	1.90092	0.0196995
ASCRP3011056	hsa_circRNA_104484	hsa_circ_0082326	circBase	chr7	-	129665997	129679387	exonic	NM_016478	ZC3HC1	TATTCTCTCTGTGTGTGGCTGGGCGTGTAGATAAGCAACGATGTGCTGAGCTGAAGAAAG	12.5103	11.1366	11.5723	10.8569	10.7286	10.5455	1.88525	0.0682738
ASCRP3010181	hsa_circRNA_402583		25242744	chr20	+	37529223	37531435	exonic	NM_015568	PPP1R16B	GTGCCACACTGTGGGGCCGACTTGCTTGCTGTCAACTCGGATGGGAACATGCCATATGAC	7.77582	5.32978	5.91572	5.28344	5.32469	5.32978	1.88338	0.235869
ASCRP3011127	hsa_circRNA_402272		25242744	chr2	-	61552509	61561106	exonic	NM_014709	USP34	TCAACTCTGGGATCACCTGATCATTTCAATCAGTAGTAATTTCACTTCGTCTTCTTCCAA	6.6401	7.30079	6.59997	5.49839	5.76375	6.19762	1.88248	0.0281765
ASCRP3007663	hsa_circRNA_001359	hsa_circ_0000157	circBase	chr1	-	169663839	169664181	intronic	ENST00000236147	SELL	GAAGTGGGGCAGGGAGAGTATGGGAGCCAGAGGAACATCATTATCTAATAAGTCACCTAA	9.33036	5.38468	5.96795	5.95419	5.57437	6.08046	1.87973	0.454704
ASCRP3010255	hsa_circRNA_103852	hsa_circ_0072665	circBase	chr5	-	64483842	64769779	exonic	NM_197941	ADAMTS6	GTGGGTGGCTTTGGACTGGTCTGAGGTTAAAAAATGGCCATACTTTAGTAACTAATCAGC	9.04055	5.62171	6.03179	5.84336	5.94379	5.84336	1.8757	0.397254
ASCRP3004086	hsa_circRNA_403072		25242744	chr4	+	2626988	2648559	exonic	uc010ick.3	FAM193A	CAGAAGAGGATCGACGCCTATGTCGACGAGCAGAGCCAAGATTTTCTTCTTCACTCCTCG	7.3831	8.49707	7.65193	6.29573	6.82608	7.36	1.87061	0.0891515
ASCRP3004498	hsa_circRNA_100096	hsa_circ_0002720	circBase	chr1	+	23189529	23191705	exonic	NM_004442	EPHB2	CAGTTCGCCTCTGTGAACATCACCACCAACCAGGCAGGTTGTCCATCTGGGACTTTCAAG	6.91068	6.81188	6.50558	5.49839	5.89076	5.84336	1.84973	0.00453647
ASCRP3009246	hsa_circRNA_006606	hsa_circ_0006606	circBase	chr12	-	58142964	58143287	exonic	NM_000075	CDK4	GCTGCTGCTGGCCTCTCTTCTGTGGAAACTCTGAAGCCGACCAGTTGGGCAAAATCTTTG	13.7787	11.9712	12.5319	11.9333	11.8057	11.5542	1.84706	0.141925
ASCRP3004253	hsa_circRNA_091692	hsa_circ_0091692	circBase	chrX	-	149940277	149984551	exonic	NM_001242614	CD99L2	CAGCAGGTCAAGAGCCATGGGACCACACCACCACCACCACAACCAATAGGCCAGGAACCA	11.8185	11.2088	11.1539	10.5953	10.3155	10.2985	1.84071	0.0132764
ASCRP3012337	hsa_circRNA_083530	hsa_circ_0083530	circBase	chr8	+	21832180	21834032	exonic	NM_015024	XPO7	TGGAGATCAGGCAGACACCACCCATCCTTTAACCAAGCACAGAAAAATAGCCTCTTCTTT	10.136	8.98968	9.50039	8.44352	8.33001	8.88998	1.83721	0.0571401
ASCRP3009813	hsa_circRNA_034642	hsa_circ_0034642	circBase	chr15	+	41191341	41196173	exonic	NM_020857	VPS18	GGTGGTGATGGAGGTGGAGAGCATTAAACTGTCTGCACTGCAGCTCTCACCTGCTGATTG	9.42699	5.73632	6.57541	6.6715	6.07406	6.03508	1.83553	0.434298
ASCRP3010081	hsa_circRNA_407008		25070500	chr7	+	129008310	129019590	sense overlapping	NM_015328	AHCYL2	GTCTCGTTCCATTTCTCAGTCATCTACTGACAGCTACAGCTCAGGACATATCTTACCCAA	8.57835	7.0712	7.8333	6.48328	7.01105	7.03786	1.83274	0.105075
ASCRP3007143	hsa_circRNA_406157		25070500	chr21	+	45302384	45323900	sense overlapping	NM_020132	AGPAT3	CTTGTGCCTTGGTGTGTGTTATCGGAGGTTTCATTCCTGGAAAATCCAGTGTCTATGAAA	8.44799	5.87633	6.50558	5.89076	6.24742	5.74617	1.83081	0.280846
ASCRP3011933	hsa_circRNA_104480	hsa_circ_0082304	circBase	chr7	+	129297182	129311383	exonic	NM_001040110	NRF1	TGAGTCTAATCCATCTATCCGGAAGAGGCAACAAACACGTTTGCTTCGTAGAACTTCATG	7.63361	6.29293	6.41188	5.7442	5.76375	5.88716	1.82997	0.0850194
ASCRP3009639	hsa_circRNA_101093	hsa_circ_0027470	circBase	chr12	+	69090598	69094633	exonic	NM_020401	NUP107	GGCTGCTGGCTTCTTTGTATAGCATCCATGAGTATGTTTTCTGATTTCCTGCAGTCTTTT	8.81253	6.09953	6.08684	6.02518	6.15544	5.88716	1.8254	0.34331
ASCRP3010305	hsa_circRNA_001653	hsa_circ_0001568	circBase	chr6	+	349113	349256	intronic	ENST00000344450	DUSP22	GTGTGTGTGAGTGCACTTGTGTGTGGGTGACTAAGTGGATGCATGTGTGCCCCTGCACTC	13.0089	6.93731	9.12039	9.39348	8.84779	7.90032	1.8231	0.622112
ASCRP3005741	hsa_circRNA_406829		25070500	chr6	-	111057235	111067404	intronic	ENST00000460913	CDK19	CGTGAACTACCACGCCTGGCTGAGATGAAGATTTTAAAGGGGAATCAGAAAAGATGAAAA	9.83047	8.01887	8.18451	7.43944	7.95816	7.72669	1.81733	0.179809
ASCRP3012282	hsa_circRNA_406165		25070500	chr21	+	47538590	47538885	intronic	ENST00000300527	COL6A2	TGGAAGATAATAGGGGCTCCACACCACACACCGCACAGGCGTGAGCCCCTCTGCCTCTTC	8.7919	8.49707	8.1239	7.2487	7.49656	7.75999	1.81662	0.0163301
ASCRP3001452	hsa_circRNA_406494		25070500	chr4	-	84337883	84348873	exonic	NM_133636	HELQ	ACGCCAAGCCAAGCAAATTGTTTCATCAGCAAAGGAACTATAGATTTAGCTTATTGTGAC	9.74878	8.32841	7.87194	7.54657	7.27035	8.23955	1.81104	0.203167
ASCRP3006332	hsa_circRNA_000938	hsa_circ_0000938	circBase	chr19	+	44564901	44605080	sense overlapping	NM_013361	ZNF223	CTCTCAGTGGGGCATCAACCATTCCACCGAGATACTTTCCACTTTCTAAGGGAGGAAAAG	7.06598	6.52514	7.1292	5.49839	6.13702	6.19762	1.80905	0.0308676
ASCRP3012132	hsa_circRNA_405242		25070500	chr14	+	61509864	61512143	exonic	NM_153811	SLC38A6	TGCCCATATACTGTGAACTTCAAAGGTAATAATTAAAAAATGGTCCATCCCTTGTCCTCT	7.48044	7.41714	7.76905	6.08684	6.81595	6.94858	1.78249	0.0314464
ASCRP3010256	hsa_circRNA_403044		25242744	chr3	+	185318552	185327138	exonic	NM_021627	SENP2	GTGGTCATGGAAACTCTGTCTGTCCTGTAACTTCAAATTATCACAGGTAATAAATCTCCT	13.3328	10.5325	12.2945	11.5129	11.0245	10.8406	1.77029	0.332377
ASCRP3004483	hsa_circRNA_083026	hsa_circ_0083026	circBase	chr7	-	151927007	151933018	exonic	NM_170606	KMT2C	CAGTGTTACCATCCATACTGTGTCAGTATTAAGGGCCGTGGGTCTGGATTTCCAGGAAAG	7.40799	6.03508	6.21243	5.62171	5.72839	5.54352	1.76306	0.101447
ASCRP3010937	hsa_circRNA_013480	hsa_circ_0013480	circBase	chr1	+	111434013	111440514	exonic	NM_000560	CD53	TATATCGGAATCATCACCATCTGTGTATGTGTGATTGAGGGCAAGAATATCACGGCATGG	6.18868	6.63783	6.00856	5.46604	5.19763	5.41387	1.76149	0.0108395
ASCRP3007287	hsa_circRNA_006296	hsa_circ_0006296	circBase	chr1	+	146757974	146759412	exonic	NM_004284	CHD1L	GAAAAATATATGAGCTGGCTGGGAAAATGAAAGGATGGCCTGGTGGGAATCCAACAATTA	8.14061	5.30935	5.62171	5.11285	5.61746	5.58742	1.76019	0.370635
ASCRP3005757	hsa_circRNA_404935		25070500	chr11	+	113933932	113935290	exonic	NM_006006	ZBTB16	CGTGTGTGGGGTCGAGCTTCCTGATAACGAGGCTGTGGAGCAGCACAGCCTCCTCTATTG	8.69551	5.46604	5.99176	5.65943	6.08844	5.67593	1.75139	0.418715
ASCRP3008620	hsa_circRNA_051799	hsa_circ_0051799	circBase	chr19	+	49458943	49464519	exonic	NM_004324	BAX	GATGACCCTCTGACCCTAGCTCTTTCCTTTTTTTTTTTTTTTCATCCAGGATCGAGCAGG	13.9814	12.6369	13.1459	11.9819	12.3113	12.7436	1.75059	0.113304
ASCRP3005470	hsa_circRNA_101539	hsa_circ_0005402	circBase	chr15	-	60648117	60674640	exonic	NM_004039	ANXA2	CCTGGCAAAGCACTCTACACCCCCAAGTGCATATGGGTCTGTCAAAGCCTATACTAACTT	11.3571	10.4714	11.6269	9.66803	10.2287	10.8569	1.74144	0.139681
ASCRP3011002	hsa_circRNA_005575	hsa_circ_0005575	circBase	chr10	-	46750273	46753788	sense overlapping	NR_003611	BMS1P5	TATGCCTGGCCTGTTATTCCTGTATTCTAACTTATCCATCCCTTATGGTTGCCAAACTGT	8.82348	7.27189	8.26014	6.62873	7.42274	7.61259	1.73775	0.174747
ASCRP3009348	hsa_circRNA_405359		25070500	chr15	-	57182211	57184498	sense overlapping	NR_015419	LOC145783	GGAACTCTTCAGCCAAGCCATATCTAACAGAACTATCTTCAACTTTTCAGGCTGCAATAA	7.9364	7.0467	7.1852	6.27033	6.24742	6.96257	1.73651	0.0688553
ASCRP3003337	hsa_circRNA_100725	hsa_circ_0020467	circBase	chr10	+	128904494	128926028	exonic	NM_001380	DOCK1	ATTTCCATGGGACGAGATTCTGAACTCATTGGGGCAGCACTGAAATACTTACCAACGATC	5.30935	5.28865	7.80702	5.28344	5.10704	5.32978	1.73537	0.346117
ASCRP3012369	hsa_circRNA_100759	hsa_circ_0004099	circBase	chr11	-	9225206	9229179	exonic	NM_015213	DENND5A	TGGAGTTTCAAATCCTGCTCTACTCACAGCCATTATGCCAGTACATACAGGCTTCTAAAG	7.90032	6.41709	6.81188	6.02518	6.11056	6.31798	1.73209	0.119708
ASCRP3006793	hsa_circRNA_104448	hsa_circ_0007520	circBase	chr7	+	102398300	102401858	exonic	NR_026879	FAM185A	CTGTCTTCTGCTGCTGGGGATATTACATTAGGAAGTGTTCATGGGTCAAAAATTGCATGT	8.87861	7.14753	7.91175	7.21567	7.35272	6.72611	1.72068	0.175388
ASCRP3009638	hsa_circRNA_407239		25070500	chr9	-	127446879	127447265	intronic	ENST00000344523	NR6A1	GGCTGCTCTCTGGGGAGGAATTTATTTTAATTGCCAGTAAGAAGAAGTTTCCTATTGGCC	8.89337	9.60198	9.46897	8.19149	8.54121	8.59814	1.71719	0.0252363
ASCRP3009865	hsa_circRNA_102888	hsa_circ_0003915	circBase	chr2	-	200233327	200298237	exonic	NM_015265	SATB2	GTACAAGAAGATTAAAGGTTTGATGATTCCTGTCTTTTGTGTCGTGGAGCAGTTGGACGG	7.9364	5.36989	5.36493	5.38468	5.32469	5.32978	1.71669	0.363597
ASCRP3012589	hsa_circRNA_002617	hsa_circ_0002617	circBase	chr2	-	210968827	211019335	exonic	NM_152519	KANSL1L	TGTCACCAAGCAGCCCTACTTTACTTCTTCGAAACATCGAAAAACAGGTTTCCAATACTT	7.74801	7.27495	6.70449	6.41709	6.20504	6.48078	1.71404	0.0490498
ASCRP3011938	hsa_circRNA_091551	hsa_circ_0091551	circBase	chrX	-	130917914	130939065	exonic	NR_026975	FIRRE	TGAGTTCTTGAAAAGAGGAGATGCTTGATGAGGGCTTTTTCTATCTTCTGCTCTTTGCCA	6.13702	7.26573	7.06424	5.35996	5.985	6.51049	1.70947	0.144595
ASCRP3006322	hsa_circRNA_000711	hsa_circ_0001443	circBase	chr4	-	140920348	140920479	intronic	ENST00000502696	MAML3	CTCTATTTTCCTGAGGTTGCTGCTGCTGTCAAAGGCCCATTCAATTTGGATGGTGGACAG	8.4833	6.69685	6.76642	6.29573	6.7304	6.31798	1.70629	0.222444
ASCRP3011877	hsa_circRNA_101213	hsa_circ_0029426	circBase	chr12	+	131357380	131357465	exonic	NM_006325	RAN	TGACTGGTGAATTTGAGAAGAAGTATGTAGCTTGTATTGGTTGGTGATGGTGGTACTGGA	8.08577	5.32978	6.17968	5.35996	5.91218	5.72839	1.70357	0.356663
ASCRP3008453	hsa_circRNA_101216	hsa_circ_0006903	circBase	chr12	-	133310970	133312098	exonic	NM_015114	ANKLE2	GATAAAGCCACCACGTCTGGCAGAAGATTTTCGCAAGCTCTGGAAAACTCCACCTCGAGA	9.19907	7.78367	7.94148	7.16401	7.69507	7.47504	1.70197	0.142367
ASCRP3005891	hsa_circRNA_100899	hsa_circ_0023736	circBase	chr11	-	77632385	77633517	exonic	NM_033547	INTS4	CTACCTCCGAGACAGTCTTTCTCATCTTGTTCCTGCCTTGAGGGTGCTTGAAGTTTCTGG	9.06337	9.12726	9.16882	7.80702	8.23362	8.73432	1.7	0.0330896
ASCRP3006888	hsa_circRNA_051238	hsa_circ_0051238	circBase	chr19	-	41938372	41944319	exonic	uc002ora.1	ATP5SL	CTTACCTGCCTATACACACACACACACGCACACGCTGTCCTGTACCTCCTCCCTGCGCCT	15.0878	15.5577	14.4843	13.9938	14.272	14.2861	1.69769	0.0572993
ASCRP3003236	hsa_circRNA_020197	hsa_circ_0020197	circBase	chr10	+	121662310	121663789	exonic	NM_007190	SEC23IP	ATTCCCTATACTGAGGAGTTCAGTGAAAAACTAGAGGTTCCTTCTTCAGTGCAGTCACCG	6.85212	8.30136	7.69507	6.08684	6.8758	7.30831	1.6976	0.194417
ASCRP3005995	hsa_circRNA_404464		25070500	chr1	-	28337816	28338222	intronic	ENST00000373863	EYA3	CTATCATGGGTTTGTTTGTTGAAGAAACTGGAGTGTTGATCCCATACTGTTTCCCAGTCT	5.30935	7.80812	5.49839	5.43303	5.36989	5.27295	1.68454	0.352052
ASCRP3000885	hsa_circRNA_104391	hsa_circ_0080451	circBase	chr7	+	72398922	72400649	exonic	NM_172020	POM121	AATGCCATTACCAGTTCCTACAGCTCCACTCGAGGCATCTCACAGGCGCCATGATAGCAG	8.25972	7.46553	8.10472	6.76432	7.08761	7.44151	1.68334	0.053518
ASCRP3002777	hsa_circRNA_037798	hsa_circ_0037798	circBase	chr16	-	8946801	8949183	sense overlapping	NM_014316	CARHSP1	ATCAGCCATCTTTCTCCCAATAAATTTTTGTTTTGTGCAAGGTGTGGAAGGGGAGTATGT	12.1463	10.0664	10.4109	10.0003	9.76637	10.3232	1.68238	0.272033
ASCRP3010298	hsa_circRNA_103864	hsa_circ_0005730	circBase	chr5	+	68553869	68558131	exonic	NM_001799	CDK7	GTGTGGACATGTGGGCTGTTGGCTGTATATTAGCAGAGTTACTTCTAAGGGTTATAATAA	7.22991	5.51206	5.62171	5.35996	5.19763	5.27295	1.68217	0.204266
ASCRP3009902	hsa_circRNA_028904	hsa_circ_0028904	circBase	chr12	+	120995348	120995485	exonic	NM_014868	RNF10	GTAGACCATCCCATTCATCTAGGAGTGTTGTTGCCACAGAGTCACATCAGTATGTTGTTG	8.85996	8.18538	8.65445	7.58752	7.7417	7.84305	1.68024	0.0167421
ASCRP3010469	hsa_circRNA_006773	hsa_circ_0006773	circBase	chr7	-	27668989	27689252	exonic	NM_152740	HIBADH	GTTTCTGGTGTGTGTTCTAGGTCAGTGGCTTCAAAGACTCCAGTTGGATTCATTGGACTG	8.08577	5.49839	5.89076	5.7442	5.44726	5.76375	1.67755	0.359165
ASCRP3010392	hsa_circRNA_104512	hsa_circ_0082711	circBase	chr7	-	140064207	140069482	exonic	NM_032295	SLC37A3	GTTCTGTCTTTTGGCATGTGCTCTTCTGCATTAGTGATCTGGAGCAGCAACCATTTGTTC	7.01105	5.97138	6.91068	5.81726	5.76375	5.8285	1.66516	0.0670654
ASCRP3009581	hsa_circRNA_405690		25070500	chr18	-	47479629	47489400	exonic	NM_001080467	MYO5B	GGCCAGCAAGGTTTGAGACATTTGAGGTAAACAGCTTTGAGCAGTTCTGTATCAACTATG	7.34393	5.2411	5.19763	5.11285	5.10704	5.11285	1.65368	0.313138
ASCRP3006030	hsa_circRNA_405241		25070500	chr14	+	60733932	60735153	exonic	ENST00000525399	PPM1A	CTATTTGTGAGGGATAAGAGTTGGTGTCCTTGTTCTTTTTTCTTTCCTGGGAATTGTTCT	7.87723	8.19062	7.97368	6.56358	7.06249	7.96869	1.65261	0.125146
ASCRP3005187	hsa_circRNA_104169	hsa_circ_0001633	circBase	chr6	+	107824860	107827631	exonic	NM_018013	SOBP	CCCATTATTGTACCTTTAATTCCACCACCTTTCATAAAGCCACCAGCAGAACTTTGCAGA	7.06598	7.02897	6.84515	5.89076	6.04817	6.57541	1.64549	0.0206696
ASCRP3009378	hsa_circRNA_000554	hsa_circ_0000376	circBase	chr12	-	11199618	11248400	intronic	uc001qzf.2	PRB4	GGAATAGACTCCATCTATCCATATGAGAGTTGGATTCTCACTCTGTTGTCCACGCTGGAG	7.46144	6.40142	6.7831	5.77922	6.17968	6.26178	1.64533	0.0784793
ASCRP3002010	hsa_circRNA_402803		25242744	chr3	+	23997527	24001306	exonic	NM_005126	NR1D2	AGCAATGTCGCTTCAAAAAGTGTCTGTCTGTTGGAATGTCAAGAGATGAATTTAGTGGCA	9.07149	6.81188	8.74829	7.60136	7.46144	7.15001	1.64316	0.324317
ASCRP3013327	hsa_circRNA_104193	hsa_circ_0077930	circBase	chr6	-	135748304	135778851	exonic	NM_017651	AHI1	TTTACGATTTCCATGTTGCAGATAATAATGAAGATGTTGATGGTGATGGTGTTCATGAAA	7.53942	5.38468	6.08684	5.43303	5.57437	5.58742	1.64224	0.274375
ASCRP3013295	hsa_circRNA_406889		25070500	chr6	+	158688265	158703410	sense overlapping	ENST00000432358	RP11-732M18.3	TTGTTACTTCTAAAAGGACAGTGCTGAAACCCATTCATCTGTTGATGGACACCGGGTAAT	6.76432	6.03179	5.89076	5.31448	5.36989	5.58742	1.64189	0.0467837
ASCRP3000720	hsa_circRNA_100749	hsa_circ_0020927	circBase	chr11	+	3988781	4045217	exonic	NM_003156	STIM1	AAGTCATCAGAAGAGTTTTGCCGAATTGACAAGCCCCTGTGTCACAGTGAGGATGAGAAA	9.46778	8.17705	7.49389	7.84305	7.86875	7.01285	1.64155	0.279216
ASCRP3005081	hsa_circRNA_104550	hsa_circ_0083234	circBase	chr7	+	158704240	158711560	exonic	NM_018051	WDR60	CCAGTCTACCATTCCTTCAAAGATGCGAAGTACAAAACTGCTTCGGCTCATTGACTTAGA	7.53942	8.0491	8.23616	6.72181	7.23148	7.48179	1.63333	0.0596007
ASCRP3011337	hsa_circRNA_000190	hsa_circ_0000190	circBase	chr1	+	224553580	224559125	exonic	NM_014184	CNIH4	TCCACTTGCTCTGCTTCTTCATGTATCTTTATAGTGGGTAATTCCAGAATTGATTGGCCA	7.15497	8.21312	7.63361	6.02518	7.1852	7.40587	1.63193	0.205334
ASCRP3006386	hsa_circRNA_090650	hsa_circ_0090650	circBase	chrX	-	53458205	53460833	exonic	NM_004493	HSD17B10	CTCTGTGCCTAATAAAGTCTCTTTTTCTCACAGAGGGCCTGGTGGCGGTAATAACCGGAG	8.38544	9.25386	9.53807	8.00329	8.181	8.60828	1.63172	0.111434
ASCRP3005959	hsa_circRNA_104510	hsa_circ_0004069	circBase	chr7	-	140055467	140058585	exonic	NM_032295	SLC37A3	CTAGCTTCTTCTGTTCTTCAGTATGGTTATGAGGTGTTTGTCTTTGGTGCGCTCACAGAA	8.99047	9.31212	8.7057	7.78367	8.44464	8.39584	1.63149	0.0448093
ASCRP3008035	hsa_circRNA_027719	hsa_circ_0027719	circBase	chr12	-	93960519	93960935	exonic	NR_038263	SOCS2-AS1	GACTTCTCAATACAGGAGCCAAGTTTGCCATCTCCGTACCACCACCACCACCACACACAG	11.6824	10.8048	11.0467	10.5352	10.2519	10.3631	1.63135	0.0443014
ASCRP3007912	hsa_circRNA_401117		25242744	chr12	+	133721019	133728490	exonic	NM_015394	ZNF10	GACCCATCCTGCTTTGTCTCCTCAGCACTCTGCTGTCACTCAAGGAAGTATCATCAAGAA	13.6629	11.6921	12.0277	11.6294	11.4529	11.9202	1.63021	0.272321
ASCRP3005771	hsa_circRNA_102389	hsa_circ_0001993	circBase	chr18	+	74561481	74583781	exonic	NM_007345	ZNF236	CGTTTCAAAAGCCAAGCCAGTTAACGCGACACATTAGGATACACACAGATGGAGTTTTAA	7.8951	6.66482	5.89076	5.92982	5.8285	6.31798	1.62823	0.259141
ASCRP3010853	hsa_circRNA_092417	hsa_circ_0000596	circBase	chr15	+	44624185	44630515	exonic	NM_138423	CASC4	TAGCAAAAGTTGATGATCTTCCCCCTGTTTTCAGTGTGGACAGCAGATGAAGGAATTGAG	12.245	11.8969	12.3848	11.0603	11.7041	11.3913	1.62709	0.0285141
ASCRP3007802	hsa_circRNA_004496	hsa_circ_0004496	circBase	chr4	-	177632652	177650900	exonic	NM_005429	VEGFC	GACAAGTTCATTCCATTATTAGACGTTCCCTGCCAGCAACACTACCACAGCTTATGCAAG	9.47451	7.97168	9.4276	8.03525	8.24967	8.23955	1.61987	0.1911
ASCRP3009083	hsa_circRNA_103279	hsa_circ_0008027	circBase	chr3	+	9792628	9793633	exonic	NM_002542	OGG1	GCCCTGGCTGGTGGAGGGAGCAAAGTCCTGCACACTGGAGTGGTGTACTAGCGGATCAAG	9.61163	7.10046	7.66222	7.61756	7.30305	7.10981	1.61806	0.370519
ASCRP3010753	hsa_circRNA_404890		25070500	chr11	-	61871449	61871624	intergenic			TACCTCTTCATCTCACCGTTCATTTCTGCCATAAAAACCCTAAATGATGGAGATGGGGTT	9.27187	8.75446	8.54472	7.70333	8.05052	8.48694	1.61354	0.068198
ASCRP3010461	hsa_circRNA_001089	hsa_circ_0001089	circBase	chr2	+	198273227	198274543	antisense	NM_012433	SF3B1	GTTTCATCCCATCTGTTTTTACGAGCACTGGAATCGGTGTTTCACCAATAGAATCTCCAC	6.6401	6.43517	6.35889	5.31448	5.76375	6.03508	1.61044	0.0268066
ASCRP3001550	hsa_circRNA_407148		25070500	chr9	-	5859467	5867902	intergenic			ACTCTGGAGAGTCTTTCTTGTTTTGTCTCAGGTGTGTGCCTAATAATAAGAGCAAACCCC	7.65618	5.9263	7.21249	6.02518	6.07406	6.37497	1.6104	0.218273
ASCRP3010745	hsa_circRNA_102817	hsa_circ_0056390	circBase	chr2	-	128750760	128754065	exonic	NM_024545	SAP130	TACCTACACCCCAATCACCAGTTCCGTGTCCACTATCCGACAGTATCCAGCCAAGGTGGT	9.76786	9.20655	9.10608	8.25303	8.49202	9.02107	1.60829	0.0655185
ASCRP3005585	hsa_circRNA_103126	hsa_circ_0008160	circBase	chr21	-	38439561	38441924	exonic	NM_153681	PIGP	CGACTCCATCCATACAATCACAGTACTTTACCTCGTGTGGGCCTTTATTCCTGAATCTTG	7.78367	6.56358	6.85808	6.27033	6.26464	6.35889	1.60733	0.104958
ASCRP3005958	hsa_circRNA_104511	hsa_circ_0082708	circBase	chr7	-	140055467	140069482	exonic	NM_032295	SLC37A3	CTAGCTTCTTCTGTTCTTCAGTATGGTTATGAGATCTGGAGCAGCAACCATTTGTTCCCC	9.00637	9.51433	8.84663	7.89719	8.68591	8.49924	1.59862	0.0709289
ASCRP3008707	hsa_circRNA_404736		25070500	chr10	+	30397715	30399760	antisense	uc001iuz.3	KIAA1462	GATGTATGCACCCACTCAGCCTACACACCCATGGAAGAGAAAATCCCTGTGAAATATAAG	10.3851	8.90632	9.35054	8.5611	8.81876	8.97737	1.59854	0.169166
ASCRP3012329	hsa_circRNA_102345	hsa_circ_0047382	circBase	chr18	+	29704696	29706763	exonic	NM_016271	RNF138	TGGAGAATTTGTGTTCTTCTGGTCATCCTACTTTTAAGTGTCCCCTGTGTCAAGAATCAA	10.3958	9.13068	8.83788	8.62337	8.97469	8.48694	1.59678	0.202974
ASCRP3005825	hsa_circRNA_104880	hsa_circ_0003500	circBase	chr9	-	115030328	115060196	exonic	NM_005156	PTBP3	CTAATCAAGCTCGGGGATCTGATGAGCTTCTTTCTTCTGGCATCATTAACGGACCTTTTA	8.04577	9.15877	9.01872	7.73248	8.05622	8.16426	1.5938	0.112545
ASCRP3011648	hsa_circRNA_006628	hsa_circ_0006628	circBase	chr10	-	74322652	74326552	exonic	NM_006077	MICU1	TCTGGATTCAGAGACAGAAAAGATGTTTCGTCTGAACTCACTTTCTGCTTTGGCAGAACT	5.39934	7.37087	5.29385	5.11285	5.36989	5.32978	1.58768	0.331748
ASCRP3003532	hsa_circRNA_105035	hsa_circ_0091671	circBase	chrX	-	148571844	148582568	exonic	NM_000202	IDS	CAACAGCACCATCATTGCATTTACCTCGGATCATGGGATATCTTCTAACCATACCGATGA	6.02849	6.17968	6.03179	5.2411	5.41868	5.32978	1.5873	0.000466842
ASCRP3003359	hsa_circRNA_001915	hsa_circ_0000092	circBase	chr1	+	93305053	93305167	intronic	ENST00000370321	RPL5	ATTTGCTTGTTGGCCTGTGTCCAGTCCTTGGTACATAATGCTGGGAATTACTTTTAAAGG	7.99446	6.98927	6.32899	6.53484	6.38029	6.14932	1.58661	0.206062
ASCRP3001934	hsa_circRNA_002919	hsa_circ_0002919	circBase	chr5	+	115202366	115205825	exonic	NM_001284	AP3S1	AGATCTAATTCAAAGTGAAGATACACAACAGCAAATCATCAGGGAGACTTTCCATTTGGT	8.7919	6.13392	7.38166	6.91451	6.67483	6.48078	1.58306	0.392018
ASCRP3010777	hsa_circRNA_005422	hsa_circ_0005422	circBase	chr14	-	91142866	91252672	exonic	NM_001010854	TTC7B	TACTCACCATTGCTCTTGGAAGAAGAGGCCAGTATGAGATGCTGTCAGAGATGACATGGC	6.72611	7.44772	6.29012	6.44797	5.8581	5.9263	1.58119	0.125904
ASCRP3001308	hsa_circRNA_103334	hsa_circ_0064996	circBase	chr3	+	43341245	43373802	exonic	NM_017719	SNRK	ACCATCCCATGTGTCTAAAGAGTGTAAAGAGAAAAAGAAGCAACTAACAAAACACTGTGA	6.9911	7.43944	7.69507	6.17968	7.06249	6.66705	1.57626	0.0873357
ASCRP3004656	hsa_circRNA_101849	hsa_circ_0040016	circBase	chr16	+	69173727	69177292	exonic	NM_032830	CIRH1A	CATCTCATCGCTAATGCTGACGTGCAGTCCATTGCTGTAGCTGACGTCGCATCCTGAGTC	6.18868	5.72839	5.62171	5.02952	5.0234	5.27295	1.57513	0.0185546
ASCRP3010363	hsa_circRNA_103225	hsa_circ_0063331	circBase	chr22	-	38894089	38897285	exonic	NM_006386	DDX17	GTTCATATTAACCACCAGCCATACTTGGAAAGGGGAGATGGCCCAATCATTTGGAGCAAG	9.76125	6.83915	8.05242	8.10563	6.92974	7.40587	1.5747	0.465043
ASCRP3007824	hsa_circRNA_102390	hsa_circ_0047979	circBase	chr18	+	74561481	74649299	exonic	NM_007345	ZNF236	GACACTGTCACACTCAACATCACCTCTCAGATGGAGTTTTAACATTGAATGCGGAGAACA	7.2487	6.77686	6.8943	6.17968	6.32349	6.2139	1.57187	0.00775482
ASCRP3001508	hsa_circRNA_101486	hsa_circ_0034682	circBase	chr15	+	41535864	41555081	exonic	NM_007236	CHP1	ACTCAACAGCCGAAGCAACAAACTGCACTTTTCCCACAGTCAAATCACTCGCCTCTACAG	7.77582	6.28449	6.00856	6.14779	5.76375	5.9628	1.5692	0.261508
ASCRP3009351	hsa_circRNA_073942	hsa_circ_0073942	circBase	chr5	-	133534776	133536765	exonic	NM_002715	PPP2CA	GGAACTTGACGATACTCTAAAATACTCTTTATCTTCTGTCTACATGGTGGTCTCTCGCCA	7.71096	7.18196	7.46212	6.38295	6.79549	6.99838	1.56395	0.0374896
ASCRP3012415	hsa_circRNA_100186	hsa_circ_0000063	circBase	chr1	-	41578954	41608784	exonic	NM_012236	SCMH1	TGGCACCAAAGTCCTACACACCTCCAAGCAACGAGTTCAAGATCAGTATGAAATTGGAAG	6.95419	6.66705	6.53966	5.57437	5.985	6.43003	1.5618	0.0585305
ASCRP3006790	hsa_circRNA_401057		25242744	chr12	-	112498073	112499192	exonic	NM_024953	NAA25	CTGTCTCCTTGCTGTCCATGCGCTTATTGATGTATGGAGGGAAACAGTTTATTAATCAGT	11.5723	9.49766	10.2166	9.75777	9.74644	9.61254	1.56129	0.301363
ASCRP3008077	hsa_circRNA_102485	hsa_circ_0050102	circBase	chr19	+	18459757	18466821	exonic	uc002nir.1	PGPEP1	GAGAAGCACAGTCCACAGAGATGGGATCTCACTATATTGCCCTGGCTGGTCTTGAACTTC	12.6249	9.6511	10.9049	10.5331	10.2809	10.1978	1.56102	0.45163
ASCRP3001243	hsa_circRNA_401790		25242744	chr17	+	37646809	37646986	exonic	NM_015083	CDK12	ACCAAAGGCAATCACACCACCTCAGCAACCATATAAAAAGAGACCAAATCCAAAAGAAAC	8.86486	7.77582	7.89353	7.27189	7.38453	7.71038	1.56049	0.122045
ASCRP3012289	hsa_circRNA_001419	hsa_circ_0001419	circBase	chr4	-	82353452	82369435	exonic	NM_001300735	RASGEF1B	TGGAAGTCTTTAAGACATACAGAAAGAATGTCCAGCAAATGATGCAGTGTCTGATCCGCA	6.72611	5.15297	5.36493	4.94168	4.9609	5.18103	1.55825	0.222312
ASCRP3001872	hsa_circRNA_005801	hsa_circ_0005801	circBase	chr10	-	98303832	98325183	exonic	NM_020123	TM9SF3	AGAGCCATTCCTTTTGGAACAATGATGATGTGATGCCAGCCACTTACTGTGAAATTGATT	7.9364	6.58012	7.67185	6.35889	6.44286	7.23148	1.55656	0.223798
ASCRP3001042	hsa_circRNA_100688	hsa_circ_0020097	circBase	chr10	+	117221450	117278834	exonic	NM_207303	ATRNL1	ACACAATACAATCATGGACCTTGTGCAGTTTTTTGTCACCTTCTTCAGACAGCCTTTTGA	5.75596	6.37497	6.19762	4.90252	5.44726	5.8285	1.55501	0.0925696
ASCRP3004706	hsa_circRNA_400982		25242744	chr12	-	63083478	63114069	exonic	NM_020700	PPM1H	CATGACTCCAACATCTACATTAAACCATTCCTGTCTTCAGCTCCAGAGGCATTCATGCAG	7.0254	6.47327	6.87188	5.81726	6.24742	6.16153	1.55312	0.0274233
ASCRP3004593	hsa_circRNA_081888	hsa_circ_0081888	circBase	chr7	-	106888840	106938791	exonic	NM_006348	COG5	CATCACCATGCATCAAGAAGACTTTTCTGGCTTCGATGTTTTTGAAGCAGGCATTTGAAG	5.86541	6.02518	5.86906	5.28344	5.2411	5.09535	1.55166	0.000777316
ASCRP3008429	hsa_circRNA_404449		25070500	chr1	+	20964334	20966485	exonic	NM_032409	PINK1	GAGTGGCCTTGGCTGGGGAGTATGGAGCAGTCACTTACAGGCAATTTTTACCCAGAAAAG	8.08577	5.77536	5.94379	5.89076	5.89076	5.88716	1.55053	0.392522
ASCRP3012248	hsa_circRNA_404994		25070500	chr12	-	39061910	39062584	intronic	ENST00000331366	CPNE8	TGCTTCTTGAAACCACCGTGCCCGGACCATTATGTGTTTTTTTCATAATTAGACACATGA	9.48554	8.01207	8.26014	7.64585	8.15671	7.82623	1.54822	0.212907
ASCRP3012149	hsa_circRNA_406019		25070500	chr2	+	202013725	202019130	sense overlapping	NM_003879	CFLAR	TGCCTGGCTTATTCTCTCCATTTTCAAGAAGAACCAGTGAAGAAATCCATTCAGGAATCA	6.93731	7.67185	7.16319	6.1215	6.61038	6.92595	1.54363	0.0918802
ASCRP3008223	hsa_circRNA_400229		25242744	chr1	+	52238276	52248315	exonic	NM_024586	OSBPL9	GAGCAGGTTTCCCATCATCCACCCAACCTGTTTGATTCACATGATGACAGAGATGATGAT	11.4057	10.1127	11.0099	9.89549	9.97378	10.5528	1.54099	0.181887
ASCRP3002161	hsa_circRNA_060332	hsa_circ_0060332	circBase	chr20	-	37049238	37063962	exonic	uc002xig.3	SNHG17	AGCTGTCGTTCACTTTTTACCCACCCATTCAATAAACCTTACAGAATTGCCCGTCCCTCG	8.59304	8.13296	8.65837	7.34393	7.84951	8.08716	1.54023	0.0630044
ASCRP3009315	hsa_circRNA_001401	hsa_circ_0000965	circBase	chr19	-	58472758	58476205	sense overlapping	NM_152474	C19orf18	GGAAAAGTTCATCCACTCAGGATTCCATTGTATCCCACCAGAAACAGCTTGAGAAGTACA	6.79343	6.36963	6.66705	5.43303	6.07406	6.23438	1.53545	0.0646498
ASCRP3002069	hsa_circRNA_100637	hsa_circ_0006956	circBase	chr10	+	86177526	86185649	exonic	NM_018999	CCSER2	AGCCACCCTGACCACTATCATCACCATGGAAAAAGTGACTTGAGCAGGATATTTTGAATA	12.065	10.498	10.7744	10.4762	10.2228	10.557	1.53313	0.232358
ASCRP3000642	hsa_circRNA_049851	hsa_circ_0049851	circBase	chr19	+	15939756	15946230	exonic	TCONS_00026750	XLOC_012981	AAGCTAATATGCCTGATTGACATTCTTCTGGACAATGAGTCCCATCATCTCTCCACCATG	8.63203	8.98728	8.54472	7.73248	7.95464	8.39891	1.5321	0.0437222
ASCRP3006859	hsa_circRNA_103507	hsa_circ_0067913	circBase	chr3	-	169863210	169890500	exonic	NM_024947	PHC3	CTGTTGTCTCGTCGTCATCGTCATCTTCCTGTCAGTCTGCAGCTACTCAGGTAATTCAAC	9.85754	8.51716	8.7262	9.25386	7.78367	7.98559	1.53203	0.32689
ASCRP3002424	hsa_circRNA_092383	hsa_circ_0002045	circBase	chr10	+	102697158	102710510	exonic	NM_018121	FAM178A	AGTCGGTGAAGTTAGTTGTTCTCATTCTTTTTCTTCTGGACAACGGATGATGTCAGTTCA	7.99446	9.57675	8.98968	7.4587	8.47455	8.55171	1.53145	0.299329
ASCRP3012226	hsa_circRNA_069774	hsa_circ_0069774	circBase	chr4	+	56262089	56278006	sense overlapping	NM_018475	TMEM165	TGCTGGCTGGTGCAATGCTTGCCTTGGGACTAATGACATGCTTGTCAGGAGTCGGGGCTG	8.73432	6.15544	6.57541	6.80575	6.13702	6.45306	1.52938	0.44856
ASCRP3007928	hsa_circRNA_024371	hsa_circ_0024371	circBase	chr11	+	117023156	117042462	exonic	NR_110269	PAFAH1B2	GACCTATCCTGATGACACACCAGCAACTACCAGGCCAGCAATATTACAGTGTAGAATGAG	6.60808	6.07084	5.96795	5.62171	5.36989	5.58742	1.52891	0.0320443
ASCRP3010806	hsa_circRNA_001595	hsa_circ_0001595	circBase	chr6	+	27805660	27805745	antisense	NM_003510	HIST1H2AK	TACTTGCCCTTGGCCTTGTGGTGGCTCTGAAAAGAACCTTTTTGGTTTGGACCGAGGTAT	9.50039	7.46553	7.89353	7.63177	7.82786	7.3351	1.52793	0.339897
ASCRP3009307	hsa_circRNA_005008	hsa_circ_0005008	circBase	chr16	+	51680350	51680428	sense overlapping	ENST00000403195	HNRNPA1P48	GCTTTGGTGGCAGCCGTGGTGGTGGTTTCGGTGGGAATGACAACTTCGGTCGTGGAGGAA	8.58623	5.93682	6.32899	6.32624	6.20504	6.26178	1.52613	0.452909
ASCRP3006709	hsa_circRNA_104653	hsa_circ_0008303	circBase	chr8	+	97318671	97343323	exonic	NM_014754	PTDSS1	CTGGCATCACAGGAAAGGGACAAAAGCTGACTGAGTTGAATACCTTCTTCTTGAAGCATA	7.87723	9.28658	8.60558	7.40162	7.95816	8.37575	1.51828	0.242804
ASCRP3013168	hsa_circRNA_068478	hsa_circ_0068478	circBase	chr3	+	186681572	186681714	exonic	NM_173216	ST6GAL1	TTGAGCCTGTCCCAAGCCCTGGTGCCAGGTGTCCATCCCCGTGCTGAGGCAAGGGGAGAG	12.7296	12.171	12.4642	11.6494	11.9683	11.7298	1.51313	0.0230722
ASCRP3008171	hsa_circRNA_406748		25070500	chr6	-	29643162	29643836	exonic	NM_001109809	ZFP57	GAGAGTTTGTCCATCTCCCAAACACAGAAGGCCTTTCAGAAGCCAGTCACCTTTGAGGAT	11.4825	10.5619	10.9182	10.3127	10.0612	10.5894	1.50754	0.0967597
ASCRP3010396	hsa_circRNA_016950	hsa_circ_0016950	circBase	chr1	-	233231500	233363117	exonic	NM_014801	PCNXL2	GTTCTTCGTTTCACGTGTTTGCTCAGCTCTTTGCCATTCCTCCATGTGAGTCAGGATCTG	8.62337	8.15136	7.92412	7.21567	7.71038	7.77582	1.50683	0.0702633
ASCRP3010741	hsa_circRNA_404097		25242744	chr8	-	120800577	120810086	exonic	NM_003184	TAF2	TACCCTGCCATTCCAAAAGTAGAAGGTTACTCATTTTTGTTTGCCCCAACTTCTTCCATT	9.35118	8.40044	9.19321	8.3034	8.30421	8.34593	1.50507	0.0872511
ASCRP3006941	hsa_circRNA_101796	hsa_circ_0006847	circBase	chr16	+	29916172	29917280	exonic	uc002duu.3	ASPHD1	CTTCACACACCCAGGCTGGAGAGACACTGCGCTCAGGGACGGCTTGATGGCCTAAAGATC	6.95419	6.53484	6.50558	5.46604	6.11056	6.43003	1.50405	0.105869
ASCRP3005758	hsa_circRNA_103372	hsa_circ_0003748	circBase	chr3	-	48726970	48728915	exonic	NM_016291	IP6K2	CGTGTGTGTGGCATGCAGCCATAAGTTAGAAGAAGAATTTGAGTGGCTAAAGAAATCTGA	7.87723	5.28865	5.99176	5.65943	5.89076	5.63017	1.50075	0.444177
ASCRP3006403	hsa_circRNA_400014	hsa_circ_0092353	circBase	chr10	+	81059688	81060008	intronic	ENST00000334512	ZMIZ1	CTCTTCCTGGCTTGCTTGTCACACATATATGGTCATGTGCTTGTGACTCAGACCCCCTTG	9.96533	8.45504	8.46905	8.12934	8.29769	8.48694	1.50018	0.267524
ASCRP3009819	hsa_circRNA_006169	hsa_circ_0006169	circBase	chr3	+	75264433	75264514	sense overlapping	ENST00000472163	HNRNPA3P6	GGTTATAGTAGTAGAGGGGGCTATGGTGATGGTGGATATAATGGATTTGGAGGTGATGGT	9.16045	5.67593	6.7175	6.62873	6.42745	6.52271	1.50004	0.559051
ASCRP3012780	hsa_circRNA_407325		25070500	chrX	-	128166326	128256170	sense overlapping	ENST00000458202	RP11-41L14.1	TTAAGAGTGATTCCATAACCTCAAGAGAATGCTGAAGATGTGTTCCCATGAGTTCCTGCC	7.85702	7.5913	8.66489	7.4587	6.96164	7.72669	1.49733	0.170707
ASCRP3003190	hsa_circRNA_404539		25070500	chr1	+	83753161	83771535	intergenic			ATTAGAGTGCTGATGGTAGTAGTCCTGTGCCATAGATGGAGCAGAGTGAAGCAAGATAAA	7.15497	5.70035	5.99176	5.57437	5.76375	5.54352	1.4971	0.218832
ASCRP3003981	hsa_circRNA_100473	hsa_circ_0016781	circBase	chr1	+	228496799	228497260	exonic	NM_052843	OBSCN	CACGTGTAGCTCTGAGGCCCAGCTGAAAGTCACAGCTCCTGAGGTGACCATCCTGGAGCC	5.46604	5.82476	9.25567	6.32624	6.13702	6.11838	1.49692	0.616969
ASCRP3008538	hsa_circRNA_103582	hsa_circ_0008460	circBase	chr4	+	1902352	1906105	exonic	NM_007331	WHSC1	GATCCACTCCTTCACAGCTATACCAAACTTAAAGTGTTCTAAGAACGGAAGCATCTGGGC	8.7919	8.14465	8.47455	7.66403	7.72843	8.05527	1.49647	0.0424281
ASCRP3003878	hsa_circRNA_400048	hsa_circ_0092327	circBase	chr19	+	17972481	17972901	intronic	ENST00000222247	RPL18A	CACATCGGCTTGCTGCTCTCACATCTCCCTGTGGCCTCTCCTTGGCATTAGAAAGCCAGG	15.6069	14.7544	14.6302	14.1331	14.4331	14.4688	1.49434	0.11518
ASCRP3005698	hsa_circRNA_000122	hsa_circ_0000122	circBase	chr1	+	145439832	145440140	intronic	NM_001039703	NBPF10	CGGGTGTCTGTCTCTGCTCGAATTGACAGAAAAGGATTCTGTGAAGGCTTTTCTTGACCG	14.376	11.5301	13.1064	12.7229	12.505	11.8283	1.4943	0.493374
ASCRP3008004	hsa_circRNA_100946	hsa_circ_0024162	circBase	chr11	-	107673726	107673881	exonic	NM_017515	SLC35F2	GACTCTTTCTGTTTGGCTATAAGCCCTGCTGTTCGTGGCATTTGCCCTGTGTATGTTTTG	6.51783	6.60808	7.41714	5.89076	6.32349	6.37497	1.49353	0.115222
ASCRP3013460	hsa_circRNA_100323	hsa_circ_0013958	circBase	chr1	-	147131074	147131890	exonic	NM_016361	ACP6	TTTGCTGGCTGGGCTTTTCCAGTGTCAGAAAGAAGGTAGAGTGGAACCCCCAGCTATTAG	8.96255	6.40142	6.52271	6.51172	6.7304	6.69137	1.49334	0.48007
ASCRP3003862	hsa_circRNA_100332	hsa_circ_0014130	circBase	chr1	+	151206672	151212515	exonic	NM_003557	PIP5K1A	CACAGTATTTAAGAAGATTCCCTAACCTCAACCAGAACCCTCGGACTTTGCTGCCTAAAT	8.38544	8.68687	9.63972	6.89527	8.70824	9.16691	1.48979	0.458572
ASCRP3010818	hsa_circRNA_001046	hsa_circ_0000395	circBase	chr12	-	46622935	46624417	sense overlapping	NM_030674	SLC38A1	TACTTTTTCTCCTGGCTGAATTGTTCCCATCTCAAGTCCTATTTTCCCCATGGAGAAGAC	8.54016	7.64035	7.89353	6.94295	7.36	7.83004	1.48962	0.155861
ASCRP3008463	hsa_circRNA_014754	hsa_circ_0014754	circBase	chr1	-	156506972	156518279	exonic	NM_178229	IQGAP3	GATAAGTTCCTTTTAGCCATCACCTCATCTGTGGACCAAATTCCCAGACACAGCTTTCTG	6.56358	6.59416	6.21243	5.62171	5.61746	6.19762	1.48728	0.0476946
ASCRP3004494	hsa_circRNA_405621		25070500	chr17	+	66337415	66352945	sense overlapping	NM_014960	ARSG	CAGTTCATCCAGCGTGCAAGGGTCTGCTTGTTTTCCCCTTGTGGTTTAATTCTACTTTTT	7.46961	6.63783	6.59997	5.89076	6.52027	6.37497	1.48363	0.134135
ASCRP3005685	hsa_circRNA_103783	hsa_circ_0007380	circBase	chr5	-	6623326	6625782	exonic	NM_017755	NSUN2	CGGCCTCATCATAAGGTATCCTGAAGAACTTGCCTGGCACACAAATTTAAGTCGAAAAAT	7.87723	8.0491	6.52271	6.9635	6.17968	7.38811	1.48252	0.345702
ASCRP3006866	hsa_circRNA_100571	hsa_circ_0018004	circBase	chr10	+	27024168	27024508	exonic	NM_014317	PDSS1	CTGTTTGCCTGTCAGCAGGTCTCTGTTCTAGGATGTCCCGACCCAGTGGTGCATGAGATC	9.80375	7.23148	9.33209	8.41417	8.03525	8.00035	1.48245	0.46991
ASCRP3000424	hsa_circRNA_100499	hsa_circ_0004039	circBase	chr1	+	236969443	236979843	exonic	NM_000254	MTR	AACCACTCTGGAATACTTGCTGGCTGGGGCAGATATCATTGAAACAAATACTTTTAGCAG	7.01105	5.44726	5.62171	5.28344	5.44726	5.43779	1.48062	0.269578
ASCRP3002614	hsa_circRNA_091000	hsa_circ_0091000	circBase	chrX	+	70514068	70521018	exonic	uc004dzq.3	NONO	ATACATTTTAAGCCTTTTAACTTCCTAGGAAACCCGAACCCTAGCGGAGATTGCCAAAGT	7.22991	6.66482	8.45245	5.43303	7.53356	7.48179	1.47676	0.507177
ASCRP3010192	hsa_circRNA_102950	hsa_circ_0058794	circBase	chr2	+	236626200	236659132	exonic	NM_014914	AGAP1	GTGCTACATACGGGCTGAATGTGGAGAGGGTCTTCCAGGACGGGAATTGTGGGTAACTTG	8.69551	6.4957	7.53225	7.16401	6.64462	7.02003	1.47555	0.38884
ASCRP3001376	hsa_circRNA_104922	hsa_circ_0003270	circBase	chr9	+	128099296	128099870	exonic	NM_015635	GAPVD1	ACCTCATTCATCATCTTCATCCCCGAGTAAGGACTCCTCAAGAGGAGAGGTGCCCACCAG	10.3537	8.83993	9.2983	8.90829	8.73526	8.95603	1.47481	0.236337
ASCRP3000924	hsa_circRNA_404761		25070500	chr10	+	69881194	69882097	exonic	NM_032578	MYPN	AATTCCACCACCTCAAGTAAGCATGCAAGACGACAGCATAGAAGCTTCTACTTCCATATC	7.72669	7.30981	7.3351	6.62873	6.94671	6.90684	1.47389	0.019957
ASCRP3001590	hsa_circRNA_403472		25242744	chr5	-	142675024	142680328	exonic	NM_000176	NR3C1	ACTGCTTCTCTCTTCAGCTCGAAAAACAAAGAAAAAAATAAAAGGAATTCAGCAGGCCAC	13.1553	12.0093	12.5259	12.2065	11.8325	11.7633	1.47353	0.154294
ASCRP3008426	hsa_circRNA_404938		25070500	chr11	-	116627861	116631668	exonic	NM_032725	BUD13	GAGTGGACAGGTGACTGCCAGAAAGCAACTGATTCAGACCTTTCTTCTCCACGGCATAAA	7.56205	8.85215	8.10472	6.82608	7.53356	8.27964	1.47096	0.327465
ASCRP3001252	hsa_circRNA_103251	hsa_circ_0008199	circBase	chr22	+	46085591	46136418	exonic	NM_013236	ATXN10	ACCAAGACAAGAGAAACAGCACCCAGGACTATCTTCCAAAGAGTTCTGGATATCCTAAAG	7.08503	6.25318	6.97552	5.95419	6.24742	6.23438	1.47039	0.0874466
ASCRP3012667	hsa_circRNA_100446	hsa_circ_0000182	circBase	chr1	+	213037066	213058738	exonic	NM_014053	FLVCR1	TGTGGCTTATGGCTGGATTATACTAAAACATACAACTTGGAACTGCAGTTGGCTTTTTGC	6.81595	5.06576	4.95452	5.11285	5.19763	4.64875	1.47016	0.374452
ASCRP3008046	hsa_circRNA_100810	hsa_circ_0022015	circBase	chr11	+	47603639	47604020	exonic	NM_004551	NDUFS3	GACTTTCCTCTATCTGGCTATGTTGAGATTGTCTACAACCTGTTGTCTCTGCGCTTCAAC	7.62314	6.57305	6.50558	6.02518	6.51049	6.29573	1.46816	0.183445
ASCRP3005842	hsa_circRNA_103532	hsa_circ_0006614	circBase	chr3	+	183493702	183508768	exonic	NM_018023	YEATS2	CTACACCAAACCCCATCTCTGGGAAAGCCACAGTATCCGATCTCCAGTCTGGCTCAGCTG	9.20258	8.00622	7.89353	7.57547	7.84951	7.80812	1.46782	0.218654
ASCRP3000684	hsa_circRNA_101275	hsa_circ_0030428	circBase	chr13	-	75915260	75915723	exonic	NM_014832	TBC1D4	AAGGCCCTTCTGTCTCTACCCACCAAGAGCCAAGCTGGTGATACAGAGGCATCTCTCATC	12.7265	11.217	11.5159	11.2275	11.1457	11.2237	1.4658	0.250411
ASCRP3002104	hsa_circRNA_056473	hsa_circ_0056473	circBase	chr2	+	131796425	131801156	exonic	NM_015320	ARHGEF4	AGCGAATGTTCTTTCTCTTTGACCACCAGCTCATCTACTGTAAGAAGCTCATCAGCGATG	7.87723	9.24774	8.80836	7.47504	8.01256	8.58623	1.4649	0.295857
ASCRP3000175	hsa_circRNA_045801	hsa_circ_0045801	circBase	chr17	-	74385612	74397235	exonic	NM_022066	UBE2O	AAACTTTTTTTTACTTGCAGGTCTCTTCTTCGATGATTCCTATGGCTTCTACCCAGGCCA	7.67604	9.03434	8.54472	7.36436	7.75999	8.27551	1.46361	0.264369
ASCRP3010439	hsa_circRNA_101030	hsa_circ_0025711	circBase	chr12	-	27143382	27143560	exonic	NM_016551	TM7SF3	GTTGTGCTTCCCTAGGTGGTTACCCTAACAGCTAATGATAAGACAAGTGTTTCCTTCTCC	7.72669	6.17968	6.5612	6.38295	5.985	6.24742	1.4627	0.26754
ASCRP3012925	hsa_circRNA_081199	hsa_circ_0081199	circBase	chr7	-	97595907	97599157	exonic	NR_002822	MGC72080	TTCACCATCATGAACCCGTGTTTCTGTGCGTTGTTCGGAATCCTATAATTGAAAAACAGT	6.81595	5.84336	5.78306	5.43303	5.61746	5.54352	1.46154	0.143263
ASCRP3010978	hsa_circRNA_008267	hsa_circ_0008267	circBase	chr3	+	195415403	195416309	exonic	ENST00000597034	LINC00969	TATCTGGACTTTGAAATTTGCACAGCCAGAGGACAACACATCACACACAAGAAACAGTTG	5.9816	5.90863	5.62171	5.19763	5.19763	5.27295	1.46015	0.00549043
ASCRP3003842	hsa_circRNA_101049	hsa_circ_0026046	circBase	chr12	-	49091920	49094856	exonic	NM_001240	CCNT1	CACAGACTTCTTACTTCATGGCAACCAACAGGCTTATTTGCAACAAGTTCAAGATCTGGT	5.36989	7.36436	6.66705	5.54352	5.89076	6.13392	1.45697	0.372444
ASCRP3006728	hsa_circRNA_092472	hsa_circ_0000945	circBase	chr19	+	48248829	48248993	sense overlapping	NM_015710	GLTSCR2	CTGGGGCTGGAGGCAGTGGCGTTGGTGGGAAGCGCAGCTCGAAAAGCGATGCCGATTCTG	8.4978	5.77536	6.44542	6.48328	6.15544	6.24742	1.45678	0.500059
ASCRP3000008	hsa_circRNA_043081	hsa_circ_0043081	circBase	chr17	-	33255980	33269925	exonic	NM_006584	CCT6B	AAAAACAACTTCTTCACTCTTGGTTGATCCAAGGATTAGTTTTGGATCATGGTGCCCGTC	5.28344	6.82608	6.25318	5.19763	5.61746	5.72839	1.45282	0.273672
ASCRP3011815	hsa_circRNA_092467	hsa_circ_0000926	circBase	chr19	+	34687538	34712643	exonic	NM_015578	LSM14A	TGAATATAGGTCCTCACTAGGCTCATCGACTTCTTCATTCCAGTCCATGGGTTCTTATGG	8.81253	8.1038	8.87918	8.03525	7.81857	8.12299	1.45267	0.083338
ASCRP3004647	hsa_circRNA_102589	hsa_circ_0051861	circBase	chr19	+	49838970	49842193	exonic	NM_001774	CD37	CATCTACCGCGAGGTCCTCGGCAGCCTGATCTTCTGCTTCGGCATCTGGATCCTCATTGA	6.85212	8.05574	7.76905	6.17968	7.3351	7.34393	1.45252	0.31686
ASCRP3003841	hsa_circRNA_405296		25070500	chr15	+	22872398	22877969	sense overlapping	NM_052903	TUBGCP5	CACAGACGCACACCATCATGCCCAGAATGGAATCTATAGAGAAAATGGAATCTGATTTTA	10.2685	8.78042	9.17762	8.83876	8.93523	8.636	1.45203	0.252735
ASCRP3009542	hsa_circRNA_407098		25070500	chr8	+	92301363	92330608	exonic	NM_052832	SLC26A7	GGATTCTTTTATGATTGGCCTTTGCTGTTCTCTCATCTGTGCACCCAGTGTTTGGTTTAT	9.63578	9.28658	9.61435	8.83173	8.68591	9.20655	1.45083	0.0345504
ASCRP3000640	hsa_circRNA_044097	hsa_circ_0044097	circBase	chr17	-	42929776	42932372	exonic	NM_004247	EFTUD2	AAGCCTTTTCTCTGTCTGTCTTCCACCACTGGCAGGAACAAGATCACCATGATTGCTGAG	15.774	15.1222	15.6607	14.9402	15.1472	14.661	1.44964	0.0700036
ASCRP3010116	hsa_circRNA_089652	hsa_circ_0089652	circBase	chr9	-	140086068	140086817	exonic	NM_001128228	TPRN	GTCTTTCCTGCCTCTGATGATGGACTCAATAAACAGCACTGGACAAGGCTGCCTGTCCAG	12.0973	11.1957	11.2764	10.9049	10.9879	10.8805	1.44597	0.107764
ASCRP3008343	hsa_circRNA_101004	hsa_circ_0000375	circBase	chr12	-	6657590	6657991	exonic	NM_080730	IFFO1	GAGGATTTCTCAGGCTATGCCATGGCAGCTGCAGAGGCCCAGGGAGAGGTCCCATCCATG	10.0123	7.23463	8.615	8.59304	7.54657	7.93027	1.44473	0.524695
ASCRP3000355	hsa_circRNA_400980		25242744	chr12	+	58339410	58347472	exonic	NM_033276	XRCC6BP1	AACAACACCACCAGATCCATATGTCAAACTTCTGCTTGATGCTATGAAACACTCAGGTTG	6.53725	6.21537	5.99176	5.65943	5.61746	5.67593	1.4446	0.0199561
ASCRP3001138	hsa_circRNA_028319	hsa_circ_0028319	circBase	chr12	-	112370389	112381173	exonic	NM_138341	TMEM116	ACAGGACACCAAGCTTCACATGGCCCTTTATGTTCTCCAGATATTCTACATTTCCTCATT	7.15497	6.43517	6.37497	5.89076	6.07406	6.2139	1.44307	0.0899798
ASCRP3011050	hsa_circRNA_004121	hsa_circ_0004121	circBase	chr2	-	102027080	102038934	exonic	NM_001145664	RFX8	TATTCCTCAGCTGTCTGTCTTCACATCTCCAAGCATTTGTGTTCCAGTGTGAAGATCATT	11.6864	8.7919	10.9639	10.1228	10.0222	9.51433	1.44204	0.540814
ASCRP3013259	hsa_circRNA_016348	hsa_circ_0016348	circBase	chr1	-	211192124	211192598	exonic	NM_172362	KCNH1	TTGGTTTTGCTGATCAGATTCCACCACCACTGGAGGGGAGAGAGAGTCAGGTCCTACAGC	6.85212	6.48452	6.21243	5.65943	5.96108	6.14932	1.44095	0.0642819
ASCRP3000548	hsa_circRNA_104084	hsa_circ_0075829	circBase	chr6	+	22020567	22056919	exonic	NR_015410	CASC15	AAGAAGAGAGCCAGCCAGGATCTGCATTTACTGCTCAACCACATCTAATTTGATGTCCTC	7.44497	6.68918	6.27601	6.08684	6.04817	6.49694	1.44064	0.185493
ASCRP3002514	hsa_circRNA_000595	hsa_circ_0000595	circBase	chr15	+	44615162	44630515	exonic	NM_138423	CASC4	AGTTGATGATCTTCCCCCTGGTTAAACTACAGAACAACATATCGTATCAGATGGCAGACA	11.5351	11.167	11.4329	10.7094	10.9935	10.6577	1.43952	0.0174537
ASCRP3001300	hsa_circRNA_058695	hsa_circ_0058695	circBase	chr2	+	232952196	233199209	exonic	NM_152383	DIS3L2	ACCAGTCTCTTCTTTGCTGTTCTGGTCAAGGTAGTTAAACCAGAGAGCAATGACAAAGAA	6.95419	7.35272	8.05242	6.56358	6.84015	7.18682	1.43786	0.184521
ASCRP3009757	hsa_circRNA_104263	hsa_circ_0078619	circBase	chr6	+	161469647	161471011	exonic	NM_005922	MAP3K4	GGTAAAGAACGATCGTCCAGTGGAGAAAAAATGAATGCACCAAATCAGCCTCCACATAAA	6.72611	5.61107	5.65529	5.28344	5.76375	5.18103	1.43652	0.221417
ASCRP3002410	hsa_circRNA_100375	hsa_circ_0006758	circBase	chr1	+	165859440	165860559	exonic	NM_012474	UCK2	AGTCCAGATCCCCGTGTATGACTTTGTCTCCCATTCCCGTCTTCCGTGTGTGCTAAGATC	13.4168	13.2239	12.9327	12.3848	12.664	12.7652	1.43508	0.0316397
ASCRP3006126	hsa_circRNA_100390	hsa_circ_0015240	circBase	chr1	+	171546572	171546776	exonic	NM_015172	PRRC2C	CTCAGTCTGCAGCAGGAGCTGGTACATACACTACCTCTTCTTTGAGCACAAAATCTACAA	5.95419	7.42693	6.66705	5.49839	6.02849	6.76432	1.43438	0.355996
ASCRP3011700	hsa_circRNA_100934	hsa_circ_0023988	circBase	chr11	-	89155069	89185063	exonic	NM_016931	NOX4	TCTTCTTTGTCTTCTACATGCTGCTGACGTTGCATGTTTCAGGCTAGGATTGTGTCTAAG	6.74108	8.44352	7.89353	6.56358	7.35272	7.40587	1.43408	0.363093
ASCRP3008773	hsa_circRNA_103801	hsa_circ_0071989	circBase	chr5	-	16683988	16764505	exonic	NM_012334	MYO10	GATTGATTCTGTGTGTGCCTCTGACAGCCCTGATAGGCAGTAGACAGCAGGGACTCCCTG	8.91527	6.44286	6.88362	6.85014	7.01105	6.62873	1.43287	0.490143
ASCRP3008757	hsa_circRNA_084735	hsa_circ_0084735	circBase	chr8	-	71039047	71057083	exonic	NM_006540	NCOA2	GATTCCCCAGGCAAATGCACAGCAGTTTCCATTTCCTCCAAACTACGCTTTTAATAACCC	7.40799	7.23148	7.35199	6.32624	6.82608	7.09276	1.43126	0.0650646
ASCRP3009177	hsa_circRNA_103206	hsa_circ_0001222	circBase	chr22	+	32874967	32881196	exonic	NM_012179	FBXO7	GCTACTCTCACCTGTGTGCCTTTGGGAAACCTGATTGTTGTAAATGTTCTAATACCCGAT	8.01158	7.90032	7.84574	7.09875	7.4325	7.48179	1.43074	0.0109965
ASCRP3010213	hsa_circRNA_000207	hsa_circ_0000207	circBase	chr10	-	2914228	2914401	intergenic			GTGGAGCGTGATCCATGTGACACATTAGTGGAGTATTTCCCATGTGACATGTTAGTAAGT	6.40142	5.2411	5.36493	4.94168	5.44726	4.87589	1.43016	0.229288
ASCRP3013307	hsa_circRNA_100640	hsa_circ_0002727	circBase	chr10	-	88230748	88233730	exonic	NM_015045	WAPAL	TTTAAAACCTTGGATGATTCCCAGCACCATCAGTCACCCACAAAAGCTGTATATAATGCC	8.76245	7.98658	8.3893	7.41714	7.9318	8.04767	1.42989	0.121551
ASCRP3006925	hsa_circRNA_406266		25070500	chr3	-	42607267	42610565	exonic	ENST00000454141	SEC22C	CTTCAAACAACAGAATTCGTTCTCTCACAGGTGTCCTCATGACTTCTCTTGTGGACCATG	7.78367	8.58896	8.26639	7.29172	7.72437	7.88567	1.42858	0.119836
ASCRP3010265	hsa_circRNA_100935	hsa_circ_0023990	circBase	chr11	-	89165951	89185063	exonic	NM_016931	NOX4	GTGGTGGTGCTATTCCTCATGATCACAGCCTCTACATATGCAATAAGCTAGGATTGTGTC	8.85996	6.60808	7.25414	6.80575	7.15579	7.0254	1.42799	0.441174
ASCRP3010965	hsa_circRNA_103890	hsa_circ_0007158	circBase	chr5	-	74109664	74137504	exonic	NM_015566	FAM169A	TATCCACTGTCTTCTCTCATGTATACAGAGGATGGCATTCCCTGTGGATATGCTGGAAAA	10.8096	10.5352	11.1623	10.2894	10.3014	10.1811	1.42798	0.0355805
ASCRP3010591	hsa_circRNA_000212	hsa_circ_0000705	circBase	chr16	-	58593707	58594266	sense overlapping	NM_016284	CNOT1	TAACTGGGGCTCTTCAGCTCTCAACTGAACTGCTCTTTTAAAAACAAGGAGTGTTTCTCA	7.22991	8.41189	7.67185	6.80575	7.0467	7.7371	1.42473	0.26485
ASCRP3011688	hsa_circRNA_005389	hsa_circ_0005389	circBase	chr17	-	79254408	79258695	exonic	NM_138570	SLC38A10	TCTTCCGCTGCATCCCCATCTTCGGCATGTCCTTCGCCTGCCAGTCCATTCCACGCCTAC	13.9377	12.5319	13.3548	12.7108	12.6957	12.6957	1.42419	0.231985
ASCRP3010333	hsa_circRNA_104349	hsa_circ_0079929	circBase	chr7	+	40027197	40027857	exonic	NM_003718	CDK13	GTTACCTTTGCCTCCCATGCTGCCTGAAGATAAAGAAGCTGATAGACGGTCTGGAAAATC	13.9977	12.2773	12.4307	12.2195	12.32	12.4465	1.42344	0.358946
ASCRP3011372	hsa_circRNA_006536	hsa_circ_0006536	circBase	chr1	+	215768697	215785263	exonic	NM_016121	KCTD3	TCCCATCACCAACAAACTATTTGTAAGACTCTCATCGACTGGAAAAAGGAGTGTTCAGCC	6.6401	6.98103	6.96164	5.95419	6.53484	6.37497	1.42317	0.04938
ASCRP3006531	hsa_circRNA_101170	hsa_circ_0007681	circBase	chr12	-	118474142	118476193	exonic	NM_018639	WSB2	CTGAGGTCACTCCAGTAAACAGATTCAAGTGTTATCGGGCCACCTGCAGTGGGTTTACTG	7.34393	5.84336	6.31521	5.49839	6.32349	5.9628	1.42289	0.318748
ASCRP3002685	hsa_circRNA_100796	hsa_circ_0021727	circBase	chr11	+	35222628	35226187	exonic	NM_000610	CD44	ATATCGCCAAACACCCAAAGAAGACTCCCATTCGACAACAGGGACAGCTGTTTCAACCAC	6.72611	5.70035	5.56122	5.2411	5.28344	5.74617	1.42265	0.227015
ASCRP3000320	hsa_circRNA_031210	hsa_circ_0031210	circBase	chr14	-	23033806	23044133	exonic	NM_001344	DAD1	AAATGTAACCTTTTGCCTTCCAAATTAAAGAACTCCATGCCACTCCTCTTTGCCTGAGAA	11.329	11.0664	11.4713	10.4836	10.7023	10.9653	1.42223	0.035303
ASCRP3010388	hsa_circRNA_101600	hsa_circ_0036374	circBase	chr15	+	76152218	76175765	exonic	NM_173469	UBE2Q2	GTTCTCTCAGGAGGCTTCGTCAGCAATTGAAGTGGTTGATATGTGAACTCTGCAGTTTAT	5.9816	8.22596	7.44428	6.27033	6.8078	6.86203	1.4211	0.451316
ASCRP3009869	hsa_circRNA_100844	hsa_circ_0022603	circBase	chr11	+	63517462	63517670	exonic	NM_006054	RTN3	GTACAGAAGTCAGAAGAAGGCCATCCATTCAATGCACGATCTGATTTTCTGGAGAGATGT	6.21243	5.97138	5.96795	5.43303	5.28344	5.72839	1.4197	0.0208235
ASCRP3001126	hsa_circRNA_088200	hsa_circ_0088200	circBase	chr9	-	117819431	117819704	exonic	NM_002160	TNC	ACAGCCACGACAGCCAAAGAACCTGAAATTGGAAACTTAAATGTTTCTGACATAACTCCC	6.88946	6.42745	6.19762	5.7442	6.02849	6.03508	1.41967	0.0646819
ASCRP3002501	hsa_circRNA_003057	hsa_circ_0003057	circBase	chr5	-	14741935	14758707	exonic	NM_054027	ANKH	AGTTCACCTTCGTCTGCATGGCTCTGTCACTCACGCTTATAGTGATTTAGGATACTACAT	8.34909	7.3143	8.31312	7.29172	7.36	7.62004	1.41908	0.183261
ASCRP3002762	hsa_circRNA_101173	hsa_circ_0028711	circBase	chr12	-	120541629	120546271	exonic	NM_006861	RAB35	ATCACCTCCACGTGTGGGCAAGAGCAGTTTACTGTTGCGTTTTGCAGACAACACTTTCTC	6.56358	6.21243	6.17968	5.49839	5.94379	5.81349	1.4177	0.0348625
ASCRP3009332	hsa_circRNA_101253	hsa_circ_0030045	circBase	chr13	+	41367293	41373451	exonic	NM_014252	SLC25A15	GGAAAGTGGCTGGATTGGACAAGCAGGCAAAGCTGAGGGATATGTGGTGCCTGTCATAAG	5.64278	6.15544	5.67593	5.19763	5.28344	5.29385	1.41747	0.0282249
ASCRP3007596	hsa_circRNA_001175	hsa_circ_0001658	circBase	chr6	+	157357968	157406039	exonic	uc003qqq.1	ARID1B	GAAGCAACCAGTCTCGATCTGGCCCAATCTCTCCTGCAAGTATCCCAGGTTGAAGTCTTG	10.208	10.4281	9.98449	9.37677	9.65853	9.88693	1.41721	0.0442158
ASCRP3006387	hsa_circRNA_102986	hsa_circ_0059283	circBase	chr20	-	3270774	3275275	exonic	NM_001009984	C20orf194	CTCTGTGCTTTTCTGGTCACTCTGCATAAGGAATGTGGCAGGCACTCCAGTGCACAGAAG	7.22991	6.38029	7.08847	6.20948	6.40404	6.38957	1.41641	0.104595
ASCRP3001610	hsa_circRNA_101870	hsa_circ_0040414	circBase	chr16	-	72122885	72124685	exonic	NM_017853	TXNL4B	ACTGTCTTTTTCTTCAATGGGCAGCATATGAAAGTGGATTATGGGAGTGACAGTGAGGAT	5.43779	7.25414	6.5612	5.43303	6.02849	6.09637	1.41631	0.377341
ASCRP3006930	hsa_circRNA_402533		25242744	chr20	-	18022177	18022367	exonic	NM_021220	OVOL2	CTTCAACGACACCTTCGACCTGAAGAGGCACGTCCGCACACACACAGTTCACCACAGGCA	7.13087	6.89914	6.76642	5.95419	6.62873	6.52271	1.41502	0.0744507
ASCRP3006071	hsa_circRNA_400082	hsa_circ_0092371	circBase	chr5	+	173662	173882	intronic	ENST00000283426	PLEKHG4B	CTCACACACTCGTGCACTCATGGACAGCTGTCCTTCACATTCAAGCACTCTCCCTTGCAC	10.2916	9.61435	9.69067	9.39348	9.02863	9.48574	1.41443	0.092427
ASCRP3013581	hsa_circRNA_404825		25070500	chr10	-	134058382	134059459	sense overlapping	NM_173575	STK32C	TTTTGTTGCTGGTGAGGCTGGTTGACCATCGAGTGAACTTCGACCACTTCCAGATCCTTC	6.59182	5.43779	5.49839	5.19763	5.36989	5.27295	1.41407	0.211222
ASCRP3002400	hsa_circRNA_401253		25242744	chr14	-	55457930	55467710	exonic	NM_007086	WDHD1	AGTCAGGTTCTACACCGTTGCATCTCACTCACAGATTCATGACCCTCAATATAGTAACCT	7.57419	6.63783	6.82608	6.27033	6.62873	6.45306	1.41362	0.138303
ASCRP3010280	hsa_circRNA_067130	hsa_circ_0067130	circBase	chr3	-	126189737	126191148	exonic	NM_025112	ZXDC	GTGTCCTGTGGAAGGCTGTGAGAAGACATTTATCACAGTGAGTGCCCTGTTTTCCCATAA	8.41037	6.95419	7.49389	7.11235	6.85113	7.2093	1.41353	0.269093
ASCRP3010560	hsa_circRNA_103120	hsa_circ_0002113	circBase	chr21	+	34793786	34805178	exonic	NM_005534	IFNGR2	TAAATACTGGTTTCACACTCCACCAAGCATCCCATTACAGATAGAAGAGCACCGACAGTA	7.80702	7.40587	7.51186	7.05022	6.89914	7.09276	1.41265	0.0137248
ASCRP3001541	hsa_circRNA_104471	hsa_circ_0082142	circBase	chr7	+	127447537	127569382	exonic	NM_014390	SND1	ACTCTATTTGCCAAAGGAAACTTGCCTTATCACCTTCTTGCTTGCAGGATAAGAACAAGA	6.51783	5.99176	6.03179	5.31448	5.79835	5.74617	1.41258	0.0699244
ASCRP3003261	hsa_circRNA_404454		25070500	chr1	-	22154945	22155327	intronic	ENST00000374695	HSPG2	ATTCTTCTCCCTGCTGGTACACCTGGGTCTCTGCCTCCCAGGCCCCTTTAGTAAGAGCAG	15.9048	15.055	14.7105	14.3673	14.8668	14.7544	1.41242	0.219829
ASCRP3013306	hsa_circRNA_407088		25070500	chr8	-	72181974	72229924	exonic	NM_000503	EYA1	TTGTTTTCCACTCCTTGCTTACTGGGTCCTACGCCAACAGATATGGGAGGGTGCATTGTG	8.18625	7.17383	7.49389	6.89527	7.06946	7.2093	1.41187	0.147402
ASCRP3013421	hsa_circRNA_405343		25070500	chr15	+	52126995	52127535	intronic	ENST00000308580	TMOD3	TTTCTGTTTTGTTTTGTTTTGAGACAAGGTCTCAATTTCCTGAGGGCCAGAGTAAGACCC	6.05306	6.03508	5.59175	5.2411	5.19763	5.56122	1.41187	0.0417467
ASCRP3012491	hsa_circRNA_404972		25070500	chr12	+	20705080	20705380	intronic	ENST00000359062	PDE3A	TGGGGCTGACCATGCAGGCGCTGGCTCTCAACTGCTTTGCTCCCATCAATGACCAAGAAG	8.45541	7.40799	7.54592	6.80575	7.29323	7.633	1.41112	0.241417
ASCRP3003314	hsa_circRNA_403738		25242744	chr6	+	158914604	158915878	exonic	NM_020245	TULP4	ATTTAAGATTGTGGGCTTGGCTGCTTTCCTGCCAACCAACCTCGGTGCAGGATCAGCATT	7.7371	6.47828	6.32899	6.20948	6.47828	6.17968	1.411	0.288003
ASCRP3002277	hsa_circRNA_101823	hsa_circ_0039697	circBase	chr16	-	58616696	58617086	exonic	NM_016284	CNOT1	AGGCACACACATGGAATGTAGAAGTCTTGATTGACGTTCTTAAAGAACTGTATTGAAGAA	5.62171	5.70035	5.49839	5.19763	5.10704	4.84196	1.41009	0.0101852
ASCRP3009001	hsa_circRNA_001442	hsa_circ_0001442	circBase	chr4	-	140444507	140450374	exonic	NM_030648	SETD7	GCATTTCTACCAATGCTCTTCTTCCAGATCCTTATGAATCAGAAAGGATGGAGGAAGCCT	7.22991	8.41645	7.68618	6.74321	7.35272	7.56333	1.40994	0.2588
ASCRP3010611	hsa_circRNA_000930	hsa_circ_0000930	circBase	chr19	-	37853894	37853978	antisense	NM_181786	HKR1	TAAGGCTTCTCTCCTGAATGTGTCCTCTTGTGTCTGACCAGGTGTGACTTCTGGCTAAAG	12.0346	11.1089	11.3335	10.9211	10.9666	10.9162	1.40988	0.116504
ASCRP3005645	hsa_circRNA_101531	hsa_circ_0035445	circBase	chr15	-	58302846	58306479	exonic	NM_003888	ALDH1A2	CGCAGGCTGGGCTGATAAAATTCATGGGATGACCATTCCTGTAGATCTTTATAAACAACG	6.88946	5.28865	5.32978	5.2411	5.49839	5.09535	1.40987	0.359988
ASCRP3007762	hsa_circRNA_043247	hsa_circ_0043247	circBase	chr17	-	35578644	35601650	exonic	NM_198834	ACACA	GAATTCCAGTTCATGCTGCCCACATCTCATCCAAACAGGCTGAACTTCACACAGGTAGTC	8.57835	7.49255	7.75999	7.32548	7.30305	7.53094	1.4094	0.171196
ASCRP3011656	hsa_circRNA_100829	hsa_circ_0005130	circBase	chr11	+	61133516	61133688	exonic	NM_016464	TMEM138	TCTGGGTCATGCATCCAGGATATTGCAGTCCTCTTCAACATCATCATCATTTTCCTCATG	6.74108	6.76432	6.53966	6.08684	6.11056	6.17968	1.40841	0.00191042
ASCRP3009649	hsa_circRNA_104302	hsa_circ_0002067	circBase	chr7	-	6456257	6456552	exonic	NM_139179	DAGLB	GGCTGTGGAGGGTATTTCTCAAGCTGCCAGATACGTTTACCAACGACTCATCAACGACGG	6.60808	5.28865	5.43779	5.28344	5.0234	5.36493	1.40689	0.266626
ASCRP3011931	hsa_circRNA_000966	hsa_circ_0000966	circBase	chr19	-	58724362	58724446	antisense	NM_016324	ZNF274	TGAGTCCTCTGATGTCTGATGAGGTGTGAGCTCTGGGTGAAGGCCTTTCCACATTTGTTG	6.50311	5.36989	5.72839	5.2411	5.36989	5.32978	1.40628	0.175381
ASCRP3009533	hsa_circRNA_100891	hsa_circ_0023685	circBase	chr11	-	77085372	77103586	exonic	NM_002576	PAK1	GGATTACAATTCTTCTAATGCCTTGTAGCTGCTGCTGGTGGTGACAATGTCAAATAACGG	6.84015	5.81349	5.91572	5.7442	5.53459	5.63017	1.40622	0.170919
ASCRP3011481	hsa_circRNA_101705	hsa_circ_0037866	circBase	chr16	-	11778020	11830089	exonic	NM_015914	TXNDC11	TCGATCGTCTTCCTACTGTCTTGTTTTTTCCCTGCAACAGTCGAGCAAAAGATGTGATAA	7.10727	6.41188	6.52271	5.89076	6.07406	6.41709	1.40609	0.105244
ASCRP3001591	hsa_circRNA_072780	hsa_circ_0072780	circBase	chr5	-	68590619	68607031	exonic	NM_176816	CCDC125	ACTGCTTCTTCAGCTCAAACAAGAGGAGGTAGAAATGTTAAAAACTGAACTTGAGGCATC	5.36989	7.48179	6.99201	5.57437	6.17968	6.43003	1.40599	0.465744
ASCRP3003518	hsa_circRNA_101053	hsa_circ_0009035	circBase	chr12	-	50385780	50386438	exonic	NM_013277	RACGAP1	CAACACCACAGACACCAGATATTAAAGAAATCACAGATGAAGACAACAGCATAGCTGCCA	6.6401	6.09953	5.78306	5.43303	5.61746	5.81349	1.40573	0.113064
ASCRP3010297	hsa_circRNA_105055	hsa_circ_0001946	circBase	chrX	+	139865339	139866824	antisense	NM_004065	CDR1	GTGTGCTGATCTTCTGACATTCAGGTCTTCCAGTGTCTGCAATATCCAGGGTTTCCGATG	6.76432	5.79454	5.86906	5.54352	5.49839	5.72839	1.40541	0.158726
ASCRP3006896	hsa_circRNA_103405	hsa_circ_0066380	circBase	chr3	+	58255047	58256791	exonic	NM_020676	ABHD6	CTTACTACCCATCGGATGTCTCCAGCCTGTGTCTCGTGTGTCCTGCTGTTCCTTCCAAAG	12.0055	10.9059	11.0373	10.7572	10.664	10.8742	1.40416	0.19252
ASCRP3010521	hsa_circRNA_404860		25070500	chr11	+	20007406	20007883	intronic	ENST00000349880	NAV2	TAAAACTGAATGACCACTGCGCCCGGGCTGAGAACTGCTCTTACTAAGGAGAAACTAAAC	6.91068	6.38029	6.39353	6.02518	5.985	6.02518	1.40297	0.0348941
ASCRP3007114	hsa_circRNA_405025		25070500	chr12	+	69853296	69856305	sense overlapping	ENST00000549261	RP11-956E11.1	CTTGGCATCTCTCCATAGTCACCATTTAGAAGGCTCCTGGGTTCTGTTCTATGTCATTTC	9.0003	9.81676	9.41289	8.7931	8.80389	8.98728	1.40197	0.0877972
ASCRP3007047	hsa_circRNA_101257	hsa_circ_0030062	circBase	chr13	-	41826780	41837620	exonic	uc001uxx.3	MTRF1	CTTCTGAATTATACACCAGCAGATTATGGTACTCACAGTTCTTTCCTGATCTTCCCCGCC	7.36653	8.65117	7.90136	6.80575	7.38453	8.08809	1.40054	0.356869
ASCRP3012566	hsa_circRNA_007700	hsa_circ_0007700	circBase	chr1	+	179306971	179312078	exonic	NM_003101	SOAT1	TGTACTTCTTATTTGCTCCTACCCTTATCTACCGTGACAGCTATCCCAGGGATTTGAGAG	8.17397	7.80812	7.76905	6.77686	7.78367	7.55626	1.39872	0.175142
ASCRP3010296	hsa_circRNA_102949	hsa_circ_0058792	circBase	chr2	+	236617822	236659132	exonic	NM_014914	AGAP1	GTGTGCTACATACGGGCTGAATGTGGAGAGGGTCTTCCAGGACGATGCCTTCGTGAACAG	8.25972	6.69685	7.74858	7.21567	6.38029	7.48179	1.39672	0.393073
ASCRP3006231	hsa_circRNA_006652	hsa_circ_0006652	circBase	chr5	+	134508189	134509862	sense overlapping	NM_001277348	C5orf66	CTCCGGGCCAGGGCTGCTGATCTTCTCCTGAAGTCTCAGAACAGATGGCTGCCAAGTAGG	7.84951	7.06162	7.30831	6.35889	6.98653	7.2487	1.39612	0.198501
ASCRP3008056	hsa_circRNA_101789	hsa_circ_0038885	circBase	chr16	+	28970311	28970421	exonic	NM_032815	NFATC2IP	GAGAAACACCAGACACTGGAAGTCTCACTGTCTCGAACTGTGTGGTACTAACAAGTTCTC	7.17301	7.03253	7.0764	6.51172	6.59532	6.55406	1.39484	0.000354999
ASCRP3008831	hsa_circRNA_103832	hsa_circ_0072402	circBase	chr5	+	43609244	43677908	exonic	NM_012343	NNT	GCAAAAAAGTCAGTGATTTGCCTTCAAGGAAACTGGGGAGTCAGAAAATTGGGAACTCAT	4.98619	5.81349	5.75986	5.19763	4.72119	5.0234	1.39383	0.148122
ASCRP3004167	hsa_circRNA_102598	hsa_circ_0052131	circBase	chr19	+	54418618	54418759	exonic	NM_031896	CACNG7	CAGAGGACCATTCTGGCTTTTGTCTCTGGCATCTTCTTCATACTATCGGAGACAGTGCGC	7.56205	8.11388	7.91897	6.89527	7.40587	7.68022	1.39275	0.128221
ASCRP3000513	hsa_circRNA_103361	hsa_circ_0001296	circBase	chr3	-	47719687	47727660	exonic	NM_003074	SMARCC1	AACTTGACTGGAGATGTGTGTGCTGTGATGAGGAAGATGAAGATCCTGCCAAAGGTGATC	8.54016	5.78306	6.7304	6.76432	6.30132	6.37497	1.3926	0.548487
ASCRP3002458	hsa_circRNA_401068		25242744	chr12	+	117187645	117217153	exonic	NM_032814	RNFT2	AGTGCCTCATCGTGGCCCTGCCCAAGATCATCCTGGCTGTCAAGTCCAAGAAACCGCAGC	12.171	9.87431	10.227	10.3631	10.3212	9.97538	1.39251	0.499347
ASCRP3004839	hsa_circRNA_103284	hsa_circ_0001268	circBase	chr3	+	10128817	10130634	exonic	NM_033084	FANCD2	CATTCCCTACACTGACCAGCCAGAGCGTCCATTACTTGCAGAATTTCCATCAAAGCATTC	6.72611	6.28449	6.37497	5.65943	6.08844	6.02518	1.39246	0.0472403
ASCRP3006319	hsa_circRNA_102899	hsa_circ_0004575	circBase	chr2	+	206305093	206305396	exonic	NM_057177	PARD3B	CTCTATGCCAAGGTCAACAAGCCATACCATCCACTGGTTCCAGCTGACAGGATTGGAGCA	6.38029	5.97138	5.99176	5.28344	5.44726	6.00186	1.39199	0.10285
ASCRP3000582	hsa_circRNA_017215	hsa_circ_0017215	circBase	chr1	-	243242289	243265046	exonic	NR_029401	LINC01347	AAGACTTCTGAATCCAGGAAGAGAAACTGACTGGGCAACATGTTATTCAGGCGACGTCAG	5.77922	5.62171	6.03179	5.46604	5.36989	4.98619	1.39191	0.0468959
ASCRP3009057	hsa_circRNA_101566	hsa_circ_0035957	circBase	chr15	-	66044716	66053776	exonic	NM_005848	DENND4A	GCCCACCACACACGTTCTGCAAAGTCGACAAGAATCTCAATAACAGTATGTTATTTCTCA	10.473	9.74878	10.2342	9.63328	9.45503	9.75743	1.39182	0.0803187
ASCRP3007200	hsa_circRNA_001067	hsa_circ_0000644	circBase	chr15	-	81195758	81195954	intronic	ENST00000558261	RP11-351M8.1	CTTTCTCCACTTTCTCCCCGTTTACCAGTCTAAGGGGTTGACACAGTGAAACTCCAACTC	15.055	15.1584	14.7544	14.246	14.5262	14.5855	1.39177	0.0285382
ASCRP3000380	hsa_circRNA_401601		25242744	chr16	+	47703125	47723086	exonic	NM_000293	PHKB	AACAGAATGGAAGGTAACTCTGGGTGCCTTTGGGCATGAAGAAGAAGTTATCTCTAATCC	5.72839	5.32978	5.78306	5.11285	5.0234	5.09535	1.39163	0.0210421
ASCRP3011844	hsa_circRNA_000100	hsa_circ_0000100	circBase	chr1	+	109336203	109339348	exonic	NM_007269	STXBP3	TGACATGATTCGTAACTGGAGTTACCTTGGTGTTCCCATTGTTCCCCAAACATCACTTAG	8.20234	7.32473	7.40587	6.69576	7.13255	7.49656	1.39119	0.214123
ASCRP3000671	hsa_circRNA_403718		25242744	chr6	-	142221459	142231148	exonic	uc003qit.1	AK097143	AAGGACTGCTGGAATGCTGACTTGGTTTATGTATCTATCTCTTTCCCACACCATCTATGC	7.42763	8.06236	7.21249	6.6715	6.97275	7.45185	1.3907	0.192087
ASCRP3011670	hsa_circRNA_000352	hsa_circ_0000352	circBase	chr11	-	102195835	102196253	antisense	NM_001165	BIRC3	TCTGTCTCCAGATTCCCAACACCTGAGTCCACCATCACAGCAAAAGCATTTGACATCATC	9.20655	8.34988	8.59542	7.86343	8.21355	8.46905	1.39055	0.158598
ASCRP3005316	hsa_circRNA_100395	hsa_circ_0015278	circBase	chr1	+	173726114	173744981	exonic	NM_014458	KLHL20	CCGTAGTGGATTGGTGGTTGGTGCAGTGGAGATGCCATTTCCAGTGTTGAACGATATGAT	7.08503	5.53459	5.94379	5.49839	5.61746	5.84336	1.39008	0.323072
ASCRP3010030	hsa_circRNA_007008	hsa_circ_0007008	circBase	chr17	+	7478510	7478576	intronic	ENST00000581544	EIF4A1	GTCCTAGCACCCACTCGAGAATTGGCTCAGCAGATTGAATTAGATCTAAAAGCCACCCAG	10.0562	8.55902	9.11596	8.80628	8.83993	8.48149	1.38989	0.302113
ASCRP3002904	hsa_circRNA_100387	hsa_circ_0003644	circBase	chr1	+	171492359	171496983	exonic	NM_015172	PRRC2C	ATCTTCACATCTGCCACCACCTCCAAAGTTGCTTGCACAGCAGAGGCCTTCGAGGAAGAG	11.5481	10.5808	10.9254	10.3055	10.5097	10.6368	1.38953	0.148639
ASCRP3010551	hsa_circRNA_004796	hsa_circ_0004796	circBase	chr17	+	45741524	45755779	exonic	NM_002265	KPNB1	TAAAGGGGGATCAGGAGAACGTACACCATCACAATCGAAGCAATGAAAAGTGACATTGAT	7.34393	6.32074	6.57541	6.38295	6.13702	6.11838	1.38938	0.169643
ASCRP3002182	hsa_circRNA_104548	hsa_circ_0001777	circBase	chr7	-	158580694	158591763	exonic	NM_020728	ESYT2	AGCTTTGTCTATCTTCTTCCTTAGGAAACCAGTTCATTTTCCAGACACTGAAAGAGCAGA	8.95113	9.45503	9.04776	8.44352	8.60558	8.80389	1.38915	0.0457077
ASCRP3003111	hsa_circRNA_101215	hsa_circ_0029531	circBase	chr12	-	133245396	133248908	exonic	NM_006231	POLE	ATGTACCCCAACATCATCCTGACCAACCGCCTGCAGAATCCTGCCGCCTTTGACTTCCTG	10.3481	8.38041	8.615	8.47455	8.72964	8.54121	1.38833	0.442188
ASCRP3008436	hsa_circRNA_404389		25242744	chrX	+	84301451	84310931	exonic	NM_198450	APOOL	GAGTTATTACAGTTTCAGGATTGGCGGGCTTGGTTTCAGCGAGAAAAGATGGGAAAACTG	7.28259	5.57437	5.56122	5.7442	5.44726	5.63017	1.3879	0.409379
ASCRP3003730	hsa_circRNA_405627		25070500	chr17	-	73170846	73177283	exonic	NM_006937	SUMO2	CAATCAATGAAACAGACACACCTGCACAGGAAGGAGTCAAGACTGAGAACAACGATCATA	6.88946	6.17968	5.89076	5.65943	5.89076	5.81349	1.3878	0.155392
ASCRP3007277	hsa_circRNA_026468	hsa_circ_0026468	circBase	chr12	-	53290970	53292683	exonic	NM_002273	KRT8	CTTTTTTTTTTTGGTCCAAAATAAAACCTCAGCTAGCTCTGCCAATGTCAGGGCTTCCCT	6.18868	6.21243	5.89076	5.46604	5.61746	5.6132	1.38751	0.00980651
ASCRP3009191	hsa_circRNA_005663	hsa_circ_0005663	circBase	chr14	-	23419522	23421892	exonic	NM_017815	HAUS4	GCTCAAAAAGAAATGTTTCACTCTGCTCTGCTACTATGATCCCAATTCAGTGTGCAGCAA	6.76432	7.90032	7.82568	6.48328	6.89914	7.51318	1.38738	0.324287
ASCRP3000418	hsa_circRNA_101089	hsa_circ_0027261	circBase	chr12	+	57891939	57892406	exonic	NM_004990	MARS	AACATTTCGTTTGATATTTTTGGTCGCACCACCACTCCACAGCAGACCAAGTTGCCTGTG	8.6022	8.26514	8.86399	8.05622	7.91949	8.16426	1.38643	0.0471985
ASCRP3008074	hsa_circRNA_029235	hsa_circ_0029235	circBase	chr12	+	124090477	124090706	exonic	NM_020936	DDX55	GAGAAGAGAAGAGAAGTTAAAAAAGAGTCAGTCCGCAACCATCCCTCTGTTCATGCGAAA	9.70959	9.25658	9.93793	8.60558	9.39555	9.3167	1.38498	0.175117
ASCRP3010615	hsa_circRNA_001355	hsa_circ_0000312	circBase	chr11	+	61212571	61212727	intronic	ENST00000301761	SDHAF2	TAAGTGTCCCAAGGGTGTAGAGAAAGGGAGAATCTGACTTGGTTTTGAGGAATTCTCTCT	5.67593	5.2411	5.62171	4.76475	4.91568	5.27295	1.38472	0.0602671
ASCRP3001164	hsa_circRNA_404635		25070500	chr1	+	193332350	193334904	sense overlapping	NR_125789	LINC01031	ACAGTGTGTCAGGAGGTGTTTCTAGAGAGCTATCTTATCACCAACATCACCAAGTATGCT	5.83595	5.85442	5.43779	5.28344	5.10704	5.15297	1.38453	0.0223032
ASCRP3004795	hsa_circRNA_407285		25070500	chrX	+	47056423	47058174	intronic	ENST00000335972	UBA1	CATGTGCTCCAGGGTCAGTCAGAGAGTCAGTAAATGGAAAATATGGTTCACCTTTGTCTC	6.53725	5.79454	6.03179	5.57437	5.57437	5.63017	1.38452	0.0741013
ASCRP3005948	hsa_circRNA_400070	hsa_circ_0092299	circBase	chr22	+	35817493	35819173	intronic	ENST00000216122	MCM5	CTAGAGGCTGTCTCTGTCCAAGAACTCCCATTGTCCCAGTCCCTGGCTCGGAGCTCTGTG	13.4015	11.6227	12.5059	12.0363	12.071	11.8388	1.38434	0.366156
ASCRP3007435	hsa_circRNA_102881	hsa_circ_0057582	circBase	chr2	-	197135916	197172809	exonic	NM_020760	HECW2	GAAATTCTACAGGAGCGTCAACCTGATCTTACCAGGAATCACTCACTCAGACTGGGAGGC	6.6401	6.33993	6.70449	6.20948	5.89076	6.00186	1.38388	0.0225467
ASCRP3010344	hsa_circRNA_054220	hsa_circ_0054220	circBase	chr2	+	39743554	39745851	exonic	NR_037875	LOC728730	GTTATGACATAACAGAAGAAGAGGATTTATCTGACTCAACTGGAGATGGCTCCCTTCCCT	9.39804	7.873	8.67074	8.37069	7.50987	8.48149	1.38312	0.382223
ASCRP3001292	hsa_circRNA_001814	hsa_circ_0001814	circBase	chr8	+	95839490	95854716	exonic	NM_017864	INTS8	ACCAGCTATTTCTTAGACCAAATAAAGAGAAAATAGACTTTCTTCTTGAGTTTGTCTGTT	5.59175	6.15544	5.94379	5.19763	5.28344	5.63017	1.38312	0.0670537
ASCRP3006425	hsa_circRNA_102423	hsa_circ_0006461	circBase	chr19	+	5039846	5041262	exonic	NM_015015	KDM4B	CTCTTTGTATGATGACATCATCCCCCCGAAGGAGTGGAAGCCGCGGCAGACGTATGATGA	10.1867	9.6511	10.0664	9.19907	9.58379	9.54205	1.383	0.0604151
ASCRP3002411	hsa_circRNA_100197	hsa_circ_0005246	circBase	chr1	-	44785299	44804994	exonic	NM_024066	ERI3	AGTCCATCCACAGCTTACCCCATTCTGTACAGAGTTTTAGATGCTTCTGGATGTTCAATG	9.69998	8.60592	8.81579	7.94554	8.74829	8.85909	1.38001	0.302141
ASCRP3012358	hsa_circRNA_001724	hsa_circ_0000191	circBase	chr1	+	227074478	227074748	intronic	ENST00000340188	PSEN2	TGGAGGGCTGCTGGATGTGTCCTGAGCTGAAGCTTATCAACAAGTAATGAGTACCAGCTG	6.6401	5.57437	6.03179	5.31448	5.68819	5.67593	1.3797	0.19074
ASCRP3005753	hsa_circRNA_400187		25242744	chr1	-	34204740	34209207	exonic	NM_052896	CSMD2	CGTGGTCTGGAACAGCGCTGTGCTGCGGTGTGAAGTCTCCTGCTTCTTCAACTTCACCAG	8.89958	9.61435	9.26604	8.08251	8.69583	9.43491	1.37943	0.302914
ASCRP3010922	hsa_circRNA_402303		25242744	chr2	+	73450163	73450660	exonic	NM_006062	SMYD5	TATACAAGGACATCGAGGCAGTGGTTCACTCCAGATGGATTCCGGTCTCTCTTTGCTCTT	10.0562	10.5786	10.7099	9.81356	9.78378	10.1821	1.37902	0.0927025
ASCRP3006801	hsa_circRNA_009449	hsa_circ_0009449	circBase	chr1	-	5964676	5993389	exonic	NM_015102	NPHP4	CTGTGAGCAGAGATGGCACCTTTGATGCTGGCAGCTTCGGTCACCTCTCTGTCCAACCTG	8.8009	8.71045	8.91416	8.15982	8.38891	8.31353	1.37844	0.00434004
ASCRP3001100	hsa_circRNA_026232	hsa_circ_0026232	circBase	chr12	+	50824277	50829407	exonic	NM_052879	LARP4	ACAGACCCTGATCTAATTCTTGAAGTGTTAAGATGAGAAAGCAATTCAGCAGTTTCTACA	6.33173	5.79454	6.00856	5.46604	5.61746	5.49381	1.37682	0.0333259
ASCRP3008900	hsa_circRNA_406075		25070500	chr2	+	243056789	243064606	exonic	NR_024437	LOC728323	GCACTGCAGACTCAGCTGAGCACTGATACAAAGAAAGACAAACATCTATCTTAAATAGCG	6.45052	5.79454	5.78306	5.2411	5.68819	5.54352	1.3762	0.113777
ASCRP3006813	hsa_circRNA_103457	hsa_circ_0067159	circBase	chr3	-	127294245	127294652	exonic	NM_001136053	TPRA1	CTGTGCTTCGACATCATCGAGGGGCTCTGGTCTACTCTCTGGTGGTCATCCTTCCCAAGA	12.4622	11.9378	12.5603	12.0521	11.3913	11.963	1.3758	0.141376
ASCRP3010749	hsa_circRNA_101078	hsa_circ_0026978	circBase	chr12	-	56669779	56676775	exonic	NM_004077	CS	TACCTCACCATCCACAGGGCATCCGTTTCCGAGGCTTTAGTATCCCTGAATGCCAGAAAC	8.43154	7.8284	7.97368	7.47504	7.53356	7.67125	1.37577	0.0533021
ASCRP3009536	hsa_circRNA_059565	hsa_circ_0059565	circBase	chr20	-	20505049	20517428	exonic	NM_020343	RALGAPA2	GGATTATATCTACAGGGCGCCTCGTTCAGAGGCTGTCACTGTCCTCGGCTCTCTGGTCTG	7.0254	7.45322	7.42902	6.20948	6.98653	7.16237	1.37449	0.186156
ASCRP3001167	hsa_circRNA_100752	hsa_circ_0020976	circBase	chr11	-	5367002	5368140	exonic	NR_038321	OR51B5	ACAGTTAGATCTCATCTCTATGGGTGGAAGATGTTGAGAAGGAACAACATGATCTAAGTC	6.18868	7.62622	7.21249	5.95419	6.62873	6.89721	1.37393	0.370023
ASCRP3002745	hsa_circRNA_020068	hsa_circ_0020068	circBase	chr10	-	116211382	116247775	exonic	NM_002313	ABLIM1	ATCAAGGAATCAACATTTACCGAAAGCCACCCATCTACAAACAGCATGGCTCCACCGTTT	7.84951	7.38739	7.51912	6.6715	7.06249	7.47504	1.37385	0.128397
ASCRP3005925	hsa_circRNA_101939	hsa_circ_0000732	circBase	chr17	-	1540002	1540356	exonic	NM_003693	SCARF1	CTACTGTGTGCCACCCCAAGAAGGCCAGCGAGAGATGGAGCTACCGTGTCCAGGATGAAG	8.85215	7.6495	7.25414	7.41714	7.44082	7.35272	1.37332	0.344804
ASCRP3012869	hsa_circRNA_102322	hsa_circ_0006015	circBase	chr18	-	20889643	20953727	exonic	NM_032933	TMEM241	TTATCAATATTGCTGTTTGATGCGATCCTGACCAGTGCAACCACGGGATGTGCCCTCCTC	6.60808	5.70035	6.21243	5.54352	5.68819	5.74617	1.37272	0.129055
ASCRP3010051	hsa_circRNA_103087	hsa_circ_0060904	circBase	chr20	-	50305602	50307358	exonic	NM_006045	ATP9A	GTCGCATCAGGACCTTCTTCAGATTCGATCGTATGTGTACGCAGAAGAGCCAAATATTGA	5.56122	6.7175	6.46067	5.43303	5.76375	6.00186	1.37209	0.255589
ASCRP3008019	hsa_circRNA_104038	hsa_circ_0075393	circBase	chr5	-	180666066	180666582	exonic	NM_006098	GNB2L1	GACTGTCTCTCCAGATGGATCCCTCTGTGCTTCTGGAGGCAAGGATGAGAGCCACTCAGA	11.7315	10.2834	11.1581	10.7995	10.6859	10.1478	1.37182	0.33303
ASCRP3010385	hsa_circRNA_063598	hsa_circ_0063598	circBase	chr22	-	42069936	42084913	exonic	NM_005008	NHP2L1	GTTCTCCATTCTTGTGAGCATCCTAATAAATCTGTTCCATTTTGATGACAGCCGCGCGGG	6.45052	5.79454	6.17968	5.57437	5.49839	5.81349	1.37145	0.0734601
ASCRP3011492	hsa_circRNA_406510		25070500	chr4	-	103827692	103870584	exonic	NM_139173	SLC9B1	TCGCTTGAATCAAATATTGTTGGAGTTATACTGTTTGTGATATGGTGTATGACCTGGTCA	5.56122	5.32978	5.29385	4.85562	4.91568	4.87589	1.37122	0.00391442
ASCRP3008586	hsa_circRNA_102734	hsa_circ_0054877	circBase	chr2	-	61719169	61724142	exonic	NM_003400	XPO1	GATCTTCAGCCTCAACAGTTCCTGAATGTTCCAATGTTTCGAAATGTCTCTCTGAAGTGC	8.91136	9.54849	9.33209	8.5611	8.66814	9.02577	1.37102	0.0936923
ASCRP3003458	hsa_circRNA_101835	hsa_circ_0005615	circBase	chr16	+	68155889	68157024	exonic	NM_004555	NFATC3	CAAAGCCTGGCCACACCCCTATATTTCGATCTTGAGCCAGATGATTGTGCATCCATTTAC	10.6033	12.9095	10.2113	11.4941	10.0507	10.6509	1.36862	0.616634
ASCRP3007193	hsa_circRNA_404984		25070500	chr12	+	27867712	27878600	exonic	ENST00000542199	MRPS35	CTTTCCTGTGCTCTCACCAACCTACATATTACCTGTCAACTTGATAGCGGAAAGAACACC	9.96533	8.70475	8.83788	8.38351	8.7652	8.83173	1.36837	0.295592
ASCRP3005060	hsa_circRNA_103456	hsa_circ_0067127	circBase	chr3	-	125843206	125856803	exonic	NM_012190	ALDH1L1	CCAGGATCTGGCTGGTGGAGGAAGTGAAGGAGCTGTGTGATGGCCTGGAGTTAGAAAATG	6.81595	5.18103	5.29385	5.19763	5.15297	5.41387	1.36804	0.394089
ASCRP3012763	hsa_circRNA_026462	hsa_circ_0026462	circBase	chr12	-	53068519	53069224	exonic	uc001sav.1	KRT1	TTAAACTCCCCATTTCCTTGTTTTGCTGCAATAAACTGCATTTGAAATTCGTGGCAGCTA	8.91136	9.28924	8.61936	7.95665	8.6267	8.71045	1.36799	0.173295
ASCRP3012382	hsa_circRNA_002120	hsa_circ_0002120	circBase	chr14	+	96986391	96991728	exonic	NM_032632	PAPOLA	TGGATCTTACAGATTAGGAGTGCATACAAAAGTCCAGTTACAACACAGGGATCACAACAA	5.67593	5.59175	5.36493	5.28344	4.55158	5.27295	1.36756	0.121687
ASCRP3001331	hsa_circRNA_072816	hsa_circ_0072816	circBase	chr5	-	69424179	69503572	exonic	uc010ixu.3	SMA4	ACCCAGTATATTCAAAGCTACAAGGGATTTGTTGACATAACGGGCTGGTGAATTACCAGA	5.77922	5.74813	5.53011	5.15297	5.10704	5.27295	1.36752	0.00538641
ASCRP3002621	hsa_circRNA_100430	hsa_circ_0007167	circBase	chr1	+	203676136	203677232	exonic	NM_001684	ATP2B4	ATACCTCCAAGATTCTGGTCTGCTCATGTCTGCTCTCACGGTTTTCATCCTGATTCTATA	12.0246	10.3867	11.6029	11.1197	10.6033	10.7681	1.36715	0.379245
ASCRP3010072	hsa_circRNA_004878	hsa_circ_0004878	circBase	chr13	-	60348322	60385057	exonic	NM_001042517	DIAPH3	GTCTCAGTCCAATGTCTCAGAGGCCTGTTCTGAAAGTTTGTAACCATGCAAGCAATAAAG	6.59182	5.62171	5.67593	5.28344	5.57437	5.51206	1.36614	0.196209
ASCRP3006965	hsa_circRNA_002053	hsa_circ_0002053	circBase	chr1	+	46079767	46082065	exonic	NM_002482	NASP	CTTCAGTCTCCATGTCTCTTCAAGAAAATGAGGAGGAGGAGATTGGGAACCTAGAGCTTG	8.29238	7.53225	7.55303	6.9635	7.58752	7.30831	1.36579	0.176035
ASCRP3012019	hsa_circRNA_404912		25070500	chr11	-	77618762	77633517	exonic	NM_033547	INTS4	TGATTTCTCTGCCACCTATCTTCGCTGTCAACTACTTCTCATCAAGGTGCTTGAAGTTTC	8.5611	7.75999	8.34593	7.47504	7.75999	7.91433	1.3656	0.136166
ASCRP3011446	hsa_circRNA_401041		25242744	chr12	+	110729824	110734542	exonic	NM_001681	ATP2A2	TCCTGGTGATATTGTAGAAATTGCTGGTTTTGGCTTGGTTTGAAGAAGGTGAAGAAACAA	7.10727	5.43779	5.49839	5.49839	5.53459	5.49381	1.36532	0.407539
ASCRP3008286	hsa_circRNA_102083	hsa_circ_0043949	circBase	chr17	-	41201137	41209152	exonic	NM_007294	BRCA1	GAGCTTTCATCATTCACCCTTGGCACACATGATTTTGAAGTCAGAGGAGATGTGGTCAAT	6.35889	5.84336	5.99176	5.31448	5.61746	5.74617	1.36511	0.0645763
ASCRP3012679	hsa_circRNA_102151	hsa_circ_0007064	circBase	chr17	-	59996760	60002460	exonic	NM_020748	INTS2	TGTGTCTCTTGGTGGCCAATGTTCCTGATAGTTTTAATGAAGGCATAAACTTGGAGGAGG	6.47828	5.57437	5.49839	5.31448	5.28344	5.43779	1.36495	0.187658
ASCRP3010979	hsa_circRNA_407207		25070500	chr9	+	100780573	100780771	intergenic			TATCTGGGCTACACTACCTACCCCATCGCCAGAGAAAGTCCAGCACCTGAAGAATGATAG	9.57099	9.16356	9.34241	8.74829	8.99021	8.82348	1.36485	0.0215328
ASCRP3010082	hsa_circRNA_008794	hsa_circ_0008794	circBase	chr13	-	77589543	77595996	exonic	NM_012158	FBXL3	GTCTCTCCAGCAGGATGAAACGAGGAGGAAGAGATAGTGACCGTAATTCATCAGAAGAAG	8.74643	8.4628	8.57251	7.82677	8.27964	8.16426	1.36376	0.0339255
ASCRP3009293	hsa_circRNA_101876	hsa_circ_0007548	circBase	chr16	-	74666420	74670475	exonic	NM_018124	RFWD3	GCTTGCTACTCTCTGCTTCCCTAGACAACACTATTAAACTGACCAGGACTTGCAAAAACT	12.7907	11.9412	12.1949	11.872	11.7513	11.7938	1.36333	0.118923
ASCRP3012606	hsa_circRNA_406130		25070500	chr20	+	62260888	62261245	intergenic			TGTCGCTGTAATTCCCCTTTGCTTGGAACCAACGTTCACAGATCCCAGGGGTCGGAAGTC	6.70449	6.60808	6.57541	5.57437	6.40404	6.40404	1.3622	0.146742
ASCRP3009917	hsa_circRNA_001131	hsa_circ_0001049	circBase	chr2	-	98276327	98276412	intronic	ENST00000289228	ACTR1B	GTAGGTCAGGGGGCACAGGTGGAGGCAGCATGTCAGTGCAAACAGGGGACTGGTGAGGAC	8.36365	5.95419	6.32899	6.59416	6.26464	6.28308	1.36205	0.543334
ASCRP3006370	hsa_circRNA_061577	hsa_circ_0061577	circBase	chr21	-	35279644	35281515	exonic	NM_001697	ATP5O	CTCTGCATCTCAAATCCTGAAGGAACCCAAAGTGGCTGCTTCTGTTTTGAATCCCTATGT	8.36365	6.90684	6.68918	6.89527	7.02897	6.53484	1.36083	0.411418
ASCRP3000888	hsa_circRNA_103054	hsa_circ_0060205	circBase	chr20	-	35312815	35317187	exonic	NM_022477	NDRG3	AATGCTGCCTCCTGTTCTTACCCACCTAAGGAACATGATATAGAAACAACTCATGGTGTG	13.4828	11.9296	11.9215	11.9712	11.9149	11.9475	1.36073	0.39013
ASCRP3008392	hsa_circRNA_406839		25070500	chr6	+	126131327	126132928	intronic	ENST00000229634	NCOA7	GAGTACTAACTACCCCAACTCATGGTAGCATGGCTTCCACTCCCAATACGTCATTGAGGA	8.24967	8.49202	8.68687	7.63177	8.11479	8.18713	1.35923	0.0816927
ASCRP3011978	hsa_circRNA_000298	hsa_circ_0000298	circBase	chr11	-	47187818	47189802	exonic	NM_032389	ARFGAP2	TGATGAATTCCTTGCAGCTCTGTCTCCCACTCCGTGCTGTCTGAGATGCAGGTGATTGAG	14.3502	13.5135	13.744	13.4214	13.3876	13.3039	1.35921	0.119109
ASCRP3006234	hsa_circRNA_024446	hsa_circ_0024446	circBase	chr11	+	118360506	118366608	exonic	NM_005933	KMT2A	CTCCTACACCACCAATTTTGACAGCTGCTGGAGTGTAATAAGTGCCGAAACAGCTATCAC	6.70449	6.67372	6.7304	5.65943	6.49198	6.46572	1.35828	0.14351
ASCRP3003116	hsa_circRNA_071862	hsa_circ_0071862	circBase	chr5	+	10407213	10426634	exonic	NM_005885	MARCH6	ATGTCATAGCTTCTGGTGTTGTTCCTTTACTAGATTGTCTTTGGCTCCATTGTCCTCCTG	6.47828	5.67593	6.03179	5.43303	5.49839	5.76375	1.3581	0.121168
ASCRP3006478	hsa_circRNA_100344	hsa_circ_0005964	circBase	chr1	+	153727117	153730239	exonic	NM_023015	INTS3	CTGACAACGTGCACGGTATCCTACAGCTTCTTCAGTCAAGAACATCCCGAAAATTCCTAG	5.21407	6.40404	6.15238	5.35996	5.10704	5.81349	1.35787	0.29938
ASCRP3005335	hsa_circRNA_100551	hsa_circ_0017728	circBase	chr10	+	12123470	12143180	exonic	NM_018706	DHTKD1	CCTACATCCCCCTGAACCATATGGACCCAAATCAGAAGGGGTTTCTAGAGTTGATCATGG	13.6873	13.3751	15.0619	12.5259	13.7811	14.3285	1.35754	0.541134
ASCRP3006418	hsa_circRNA_406307		25070500	chr3	+	98487273	98492831	sense overlapping	NM_006100	ST3GAL6	CTCTTTCAAAACTGCAGAGTTGTGATCTCTTTGATGAGTTTGACAAGTGAGTGAGCCAGC	5.88716	6.47327	6.13392	5.35996	5.76375	5.88716	1.35606	0.100905
ASCRP3010357	hsa_circRNA_089039	hsa_circ_0089039	circBase	chr9	+	131909665	131911225	exonic	NM_021131	PPP2R4	GTTCAGATTAAAGCCTCTGTTTTGCACCTGTCATGCCTGGAGAAGTTCCCTGTGATCCAG	6.9911	6.19465	6.48203	5.65943	6.36427	6.16153	1.35579	0.189777
ASCRP3004110	hsa_circRNA_089659	hsa_circ_0089659	circBase	chr9	+	140136172	140138159	exonic	NM_006088	TUBB4B	CAGACACCACCATTAAAGCATTTTCATAGTGTTTTGGGAGGTGATCAGCGATGAGCACGG	5.93682	5.70035	5.53011	5.11285	5.19763	5.37484	1.35563	0.0247832
ASCRP3007329	hsa_circRNA_045788	hsa_circ_0045788	circBase	chr17	-	74283272	74286158	exonic	NM_032134	QRICH2	GAAAATTCTGTCTCTGAAGCCTCCCTTTACCTGCAGGACCAGTCAAAAGGACCATACCTC	12.5259	11.9149	11.8082	11.7797	11.5597	11.4279	1.35556	0.115096
ASCRP3004661	hsa_circRNA_405564		25070500	chr17	+	29361303	29372567	sense overlapping	ENST00000580053	RP11-848P1.9	CATCTCTTGGACAGACGATGCCAGTTAATTACGTTGAATCTAAAACAGCGGAAGAGGTGA	5.86541	5.72043	5.29385	5.43303	5.0234	4.94168	1.35553	0.097464
ASCRP3010269	hsa_circRNA_406989		25070500	chr7	-	102603979	102669865	exonic	NM_145032	FBXL13	GTGGTTGTCTTCTCCGACCCAAAACTTTCAGATCTGTCAATGACTCCGGAATTGATGATA	7.30756	6.83915	6.82608	6.27033	6.59532	6.62873	1.35464	0.0651312
ASCRP3008816	hsa_circRNA_405333		25070500	chr15	+	45059428	45059793	sense overlapping	NM_080745	TRIM69	GATTTGCCTTCTTTCAGTCTGACACTGACTAACAACCTCGACAAGGCCTGTCTCCACTAA	6.76432	6.96443	6.48203	5.77922	6.44286	6.51049	1.35459	0.144346
ASCRP3006897	hsa_circRNA_050649	hsa_circ_0050649	circBase	chr19	-	36245469	36247930	exonic	ENST00000004982	HSPB6	CTTACTCTCCCAATAAATGTGCTAGAGCTCTGCACTGCAACGCGGAGGAGCAGGATGGAG	8.07129	9.1712	8.26014	7.73248	7.94148	8.35461	1.35343	0.271612
ASCRP3002905	hsa_circRNA_406888		25070500	chr6	-	158549139	158569986	exonic	NM_032861	SERAC1	ATCTTCATTCTTCTATAGTTCGCTCAGGTATTGCCTGGCAGGCAAGAAAAGAACTTCACA	6.95419	8.52746	7.74858	6.85014	7.57356	7.3351	1.35271	0.383496
ASCRP3007911	hsa_circRNA_103028	hsa_circ_0059910	circBase	chr20	-	32873245	32881962	exonic	NM_000687	AHCY	GACCCATCCAGACAAGTACCCCGTTGGGGTTCATTTCCTGCCCAAGAAGGTGCAGTGGTC	6.88946	6.29993	6.32899	5.7442	5.985	6.31798	1.35264	0.12563
ASCRP3003018	hsa_circRNA_100110	hsa_circ_0006913	circBase	chr1	+	27087346	27089776	exonic	NM_006015	ARID1A	ATGCATGTTGCTGCCAACTCTATCCAAAACAGGATCTATCTGGTTCAATAGATGACCTCC	5.30935	6.81899	5.12441	5.31448	5.19763	5.27295	1.35166	0.414435
ASCRP3006109	hsa_circRNA_400043	hsa_circ_0092303	circBase	chr19	-	3620270	3620690	intronic	ENST00000221899	CACTIN	CTCAGCCTCCTGTGCCTGCAGAGCCCACTGGGCAGGGCCCTCCCTTTCCAGGGCCTGGAG	14.9876	13.9894	13.6629	13.6818	13.8394	13.6561	1.35026	0.292519
ASCRP3008852	hsa_circRNA_102154	hsa_circ_0007246	circBase	chr17	+	60598133	60601692	exonic	NM_006852	TLK2	GCAACATTCCTTATCCAATCCCTTACCGGGACCACTTAATAGTGAGTCTTCCAACCAGAG	6.6401	6.90492	6.7304	6.08684	6.24742	6.48078	1.34964	0.024441
ASCRP3010863	hsa_circRNA_406937		25070500	chr7	-	32973011	32973508	exonic	uc003tdd.3	RP9P	TAGCATATTCTGGTCTCCTACAGCTATTCAACTGAGGACAGAGTAGAAAGGGTCTCACCT	7.79372	6.35889	6.91068	6.14779	6.7304	6.72611	1.34925	0.350477
ASCRP3006235	hsa_circRNA_102415	hsa_circ_0007376	circBase	chr19	-	4101016	4101278	exonic	NM_030662	MAP2K2	CTCCTACATGGCTGTTCTCCGGGGCTTGGCGTACCTCCGAGAGAAGCACCAGATCATGCA	8.07129	6.40404	6.50558	6.35889	6.62873	6.53484	1.3491	0.423099
ASCRP3005175	hsa_circRNA_403966		25242744	chr7	+	148863249	148864022	exonic	NM_020781	ZNF398	CCCAGTGAAGGTGCCTGTGGCATTTGATGATGTCTCCATCTACTTTTCCACTCCAGAGTG	6.81595	6.55644	7.03253	5.99176	6.36427	6.59182	1.34872	0.0944948
ASCRP3005413	hsa_circRNA_104092	hsa_circ_0076041	circBase	chr6	-	34100754	34101636	exonic	NM_000841	GRM4	CCTCTTCAAGGTTGGTAGGAGGAGAGGATTGGAGCTGTTTTCTCCTTGATGCCAAGATAC	6.9746	6.57305	7.16319	6.14779	6.47828	6.62873	1.34843	0.0968184
ASCRP3001514	hsa_circRNA_406232		25070500	chr3	-	15605050	15606052	sense overlapping	NM_012260	HACL1	ACTCATGACCTTGTTTTTCAGGTAACCAAGACCAATGTCTGTTTACTTTCTCTTTCCCGT	6.10899	6.69685	6.5612	5.43303	6.07406	6.40404	1.3484	0.222048
ASCRP3004027	hsa_circRNA_006522	hsa_circ_0006522	circBase	chr8	+	132952745	132971910	exonic	NM_015137	EFR3A	CACTGCTTTAAAATTATAATGTATTCCATTCAGGAGTATGCTGCTGCTGTTCCGCTTTGC	6.95419	5.85442	6.08684	5.7442	5.8285	5.86906	1.34779	0.223463
ASCRP3012837	hsa_circRNA_102639	hsa_circ_0052877	circBase	chr2	-	20939730	20939965	exonic	NM_021925	C2orf43	TTAGAACCATTCTGCCTTGGTAATTCGTGCCTTTCTGCTCTTTCCAACAATTGAACGAAT	9.10011	9.10011	9.02577	8.36169	8.55937	8.85273	1.34737	0.0287438
ASCRP3000926	hsa_circRNA_023948	hsa_circ_0023948	circBase	chr11	+	85961337	85968638	exonic	NM_003797	EED	AATTCCATCCAAGAGATCCAAATCTTCTCCTGTCAGTAAGTAAAGGATGACGCTGTCAGT	7.26651	7.03253	6.63783	6.02518	6.53484	6.92595	1.34701	0.2039
ASCRP3002912	hsa_circRNA_102597	hsa_circ_0052130	circBase	chr19	+	54417753	54418759	exonic	NM_031896	CACNG7	ATCTTCTTCATACTATCGGGTCGGGAGAAAGGTCGCTGTGTGGCCTCAGAATATTTTCTT	6.31798	8.33918	7.36653	6.51172	7.01105	7.05022	1.34696	0.471489
ASCRP3007779	hsa_circRNA_003447	hsa_circ_0003447	circBase	chr7	-	140285388	140305606	exonic	uc003vvx.3	DENND2A	GAATTTTCCTGCTTCTCCCACCTCTTCCATCCCTGACACACTCACCAAGGTGACCTGGAA	17.5868	16.4542	16.4776	16.1333	16.4458	16.4904	1.3465	0.283472
ASCRP3002234	hsa_circRNA_402092		25242744	chr19	+	37098453	37101644	exonic	NM_032825	ZNF382	AGGAGAAGAGCTATGGACACAGAGAATTTTTCCAAGTTACAGCTACCTAGGACTGTTTCT	5.39934	5.40904	5.36493	5.02952	4.60177	5.09535	1.34584	0.0360451
ASCRP3008204	hsa_circRNA_400027	hsa_circ_0092367	circBase	chr15	+	25325262	25326442	intronic	uc001yxh.1	SNURF-SNRPN	GAGATTGTGTGTGGATCGATGCATTTGCAGAAACAAAGATTGTGTGTGGATCGATGATGA	6.50311	5.28865	5.62171	5.31448	5.32469	5.32978	1.34525	0.254612
ASCRP3012600	hsa_circRNA_100636	hsa_circ_0018992	circBase	chr10	+	86130769	86133571	exonic	NM_018999	CCSER2	TGTCCATCCAGTTGGGAGCTATGAGTCCTCTGAAATGAACAGCATAATTCTTTCAACTTT	6.10899	5.63017	5.72839	5.62171	5.36989	5.03561	1.34409	0.0986179
ASCRP3000168	hsa_circRNA_102324	hsa_circ_0047151	circBase	chr18	-	21001330	21010641	exonic	NM_032933	TMEM241	AAACTGGGCTGGGTAGAGATCAACAGCAGTTCAAGTATGTGCTGTCTGTCTTGAAATTTA	6.56358	5.84336	6.03179	5.49839	5.61746	5.88716	1.34282	0.121803
ASCRP3007261	hsa_circRNA_020625	hsa_circ_0020625	circBase	chr11	-	319672	319990	exonic	NM_021034	IFITM3	CTTTTCTACAATGGCATTCAATAAAGTGCACGTGTTTCTGGTGCTTCTAGGGACAGGAAG	5.83595	5.46604	5.36493	4.94168	4.91568	5.37484	1.34255	0.0815632
ASCRP3005970	hsa_circRNA_002572	hsa_circ_0002572	circBase	chr1	+	66713142	66731770	exonic	NM_002600	PDE4B	CTAGTCAGCCTCCTGTCTCCAGAGTCAACCCACAAGCTTTGATGTGGAAAATGGCCCTTC	13.6361	12.3848	12.3141	12.3526	12.1561	12.3922	1.34236	0.334024
ASCRP3010242	hsa_circRNA_103448	hsa_circ_0067029	circBase	chr3	+	122842912	122843190	exonic	NM_006810	PDIA5	GTGGCTGAAGAAGTGCTGGCCGGGATGAATGTCTACTCCTCTGAATTTGAAAACATCAAG	7.66644	6.76222	5.99176	6.99838	6.02849	5.9628	1.34145	0.463145
ASCRP3009280	hsa_circRNA_003712	hsa_circ_0003712	circBase	chr11	-	31474264	31484852	intronic	ENST00000533642	IMMP1L	GCTGTTTGCTTTCCTTATTTTGAAGGCCAATGGTGGCAGAGTCTACATAGAACTATGCTT	5.90863	5.48921	5.56122	4.80732	5.28344	5.43779	1.34139	0.106523
ASCRP3012483	hsa_circRNA_406734		25070500	chr6	-	7298155	7299056	exonic	NM_003144	SSR1	TGGGCTTCTGGTTATTGTTGGCCTTCATCAACTCCTAGAATCTAGAAAGGGCAATGTATT	5.83595	5.15297	5.36493	4.76475	5.06576	5.09535	1.34069	0.10488
ASCRP3007982	hsa_circRNA_067406	hsa_circ_0067406	circBase	chr3	-	133372188	133380737	exonic	NM_007027	TOPBP1	GACTATGCCCAATTCTTCAACTCCTACCAGCCAGATCAACACAATTGATAGGGGTAGGGG	7.50456	6.53966	6.57541	6.35889	6.38029	6.45306	1.34053	0.207918
ASCRP3006840	hsa_circRNA_400107		25242744	chr1	-	3659367	3659754	exonic	NR_033708	TP73-AS1	CTGTGTTTTCTCTGGGACATGTCTTCTGCCCAGGCACTTTGATCCGGTTTTCCAGTTCTT	7.10727	5.93682	6.70449	6.20948	6.11056	6.00186	1.34033	0.244113
ASCRP3006856	hsa_circRNA_101718	hsa_circ_0038082	circBase	chr16	+	16103632	16110478	exonic	NM_004996	ABCC1	CTGTTCTCGGAAACCATCCACGACCCTGCCTTGGGATTTTTGCTGTGGATCGTCTGCTGG	10.0053	8.12753	8.52993	8.40044	8.57595	8.26014	1.34021	0.45704
ASCRP3007930	hsa_circRNA_100664	hsa_circ_0005741	circBase	chr10	-	103384501	103436193	exonic	NM_022039	FBXW4	GACCTCAACAGGATGACCAGTGTCCCAGTGAAGGAACGAGTGAAGGTGTCTCAGAACTGG	7.46961	6.07084	6.41188	5.89076	6.24742	6.38957	1.33975	0.34745
ASCRP3001018	hsa_circRNA_407041		25070500	chr8	-	16353301	16372347	sense overlapping	ENST00000518026	MSR1	ACAAGGAAAGAAATCTCTCTGGGCCCTGCTTCTGTTTCTCAAAAGGTTACTTTTGTTGTT	10.5504	10.4199	10.9496	10.126	10.1509	10.2198	1.33943	0.0427009
ASCRP3010367	hsa_circRNA_406993		25070500	chr7	-	107126327	107126712	intronic	ENST00000297135	COG5	GTTCATTTCCAGTGCCATTTGTTTTCTACAGCTTTTCCAGTGGTCTAGGATATTGAGGGC	6.10899	5.44726	5.78306	5.19763	5.44726	5.27295	1.3389	0.0817475
ASCRP3009439	hsa_circRNA_003226	hsa_circ_0003226	circBase	chr14	+	69908785	69922583	exonic	NM_018375	SLC39A9	GGACTGAGTAAGGAAAACACCACCAAGCAAGTGAAACACATAATGTGATTGCATCAGACA	5.72839	5.53459	5.36493	4.85562	5.0234	5.32978	1.33825	0.0531077
ASCRP3013256	hsa_circRNA_085287	hsa_circ_0085287	circBase	chr8	+	104053025	104054635	exonic	NM_001695	ATP6V1C1	TTGGTTGGCTTGTCAGATGAACTGGCTAAACTGGATGCATTTGTAGAAGGAATCTCTCTT	7.10727	5.15297	4.86916	5.2411	5.19763	5.27295	1.33786	0.53875
ASCRP3010040	hsa_circRNA_406231		25070500	chr3	-	15452751	15457449	exonic	ENST00000443029	METTL6	GTCCTGGGCCTGGATCCTAAGTCCTGACCTTTCATGAGCAAAATCCTTTATATGATACAG	8.67624	7.35709	7.63361	7.47504	7.61694	7.16237	1.33646	0.328518
ASCRP3007836	hsa_circRNA_101478	hsa_circ_0008946	circBase	chr15	+	40477365	40477843	exonic	NM_001211	BUB1B	GACAGCCAGTTATCTCCAAGCCAGAACAGAGGACTCCAAAATCCATTTCCTCAACAGATG	6.42745	6.4957	6.29012	5.54352	5.8285	6.43003	1.33609	0.154298
ASCRP3003412	hsa_circRNA_103365	hsa_circ_0005435	circBase	chr3	-	47770514	47814426	exonic	NM_003074	SMARCC1	CAAAAGCTTCCCACCACATTTACCCATATTCTTCCTCACAAGACGATGTATGTTCATGCG	9.13361	8.7652	8.98968	7.97368	8.57044	8.93358	1.33597	0.191643
ASCRP3001487	hsa_circRNA_085465	hsa_circ_0085465	circBase	chr8	-	124349864	124351686	exonic	NM_014109	ATAD2	ACTAAGCCTGTTGACCCTGATGAGGTGCAAGAATTGTTTATCCGTGATTATGGAGAGATT	5.77922	5.36989	6.08684	5.19763	5.44726	5.18103	1.33576	0.104742
ASCRP3009709	hsa_circRNA_007773	hsa_circ_0007773	circBase	chr5	-	153409048	153414527	exonic	NM_018691	FAM114A2	GGGCATTTGGTGTATTCTCTACCATCTCTACTGCTGTTCAGAGCACACTGATGTTCTAAT	6.56358	7.77582	7.19327	6.14779	7.07813	6.89721	1.33562	0.356569
ASCRP3006375	hsa_circRNA_103468	hsa_circ_0067260	circBase	chr3	+	128973510	128973920	exonic	NM_016128	COPG1	CTCTGCCCTCGTGTCTTCCTTGCCTAACAAAAGACATGACTGGGAAAGAAGACAACTACC	14.0523	12.8711	12.9898	12.9339	12.7229	12.8472	1.33552	0.284533
ASCRP3007056	hsa_circRNA_401785		25242744	chr17	-	35928892	35936516	exonic	NM_007247	SYNRG	CTTCTTCAAAAACAAGTAACTCCCAGCATGGAAACAGGTGTGGGAGTATTTCCCTCACAG	5.36989	7.37087	6.5612	5.31448	6.13702	6.44542	1.33439	0.524237
ASCRP3013025	hsa_circRNA_400090	hsa_circ_0092341	circBase	chr6	-	42071996	42072196	intronic	ENST00000341865	C6orf132	TTCCTGACCTCCCTCCTGACCTCCCTTCTCTTTCGCTGCGGGCCCGGCTGGTGCGGGAAG	18.331	17.051	17.712	17.1763	17.2333	17.2812	1.33386	0.275746
ASCRP3009560	hsa_circRNA_072329	hsa_circ_0072329	circBase	chr5	-	38967262	38968132	exonic	NM_152756	RICTOR	GGCACTGATACTCTCTGCATTTATTCGTAATGGACTTTTAGAGCGAGGTCTACTTGAAGT	6.08046	8.44799	7.81802	6.41709	7.06249	7.46689	1.33301	0.577712
ASCRP3004884	hsa_circRNA_102101	hsa_circ_0044234	circBase	chr17	-	45247282	45249430	exonic	NM_001256	CDC27	CATTGTTGGGACATGTATATTGTACACTCAGAAGAAGCCTTGTTTTTACTGGCAACCTGT	6.00521	6.32074	6.42874	5.49839	6.07406	5.78306	1.33279	0.0896598
ASCRP3009923	hsa_circRNA_077398	hsa_circ_0077398	circBase	chr6	-	94066434	94068129	exonic	NM_004440	EPHA7	GTATCACCACTGGTCAAGCAGCCTGTGGCCGTGGGTTCTACAAGTCTTCCTCTCAAGATC	6.6401	7.7371	6.82608	6.02518	6.76327	7.02003	1.33158	0.361267
ASCRP3005051	hsa_circRNA_002414	hsa_circ_0002414	circBase	chr1	+	202385914	202391866	exonic	NM_002481	PPP1R12B	CCAGCCATGAAGGATCTTCTTCTGGAGCAAGTAAAGAAGCAAGGCATGTATTGATGAAAA	5.83595	8.69488	7.89353	6.62873	7.13255	7.26881	1.33144	0.622832
ASCRP3004429	hsa_circRNA_008264	hsa_circ_0008264	circBase	chr1	+	201786215	201786413	exonic	NM_020443	NAV1	CAGTCAAAGACAGCACCCCAAGTTCTCTGGACTCAGATCCTCTGGTCCATGGACAGAAAG	8.24967	7.633	8.01012	7.2487	7.49121	7.75999	1.33107	0.116428
ASCRP3011583	hsa_circRNA_100983	hsa_circ_0024766	circBase	chr11	+	125472197	125474142	exonic	NM_152713	STT3A	TCTCCCGATCTGTGGCTGGCTCCTATGATAATGAAGGTACTTTAATTATCGGACTACCAG	10.1785	8.92888	8.45245	8.58623	8.82643	8.75446	1.33103	0.42208
ASCRP3005455	hsa_circRNA_103567	hsa_circ_0068706	circBase	chr3	-	196888510	196921460	exonic	NM_004087	DLG1	CCTGCTGAGAATACTGTCATCCTACCCACCATACCACAGAAATACAGGTATCAGGATGAA	8.837	8.41872	8.75415	8.12934	8.20882	8.27964	1.33084	0.0263875
ASCRP3008443	hsa_circRNA_103327	hsa_circ_0064832	circBase	chr3	-	37162982	37163182	exonic	NM_006309	LRRFIP2	GAGTTGAGGATGCATTGTCCATTCGAAGTGTTGGCAGTCACAGGGAAGATTCGGAAAGGG	6.56358	5.67593	5.56122	5.57437	5.36989	5.46604	1.33039	0.22369
ASCRP3012123	hsa_circRNA_059988	hsa_circ_0059988	circBase	chr20	-	33222418	33233138	exonic	NM_080476	PIGU	TGCCATCAACAACACCCTCATTGCTTTCTTCATTTTGACTACGATAAAAGACTCCATTAA	6.81595	6.26464	6.17968	5.49839	6.08844	6.28308	1.33037	0.207946
ASCRP3011662	hsa_circRNA_404975		25070500	chr12	-	24155604	24156680	intronic	NM_152989	SOX5	TCTGGTGCTGGGCTTTGCATTGTGGAAATATTAAACATACTCCCTATAAATATGTTTAAT	6.45052	5.64696	5.39447	5.19763	5.57437	5.32978	1.33032	0.241082
ASCRP3006128	hsa_circRNA_400061	hsa_circ_0092338	circBase	chr20	-	25477659	25477979	intronic	ENST00000278886	NINL	CTCAGTCTTCCTGGGTTAGAAACCACCTAGAAACTTTCCTGCCACCAATGATTTACACAG	7.80702	7.47436	7.27342	6.59416	7.23148	7.34393	1.32897	0.175143
ASCRP3005714	hsa_circRNA_007912	hsa_circ_0007912	circBase	chr3	+	137940767	137942575	exonic	NM_014154	ARMC8	CGTACCATCTTCACCAGTCCTGTCACTCCAGAGGAGCTACTGTATACAAGACATGAAAAA	9.0003	7.72553	7.88145	7.74858	7.85702	7.62622	1.32631	0.322922
ASCRP3013345	hsa_circRNA_100641	hsa_circ_0019054	circBase	chr10	-	89536077	89544427	exonic	NM_032810	ATAD1	TTTATGAGTCTCTGGGATGGATTGGATACTGATCACAGCTGCCAGGTGTTCTTCTCTATG	5.56122	5.32978	5.65529	4.85562	5.10704	5.20861	1.32619	0.0325241
ASCRP3012904	hsa_circRNA_001057	hsa_circ_0001057	circBase	chr2	+	101874252	101881509	exonic	NM_017546	CNOT11	TTCAAAAGCCCCTTATCCTCTCCCCAACAAACACAGGATTTTTACCTCCTATAACTCCAC	16.5477	15.7316	15.5358	15.4236	15.5045	15.5121	1.32613	0.214785
ASCRP3000916	hsa_circRNA_058992	hsa_circ_0058992	circBase	chr2	+	242092890	242122439	exonic	uc002wat.1	PPP1R7	AATTAAATCTTGCCACACTGTCTTGACAGGCGGGTCGAGTCTGAAGAATCCGGCGATGAA	6.00521	5.36989	5.49839	5.35996	5.19763	4.94168	1.32598	0.116057
ASCRP3010397	hsa_circRNA_062139	hsa_circ_0062139	circBase	chr22	+	17100506	17119630	exonic	uc002zlt.3	TPTEP1	GTTCTTCTTCGAGTATTTGTAGAAGGGGTAAAGACCTAGAGGTGAGGTCTCTGAGCAAGG	7.28259	8.98728	8.24841	7.4587	7.90968	7.77582	1.32593	0.421028
ASCRP3011695	hsa_circRNA_400191		25242744	chr1	+	35559514	35576048	exonic	NM_024772	ZMYM1	TCTTCTTCAGGAATCTGGAAACTGTTCTTCAGGAAGAAACCCATTAGTTTGGAACTGGAG	5.64278	7.97467	7.16319	6.02518	6.66482	6.7175	1.32568	0.55887
ASCRP3005061	hsa_circRNA_073716	hsa_circ_0073716	circBase	chr5	-	123974825	124036962	exonic	NM_020747	ZNF608	CCAGGCATCTGCATCTGGAATGTTTCCTGGACAAAGAAGGTTGACCCCCTGTTTACAGTG	8.54016	8.19844	8.48549	7.74858	8.181	7.92155	1.32563	0.0496095
ASCRP3007960	hsa_circRNA_042265	hsa_circ_0042265	circBase	chr17	-	17787947	17797124	exonic	NM_001082968	TOM1L2	GACGCTCTGTCTCCCATACACACACCACAGCGGGTGCTGGAGACATGTGTGAAGAACTGT	12.6957	11.6154	11.8578	11.797	11.4791	11.5223	1.32499	0.252606
ASCRP3010231	hsa_circRNA_063503	hsa_circ_0063503	circBase	chr22	+	41616737	41617291	exonic	NM_031488	L3MBTL2	GTGGATTTCCACATCAAGGGTATCGGGTGCTGCTTCGGTATGAAGGCTTTGAAAATGACG	6.31798	5.51206	5.43779	5.19763	5.36989	5.32978	1.32497	0.186159
ASCRP3002723	hsa_circRNA_012346	hsa_circ_0012346	circBase	chr1	-	47034114	47037839	exonic	NM_003684	MKNK1	ATATTGTGTGAATCTCCAGAAAAGGTTCCATCTTAGCCCACATCCAGAAGCAAAAGCACT	6.02849	5.84336	6.70449	5.28344	5.68819	6.23438	1.32491	0.295645
ASCRP3006090	hsa_circRNA_101811	hsa_circ_0039318	circBase	chr16	-	49557534	49559405	exonic	NM_015069	ZNF423	CTCAGAAGTTCTTCTTCCAGACCGAGCTGCAGAGGAAGGCATCAACCACGAGTGTAAGCT	6.18868	8.65837	7.94148	6.74321	7.36726	7.30831	1.32476	0.580395
ASCRP3000430	hsa_circRNA_104191	hsa_circ_0077913	circBase	chr6	-	135679269	135716034	exonic	NM_017651	AHI1	AACCATCAGGTAGATACAGCACCAACGGTCAACAAAAATCTCTCATTTACTTCACCACCA	5.75596	7.20611	6.66705	5.57437	6.20504	6.48078	1.32453	0.413971
ASCRP3007845	hsa_circRNA_403018		25242744	chr3	-	172353705	172365904	exonic	NM_020792	NCEH1	GACAGTGCTGGTGGAAATCTGGCTGCTGCCCTTGGACAACAGAGTAACCTGATCCACTAC	6.76432	5.985	6.0644	5.65943	5.94379	5.84336	1.32404	0.156016
ASCRP3013069	hsa_circRNA_404212		25242744	chr9	-	99721116	99735230	exonic	NR_002894	HIATL2	TTCTCAACACACATTCCTCATGAATGGTCTCATTCAAGGTGTAAAGCTACAAGGCTTTGG	5.30935	5.36989	5.36493	4.68064	4.9609	5.03561	1.32401	0.0142505
ASCRP3008519	hsa_circRNA_104007	hsa_circ_0074954	circBase	chr5	+	169230061	169267856	exonic	NM_004946	DOCK2	GATCACATTCTGATTAATGCCGGGACATTCTGCTTCCTGTCATCACCAAAGAGCTGAAGG	6.42745	6.27884	6.25318	5.62171	6.02849	5.94379	1.3236	0.0281949
ASCRP3004422	hsa_circRNA_407340		25070500	chrX	-	138844119	138857112	exonic	NM_173694	ATP11C	CAGTACTTCTTCTATAAGGCTACAAGATCAAGCTGCAGAGACCATTGAAGCTCTGCATGC	5.49839	8.15136	7.38166	6.14779	6.85113	6.66705	1.32359	0.606593
ASCRP3004473	hsa_circRNA_104540	hsa_circ_0005939	circBase	chr7	-	156619298	156629579	exonic	NM_022458	LMBR1	CAGTGGCTAAATGGCTCCCTGATTCATGATATGTTTCCTTCTTTTTGCCATTCTCTACGT	7.82623	8.64459	8.06471	7.40162	7.63484	8.13386	1.32352	0.234161
ASCRP3003541	hsa_circRNA_051859	hsa_circ_0051859	circBase	chr19	+	49703556	49705398	exonic	NM_017636	TRPM4	CAACATCCTGCTGGTCAACTTGCTCATTGCCATGTTCAGGCTGACCCCGGGTTTGTACCA	6.50311	5.67593	5.62171	5.57437	5.53459	5.32978	1.32265	0.19875
ASCRP3008973	hsa_circRNA_405698		25070500	chr18	+	60015345	60017170	sense overlapping	NM_003839	TNFRSF11A	GCATAAAGTTTGTGATACAGTTTTATCCAGAAAGAGCTGTGTGGACTCTCTGCCTGACCT	7.85702	8.16426	8.57251	7.27189	7.94148	8.02949	1.31965	0.227875
ASCRP3001753	hsa_circRNA_104125	hsa_circ_0076794	circBase	chr6	-	53138017	53156761	exonic	NM_021814	ELOVL5	AGAAGTACATCACTCAGGGGCAGCTGATACTAGAGTAAAAGGATGGTTTCTTCTGGACAA	5.28344	5.87633	5.67593	5.28344	4.9609	5.2411	1.31946	0.0891288
ASCRP3007421	hsa_circRNA_000435	hsa_circ_0000435	circBase	chr12	+	105768793	105768921	intronic	ENST00000549893	C12orf75	GAAATGCTAGGAGTTGAGCCTGGCTGGGTGGAAGGTGTGAGTTTGCCAGCATAGATCAAG	7.34393	5.68002	6.03179	5.92982	6.04817	5.72839	1.31922	0.431618
ASCRP3009007	hsa_circRNA_103501	hsa_circ_0067871	circBase	chr3	-	167754623	167766153	exonic	NM_014498	GOLIM4	GCCAACCCGAGAGGTGCAGGAGTTGTATATGAACACAGATCAAGATTAGAGAAATCCTTG	6.42745	5.02952	5.15297	4.94168	5.28344	5.03561	1.31918	0.382004
ASCRP3008637	hsa_circRNA_006909	hsa_circ_0006909	circBase	chr3	+	51575604	51624575	sense overlapping	NM_015106	RAD54L2	GATGATGAAGAAGACCTGCTGGATGGCTGGGAGTGTCTGCTGATCACTTGGAGTGCTGTC	6.76432	5.35996	5.49839	5.28344	5.44726	5.54352	1.31898	0.377475
ASCRP3007794	hsa_circRNA_103553	hsa_circ_0001377	circBase	chr3	-	195605123	195615477	exonic	NM_005781	TNK2	GACAAGCTGCACATCCAGATGAATGATGTCATCACCGTCATCGAGGGAAGAGGCTGGGAG	5.88716	6.41188	5.46604	5.2411	5.44726	5.72839	1.31894	0.218126
ASCRP3008307	hsa_circRNA_100317	hsa_circ_0008390	circBase	chr1	-	144994590	145021167	exonic	NM_022359	PDE4DIP	GAGGACATCTACAAGCGGAGATTATTTTGCAGAGGATGATGGGGAGATGGTACCCAGAAC	6.47828	5.73632	6.48203	5.65943	5.76375	5.9263	1.31862	0.159002
ASCRP3008851	hsa_circRNA_070739	hsa_circ_0070739	circBase	chr4	+	119526738	119542682	exonic	NR_109983	LOC729218	GCAACATGTTATTCAGACCCACCTAAGCTGAAGATTCCCTTGAGAACAAGTACTGTCCTG	6.42745	6.24742	6.21243	5.89076	5.76375	5.88716	1.31821	0.00466522
ASCRP3009766	hsa_circRNA_000466	hsa_circ_0001745	circBase	chr7	+	130782554	130782733	antisense	NR_015431	LINC-PINT	GGTAGCAAATCACACGTAGCTCTTTTCAAAGAGAAAGAGGTGGTCCCAGCATCTTGTTAA	8.12481	7.10472	8.11616	7.29172	7.0467	7.66463	1.3174	0.307823
ASCRP3010249	hsa_circRNA_103491	hsa_circ_0003502	circBase	chr3	+	149563797	149629870	exonic	NM_007282	RNF13	GTGGGCATCTGTCTCATCTTGATAGTCATTTTCATGGTGATTTTACAACGAGATGCTGCT	7.28259	6.51539	7.14753	6.9635	6.26464	6.37497	1.31734	0.235631
ASCRP3010079	hsa_circRNA_407224		25070500	chr9	-	113137647	113139646	exonic	NM_153366	SVEP1	GTCTCGCTGTCATACAGCTGTCTGTCGATTTCCATGTCAGAATGGGGGCATCTGCCAACG	8.81876	7.03786	8.49418	8.05622	7.44082	7.51318	1.31685	0.484738
ASCRP3001118	hsa_circRNA_404129		25242744	chr9	+	5066677	5081861	exonic	NM_004972	JAK2	ACAGCAACTTGGCAAGGATGGATTTTGCCATTAGTAAACTGAAGAAAGCAGGTAATCAGA	5.30935	5.28865	5.29385	4.80732	4.72119	5.0234	1.31667	0.00772235
ASCRP3010971	hsa_circRNA_100071	hsa_circ_0010146	circBase	chr1	-	16632297	16641930	exonic	NM_018994	FBXO42	TATCCTTATCCTGGAACCCCAATCACTCAGCGCTTCTCGCACACTGTTGAGTGGAATGTC	6.95419	6.76222	6.91068	6.05468	6.59532	6.63783	1.31649	0.0855391
ASCRP3007895	hsa_circRNA_005128	hsa_circ_0005128	circBase	chr3	+	111664114	111681159	exonic	NM_145753	PHLDB2	GACCAGCATCTCTGCTTGCTCACCAGACAACATCTCTAGGAAAAGGAGAATCTTTGTAAT	7.58688	6.87384	7.1292	6.51172	6.89914	6.84015	1.3164	0.137561
ASCRP3013104	hsa_circRNA_404927		25070500	chr11	+	107916996	107926168	sense overlapping	NM_003478	CUL5	TTCTGGGAAGATGTTTCAAACTTCATTTGTCATGAGGGATGTGCATGCAGTCTGTCTTTG	5.18658	6.07084	5.09535	4.98619	4.91568	5.11285	1.31616	0.231415
ASCRP3011291	hsa_circRNA_101623	hsa_circ_0005745	circBase	chr15	-	82443805	82444764	exonic	NM_024580	EFTUD1	TCATGGCCACTGGTGATGTTCTCGGTTTGCAAAGATTCATATCAGTGTATCTGAACCTAT	5.43779	5.02952	6.03179	4.94168	5.19763	5.0234	1.31571	0.212508
ASCRP3006489	hsa_circRNA_020235	hsa_circ_0020235	circBase	chr10	-	123274636	123279683	exonic	NM_001144918	FGFR2	CTGACCAAACGTATCCCCCTGCGGAGACAGAGCGATCGCCTCACCGGCCCATCCTCCAAG	11.4098	11.0863	11.461	10.6414	11.1197	10.8607	1.31543	0.0700473
ASCRP3006855	hsa_circRNA_104763	hsa_circ_0086720	circBase	chr9	-	33953282	33996331	exonic	NM_018449	UBAP2	CTGTTCTCCTCAGAGCCTGCTTATGGAAGTGACAGGGAAAAATCAGGATGAATGCATAGT	7.71096	7.3931	7.06424	6.76432	7.15579	6.91547	1.31472	0.112105
ASCRP3000627	hsa_circRNA_011588	hsa_circ_0011588	circBase	chr1	-	36211051	36212593	exonic	NM_022111	CLSPN	AAGCACTTGCTCTTTGCTCAGGCTCTTTTCCCACAGACAAGTTCTTAAATGTTAGAAACC	8.92584	7.5761	7.63361	7.32548	7.63484	7.84305	1.31458	0.394209
ASCRP3004960	hsa_circRNA_074166	hsa_circ_0074166	circBase	chr5	+	138221900	138223331	exonic	NM_001903	CTNNA1	CCAAGTTTTCCGTGAACATGCCAACAAATTGATTGAGGCTGGACGTAAAGAAAGAAGTGA	5.24645	5.35996	5.49839	5.02952	4.72119	5.0234	1.31418	0.0239252
ASCRP3008818	hsa_circRNA_016459	hsa_circ_0016459	circBase	chr1	+	215259710	215298093	exonic	NM_014217	KCNK2	GATTTGGGAAGTTCCTTCTTCTTTGCTGGCACTGTTATTACAACCATAGTGGCGGCACCT	9.56221	9.91188	9.61435	9.05059	9.1979	9.50931	1.31416	0.0629943
ASCRP3012388	hsa_circRNA_001954	hsa_circ_0001954	circBase	chrY	+	14821320	14837158	exonic	NM_004654	USP9Y	TGGATGAGGCTGTGAGTGGCTGGAAGTTTGAAATTCATGATAACTACATAAAGAGACAAA	7.28259	5.28865	5.39447	5.57437	5.68819	5.37484	1.31354	0.535627
ASCRP3003479	hsa_circRNA_101175	hsa_circ_0028899	circBase	chr12	+	120995084	120995485	exonic	NM_014868	RNF10	CAAATCCAAATGGATGAATGTAGACCATCCCATTCATCTAGGAGCGCATTTGTAGCCATG	6.70449	7.09533	7.47639	6.20948	6.89914	6.84015	1.3133	0.231135
ASCRP3001839	hsa_circRNA_406308		25070500	chr3	+	99394503	99396732	intronic	ENST00000273342	COL8A1	AGACTTGAATGGAGCTCACACGTTCACCAACTCACCCTTGAAGTCATCTCAAGAACAAAA	6.60808	6.53484	6.7304	5.7442	6.44286	6.35889	1.31328	0.123685
ASCRP3011180	hsa_circRNA_103573	hsa_circ_0002319	circBase	chr3	+	197592982	197598333	exonic	uc003fyk.2	LRCH3	TCACCAGCTGTATTCATCATTCCCCTGCATATTCTTTTCCTGCTGCTATCCAGAGAAATC	10.1785	9.55809	9.77641	9.34798	9.44299	9.39928	1.31205	0.0744104
ASCRP3005889	hsa_circRNA_101139	hsa_circ_0028173	circBase	chr12	+	110764194	110780253	exonic	NM_001681	ATP2A2	CTACCTCATCTCGTCCAACGTCGGGGAAGTTGTCTGGTGAATCTGTCTCTGTCATCAAGC	11.9045	10.2421	11.4193	10.9683	10.6556	10.6197	1.3119	0.432722
ASCRP3011052	hsa_circRNA_100838	hsa_circ_0022567	circBase	chr11	-	62621990	62622938	exonic	NR_003098	SNHG1	TATTCCTGATGACAGTCTGCCTCTATCTTACAGATTTACGCGCACGTTGGAACCGAAGAG	7.3831	6.86006	7.29626	6.62873	6.77478	6.81391	1.31183	0.0618744
ASCRP3012230	hsa_circRNA_102367	hsa_circ_0000849	circBase	chr18	-	46889530	46906128	exonic	NM_017653	DYM	TGCTGTGCTGTTTGATGCAGTTGATCACTGATATTCCACTCTTTTGAAAACAATCCTCGA	5.88716	5.59175	5.0234	5.11285	4.91568	5.15297	1.31151	0.170523
ASCRP3004712	hsa_circRNA_401506		25242744	chr16	-	746772	747419	exonic	NM_153350	FBXL16	CATGAGCCTCAAGCGCTCCACCATCACGGACGCAGGCCTCGAGAGCGTGCCAGGAAGATG	6.72611	6.31521	6.37497	5.65943	6.22418	6.2139	1.31097	0.124072
ASCRP3007676	hsa_circRNA_011205	hsa_circ_0011205	circBase	chr1	-	31205314	31214563	exonic	NM_006762	LAPTM5	GAAGTTTCAATAAAGCAGCAACAAGCTTCTCTGACCTGATCTCCAGCTTCCTGCTCATCA	8.33958	7.49656	7.58752	7.05022	7.53356	7.5211	1.31096	0.230295
ASCRP3012403	hsa_circRNA_091726	hsa_circ_0091726	circBase	chrX	+	151999510	152037907	exonic	NM_015922	NSDHL	TGGATTTCTTGAAGCAGGCAGCTTCATATTATACCGATTTGTTCTCTGTCCGCCGAGCTG	6.31798	6.21243	6.15238	5.54352	5.8581	5.9628	1.31086	0.0311983
ASCRP3002074	hsa_circRNA_006023	hsa_circ_0006023	circBase	chr2	+	27900161	27900791	exonic	NM_018158	SLC4A1AP	AGCCAGCAGAGATTCCAGAACTAAAAAAGTTGCAAAATTAAATGATGCTGAAAGGGAACT	5.9816	5.62171	5.21951	5.28344	5.19763	5.0234	1.31085	0.132381
ASCRP3011787	hsa_circRNA_405080		25070500	chr12	+	122031337	122031452	sense overlapping	ENST00000541574	RP13-941N14.1	TGAAGAGAGAAAATTCTGAGATGGCTCCCTTACAGATTGAGAGCAGAGAGTGTGACGATC	9.52778	7.88303	8.9995	8.7174	7.66584	8.71045	1.31038	0.503422
ASCRP3013520	hsa_circRNA_104549	hsa_circ_0083229	circBase	chr7	+	158672374	158711560	exonic	NM_018051	WDR60	TTTTAGTGACAGCTCATCTCAGCTGAACACCAGTCTACCATTCCTTCAAACTGCAGTACG	6.92595	8.15982	7.44428	6.38295	7.1852	7.64585	1.31023	0.441417
ASCRP3012503	hsa_circRNA_005279	hsa_circ_0005279	circBase	chr12	+	110764194	110765822	exonic	NM_001681	ATP2A2	TGGTACACTTACAACAAACCAGATGTCAGTCTGCAGGGTGAATCTGTCTCTGTCATCAAG	9.13361	8.04386	8.52993	8.22724	8.22169	7.9425	1.31021	0.253192
ASCRP3007487	hsa_circRNA_000407	hsa_circ_0000407	circBase	chr12	+	56558216	56558309	antisense	NM_003075	SMARCC2	GAACGGGAGATGGTGGTGATGCCCATGCAGGTTAGGATGTAGAGGGTTCGCCATGGACAC	8.4978	6.38029	7.73825	7.43944	6.67483	7.18682	1.31002	0.542228
ASCRP3004646	hsa_circRNA_100878	hsa_circ_0023409	circBase	chr11	+	71693806	71701763	exonic	NM_018320	RNF121	CATCTACCATAGGGATGGTGACCCTCTTTCAGATGTGGGTTGTTCCCCTCTATTTCACAG	9.61163	8.90183	8.91136	8.46648	8.92445	8.71866	1.31001	0.179459
ASCRP3012096	hsa_circRNA_103586	hsa_circ_0068894	circBase	chr4	+	1905942	1906105	exonic	NM_007331	WHSC1	TGCATGGTTTCTGCAGATCCACTCCTTCACAGCTATACCAAACTTAAAGATTCCAGCTAA	6.72611	6.70449	6.99201	6.02518	6.40404	6.68036	1.30942	0.106963
ASCRP3005938	hsa_circRNA_002361	hsa_circ_0002361	circBase	chr1	+	53322669	53329829	exonic	NM_001004339	ZYG11A	CTACTTTTCAAGGCTCTGAAAAATTTCCCCCATTACCAGCAGGCAAGCTGACTGACAGAA	7.48044	8.20709	8.11616	7.0254	7.55433	7.91433	1.30851	0.274198
ASCRP3007116	hsa_circRNA_011491	hsa_circ_0011491	circBase	chr1	-	34090650	34209207	exonic	NM_052896	CSMD2	CTTGGCCCAATGGAATGTCTCAGCGCCCACGTGTGTGGTCTCCTGCTTCTTCAACTTCAC	10.5676	9.51433	9.84454	9.53997	9.27501	9.80197	1.30847	0.275929
ASCRP3011080	hsa_circRNA_100657	hsa_circ_0006520	circBase	chr10	-	99236439	99238146	exonic	NM_022362	MMS19	TATTTCCCTATCGATTTTACCCCTTGGTACACCTGATACTGTTCTATGAGAACCGGCTGA	6.91068	5.77536	6.00856	5.57437	6.04817	5.76375	1.30815	0.306756
ASCRP3009875	hsa_circRNA_102442	hsa_circ_0049271	circBase	chr19	-	10610070	10610756	exonic	NM_012289	KEAP1	GTACATCTACATGCATTTTGGGGAGGTCCCTGAGTGCCAGAGGTGGTGGTGTTGCTTATC	7.25647	5.89076	6.5612	6.27033	6.20504	5.9263	1.30773	0.345988
ASCRP3013083	hsa_circRNA_005310	hsa_circ_0005310	circBase	chr12	-	123798166	123800207	exonic	NM_018183	SBNO1	TTCTCCTATGGTATCACCACCTCCAGACTATCCTGGAGAATTTTTTAAAGGACGTACTCA	7.46961	7.42972	7.04758	5.95419	7.64828	7.03786	1.30768	0.443964
ASCRP3007134	hsa_circRNA_102647	hsa_circ_0053070	circBase	chr2	+	26492820	26500028	exonic	NM_000183	HADHB	CTTGTATCTCTGCCAACCAAGCCATGACCACAGATATAAAGACCTGATGCCACATGATTT	6.72611	6.61269	6.32899	5.95419	6.04817	6.35889	1.30767	0.0625186
ASCRP3004851	hsa_circRNA_004555	hsa_circ_0004555	circBase	chr3	+	23631224	23636741	intronic	NR_039621	MIR548AC	CATTCTTCGTTGTCTGTTTGGTCTCCAACTTGAAACTACTGACAAACAGCTGACCCTCTG	6.47828	5.77536	6.5612	5.62171	5.94379	5.94379	1.30741	0.18411
ASCRP3002027	hsa_circRNA_059354	hsa_circ_0059354	circBase	chr20	-	4760668	4766974	exonic	NM_170774	RASSF2	AGCACTTTTCAAAGAGAGTGGCCCAGTATATAAAGTTCGAGATGCCGGTACTTAAAAGCT	7.15497	6.03508	6.42874	5.99176	6.07406	6.24742	1.30741	0.265609
ASCRP3010104	hsa_circRNA_405302		25070500	chr15	+	30766558	30776889	sense overlapping	ENST00000399971	CTD-3092A11.1	GTCTGTGTCAAAAGAGCTTCTCTCCAGAGTAGAAAGGTTATCCAAGGACATGGAAAAGCC	7.8951	8.70665	8.26014	7.66403	7.9318	7.96168	1.3071	0.160859
ASCRP3001229	hsa_circRNA_103346	hsa_circ_0065182	circBase	chr3	+	47361142	47364198	exonic	NM_025010	KLHL18	ACATTCCTTCGAGAACGATTGGGGACCACAAATTCAGTGCCCACCGGATTGTCTTAGCAG	5.46604	6.77686	6.41188	5.15297	6.17968	6.02518	1.3051	0.439951
ASCRP3002906	hsa_circRNA_103714	hsa_circ_0070610	circBase	chr4	-	108565957	108622441	exonic	NM_005443	PAPSS1	ATCTTCCCATCTCCCATGATGTATGCTGGACCAACTGAGGGAATGCAGAGAGCAACCAAT	13.6321	13.3792	12.7614	12.7652	12.7774	12.9339	1.30487	0.177407
ASCRP3005094	hsa_circRNA_405811		25070500	chr19	+	52887101	52888577	sense overlapping	NM_001145434	ZNF880	CCATACTGGAGAGAAACCGTACAGATGAAATGTGTGTGAGAGCAGCTCTAAATTGGGAAG	6.00521	5.43779	5.36493	5.19763	5.10704	5.20861	1.30449	0.102963
ASCRP3011729	hsa_circRNA_407279		25070500	chrX	+	37892786	37893261	exonic	NM_138780	SYTL5	TGAAAAAAGTGGAGGACAAGAGAATAAGTGTTTTCTGCATTCTCTCCCAGCGGATCTGAT	9.58379	9.97392	9.57304	9.26717	9.2126	9.35671	1.30438	0.0356246
ASCRP3011687	hsa_circRNA_100319	hsa_circ_0013912	circBase	chr1	-	145601529	145601852	exonic	NM_006468	POLR3C	TCTTCCAATGAGCCCATTCCAGATGATGGGATTTATTGGCAGGCCAACCTTGACAGATTC	6.24453	5.53459	6.23874	5.77922	5.61746	5.32978	1.30362	0.185901
ASCRP3011934	hsa_circRNA_092418	hsa_circ_0000598	circBase	chr15	+	45009906	45009989	intronic	ENST00000561424	B2M	TGAGTGCTGTCTCCATGTTTGATGTATCTGAGCAGGGTTATAATAATGTTAACATGGACA	8.09965	6.76432	7.1292	6.94295	6.69576	7.06424	1.3033	0.356471
ASCRP3008754	hsa_circRNA_103644	hsa_circ_0007476	circBase	chr4	+	54280781	54294350	exonic	NM_030917	FIP1L1	GATTCCACCACCGGAAACAGCACTTCTTCTCAGTCTCAGACAAGTACTGCCTCCAGAAAA	7.74801	8.80747	8.35619	7.75999	7.75999	8.10288	1.30293	0.25987
ASCRP3010482	hsa_circRNA_085018	hsa_circ_0085018	circBase	chr8	+	98831367	98864830	exonic	NM_018407	LAPTM4B	GTTTGCCCACATCCAAGACCTCCTAATTTTCCCTACAGAGATGATGTCATGTCAGTGAAT	8.75477	7.39025	8.34593	6.99838	7.84951	8.35461	1.30282	0.490048
ASCRP3000698	hsa_circRNA_405921		25070500	chr2	+	85241058	85255179	exonic	ENST00000456682	KCMF1	AAGGGTAGATTTTGGCCAGAGGTCCCTGTTGCTGTGCATATATTATTAGCCGAGTATATG	6.72611	5.74813	5.99176	5.62171	5.8285	5.72839	1.30255	0.225733
ASCRP3008380	hsa_circRNA_053944	hsa_circ_0053944	circBase	chr2	-	33808728	33810511	exonic	uc002roz.1	FAM98A	GAGGTGTGCTTTGTGTGAAAGGTGAGCAATAAAGTATCTGTTAAGTTCGTGTTGATGGGC	6.88946	5.19763	5.65529	5.43303	5.72839	5.29385	1.30247	0.456685
ASCRP3010421	hsa_circRNA_405818		25070500	chr19	-	58208194	58208649	sense overlapping	NR_110974	ZNF154	GTTGGAGCCCTGATTTCTTTCCAAGACAGGTGTGTGATGGCAACAGTGAAATAAATACAA	7.06598	5.64696	5.46604	5.57437	5.94379	5.37484	1.30217	0.466034
ASCRP3012151	hsa_circRNA_031006	hsa_circ_0031006	circBase	chr13	+	113976596	113977741	exonic	NM_005561	LAMP1	TGCCTGTAACAATGTAATAAAAAGCCTCTTTCTTTTTGGAGGAGTGTCTGCTGGACGAGA	5.59175	6.68918	6.42874	5.7442	5.44726	6.23438	1.30159	0.347958
ASCRP3011071	hsa_circRNA_004997	hsa_circ_0004997	circBase	chr11	+	57466030	57467869	sense overlapping	NM_015457	ZDHHC5	TATTGTTACGGATTCTATTTTTTTCCTCTTCTGCGTTACCAGTTGAGTCGTGGGGACAGC	8.30908	9.05418	8.44203	7.87511	8.08158	8.56561	1.30137	0.236583
ASCRP3010835	hsa_circRNA_014157	hsa_circ_0014157	circBase	chr1	+	151372040	151374412	exonic	NM_002796	PSMB4	TAGACTCTTCTTTTGTAAAGTAAATAAATTCTTCAAAATGTTTTTTCTGCTACCGTGACT	5.49839	6.25318	6.29012	5.49839	5.44726	5.81349	1.30125	0.204421
ASCRP3007975	hsa_circRNA_101731	hsa_circ_0004833	circBase	chr16	-	18809246	18810156	exonic	NM_015161	ARL6IP1	GACTACCTTGTTCCCATTCTAGCGCCTAGAATTTTTGGCTCCAATAAATGGCTGCAGAGA	5.67593	5.64696	6.0644	5.11285	5.61746	5.37484	1.30114	0.0974658
ASCRP3007507	hsa_circRNA_079329	hsa_circ_0079329	circBase	chr7	-	6086622	6089676	exonic	NM_014413	EIF2AK1	GAACTTGCCATCTTAGGAAAAGGTGGATACGGAAGAGTATACAAGTACTTTGCCAGACGT	5.56122	5.36989	5.65529	5.43303	4.60177	5.27295	1.30021	0.187123
ASCRP3002434	hsa_circRNA_403250		25242744	chr4	+	152487289	152510078	exonic	NM_001109977	FAM160A1	AGTCTTGGCTCCTGCTCTCCATAAGGTTTTGGAAGGTGACAATGAAATGTGAAGAAGTTA	12.714	11.2764	11.2892	11.3848	11.329	11.2879	1.30004	0.423088
ASCRP3012009	hsa_circRNA_102843	hsa_circ_0056942	circBase	chr2	+	169547543	169551561	exonic	NM_203463	CERS6	TGATGTTTTCTCAGTTCACTGATATCAAAAGAAAGACCCCCTGGTTGTGGAATACGAGGC	8.39507	8.12208	8.52993	7.85381	8.14465	7.77582	1.29865	0.0611562
ASCRP3000358	hsa_circRNA_028826	hsa_circ_0028826	circBase	chr12	-	120600873	120622046	exonic	NM_006836	GCN1L1	AACAACTGGCCCAGGAAATGCTGATCATCTCCCACCACCCATCCTTAGAGATGCAGCCTC	13.4402	13.2583	13.4982	12.7774	12.9687	13.1792	1.29825	0.036227
ASCRP3003997	hsa_circRNA_002829	hsa_circ_0002829	circBase	chr1	+	185056683	185062408	exonic	NM_007212	RNF2	CACTCAGTCACAGCATTGAGGAAGGACTGAAGATACAGGCCATGAACAGCAATGTCTCAG	6.29012	5.82476	5.49839	5.35996	5.61746	5.36493	1.29815	0.158778
ASCRP3001537	hsa_circRNA_405032		25070500	chr12	+	85459039	85460676	exonic	NM_001079910	LRRIQ1	ACTCGAATTGGTTACAACAGTTACATTTCAAGATTTGCCAGGCTGTGTTCTCTCCACACT	8.36365	7.49255	8.1316	7.36436	7.53356	7.81912	1.2981	0.2209
ASCRP3011463	hsa_circRNA_404819		25070500	chr10	-	126323958	126326678	intronic	ENST00000337318	FAM53B	TCCTTTTCTGTGTTCTTTTCATTTGCCCTTTTAAAATAATTGTGTGTGAGCCATGGCGCC	6.33173	6.19465	6.03179	5.57437	5.61746	6.09637	1.29789	0.087958
ASCRP3004433	hsa_circRNA_103947	hsa_circ_0073993	circBase	chr5	+	134032815	134039622	exonic	NM_021982	SEC24A	CAGTCAGCACTCTTGTATACATCCAGCAAAGGATATACACATGACACCATCCACTGACTT	6.47828	5.59175	5.56122	5.28344	5.53459	5.54352	1.29782	0.247174
ASCRP3009118	hsa_circRNA_402794		25242744	chr3	-	15753646	15766031	exonic	NM_015199	ANKRD28	GCCTTAAGCGGCTTTTCAGATTGCTGCAGAAAACTTCTTTCTTCAGGTCACATTGAAGTA	5.70035	8.08809	7.38166	5.89076	7.06249	6.94858	1.29744	0.625326
ASCRP3002558	hsa_circRNA_051907	hsa_circ_0051907	circBase	chr19	+	49999633	50002944	sense overlapping	NM_001015	RPS11	ATAAAGTTATTTTCTCATTCCACTTCCTCTCCAGCCCCTGCGTAATCGATAAGGAAACCC	15.3849	14.5062	14.7695	14.1994	14.5635	14.6302	1.29725	0.222446
ASCRP3011843	hsa_circRNA_102492	hsa_circ_0050205	circBase	chr19	-	19260034	19261573	exonic	NM_005919	MEF2BNB-MEF2B	TGACATCCTCGAGACAAAGATCATTCCACTCAGCCTGGGACGATGGGGAGGAAAAAAATC	6.56358	6.03508	6.37497	5.49839	5.89076	6.31798	1.29697	0.209655
ASCRP3012998	hsa_circRNA_101541	hsa_circ_0035560	circBase	chr15	-	60653139	60674640	exonic	NM_004039	ANXA2	TTCCATGAAGCACTCTACACCCCCAAGTGCATATGGGTCTGTCAAAGCCTATACTAACTT	10.6033	10.1441	11.5797	9.57415	10.4825	11.004	1.29694	0.517028
ASCRP3006626	hsa_circRNA_011474	hsa_circ_0011474	circBase	chr1	+	33760537	33766320	exonic	NM_152493	ZNF362	CTGCTCTTTGTATTTCTCTGTTGTGAAGAATAAACTGTACCTGCACCCGGAATCCACACA	7.78367	7.06162	7.80702	6.94295	7.32473	7.11911	1.29671	0.191113
ASCRP3001555	hsa_circRNA_401590		25242744	chr16	-	30304419	30306012	exonic	NR_002453	SMG1P5	ACTCTTCTTGGTCAGTTTCTAGAAGACATGGAAGCATATGCTGAGCTTGTAATGACCAGC	5.67593	6.19465	5.84336	5.46604	5.36989	5.6132	1.29652	0.0665398
ASCRP3011311	hsa_circRNA_104568	hsa_circ_0002075	circBase	chr8	+	22054192	22054933	exonic	NM_001199	BMP1	TCCAAAAAGGGCTTCAAGGCCCACTTCTTCTCAGCTGCTTGTGGCGGATTCCTCACCAAG	5.53011	7.55626	6.97552	5.81726	6.24742	6.73468	1.29591	0.5573
ASCRP3013423	hsa_circRNA_103039	hsa_circ_0060063	circBase	chr20	-	33954359	33962059	exonic	NM_018244	UQCC1	TTTCTTATAACCCTACTCCACGTCTGAAGATTAAGATTGCGGCCCTGCGCATGTATACTA	6.72611	7.02897	6.84515	5.99176	6.53484	6.81391	1.29517	0.177557
ASCRP3013493	hsa_circRNA_012123	hsa_circ_0012123	circBase	chr1	+	44441761	44443967	exonic	uc001clf.3	ATP6V0B	TTTGTGAAATAAACTTGGTATTTGTCTGGGTCAGTTCCTGACGGAGACTTCGCCCTTCAT	6.6401	6.07726	6.76642	6.05468	6.00856	6.16153	1.29498	0.124754
ASCRP3012675	hsa_circRNA_000590	hsa_circ_0000590	circBase	chr15	-	34525901	34526015	sense overlapping	NM_005135	SLC12A6	TGTGTAAAAGAGCTCCCATCTGATCTGCACTCATTACTACCACTCCCACTCAACTAGAAG	9.83712	9.31387	9.87091	9.19907	9.12211	9.44178	1.29496	0.109347
ASCRP3010950	hsa_circRNA_405140		25070500	chr13	-	44346195	44346638	intronic	ENST00000261488	ENOX1	TATCACACCAATGCTTGCTGGGATCTTCTTTCCCATTTTTATGCTCTGTAGGATTGAAGG	6.70449	6.96164	6.82608	6.14779	6.32349	6.76432	1.29434	0.101676
ASCRP3005927	hsa_circRNA_001781	hsa_circ_0001781	circBase	chr8	-	19572395	19590077	intronic	ENST00000517494	CSGALNACT1	CTACTTATCAGGTGCTGTGCTGGTGATATGGGGTGAAAGTCCCATGAAGACACATATATG	6.18868	5.43779	5.21951	5.02952	5.19763	5.36493	1.29362	0.247676
ASCRP3006882	hsa_circRNA_034677	hsa_circ_0034677	circBase	chr15	-	41365625	41366763	exonic	NM_017553	INO80	CTTACCATATTCACCAAGCTCGGGCCAAGAGGCAACAGCGAAAACTCAACTTCTTAATTA	5.34494	5.30935	5.43779	4.85562	5.10704	4.87589	1.29352	0.00944266
ASCRP3005289	hsa_circRNA_069146	hsa_circ_0069146	circBase	chr4	-	7840250	7873807	exonic	NM_198595	AFAP1	CCGAGCAGTGGCTGAAGCAATGGAAGAGTTAATAGTTGAACTTCGTCTCTTTCTTGAACT	5.34494	6.22418	5.78306	5.11285	5.0234	5.9628	1.29341	0.347167
ASCRP3010734	hsa_circRNA_103480	hsa_circ_0007348	circBase	chr3	+	137928658	137942575	exonic	NM_014154	ARMC8	TACCATCTTCACCAGTCCTGTCACTCCAGAGGAGCTACTGTATACAGAAGTAACAGCTAG	8.96255	7.68201	7.89353	7.78367	7.90968	7.59256	1.29316	0.362975
ASCRP3012330	hsa_circRNA_400005	hsa_circ_0092329	circBase	chr1	+	26898944	26899164	intronic	ENST00000374162	RPS6KA1	TGGAGACACAGAGCACACCACCTCCGTACCTTGTTGGGGTAACCTGGTGATCATTCATTG	9.20258	8.38698	8.3332	7.93741	8.5014	8.23362	1.29267	0.268996
ASCRP3004440	hsa_circRNA_066617	hsa_circ_0066617	circBase	chr3	-	98530037	98530163	exonic	NM_080927	DCBLD2	CAGTCCTGATATCAGAAATACTACCGTAACTCCAAATGTAACCAAAGGTCGTGCCCCAAA	5.59175	5.44726	5.46604	5.11285	4.86916	5.27295	1.2926	0.0296279
ASCRP3013282	hsa_circRNA_103505	hsa_circ_0067911	circBase	chr3	-	169863210	169863309	exonic	NM_024947	PHC3	TTGTCTCGTCGTCATCGTCATCTTCCTGTCAGTCTGCAGCTACTCAGCTGATTTTCACAC	9.33036	8.38698	8.24841	9.26717	7.80315	7.64585	1.29247	0.537312
ASCRP3005723	hsa_circRNA_060394	hsa_circ_0060394	circBase	chr20	-	39830696	39833706	exonic	NM_015035	ZHX3	CGTCAGCTCGATTGAATAGGGAAAACCTGCTTTCTGCAAACAACTGAAAAAGCTGCATTT	5.49839	5.28865	5.36493	4.85562	5.0234	5.0234	1.29247	0.00738576
ASCRP3002257	hsa_circRNA_406500		25070500	chr4	-	88084709	88116842	sense overlapping	NM_020803	KLHL8	AGGAGTAGCTGTGTGTTCCTGTTTAACTAGCCAAATTCGAGATTCACAGCAAACTGTACA	5.9816	5.42826	5.67593	5.02952	5.36989	5.43779	1.29221	0.110753
ASCRP3004008	hsa_circRNA_104389	hsa_circ_0080436	circBase	chr7	-	72081656	72093982	exonic	NM_001145440	TYW1B	CACTCTAATTGCCTCCTGATAGCACACAGAAAGCAACAACGAACTGTCTACAGACTGATG	6.35889	5.9263	5.49839	5.43303	5.44726	5.65529	1.29205	0.182949
ASCRP3009358	hsa_circRNA_008676	hsa_circ_0008676	circBase	chr4	+	72205086	72222904	exonic	NM_001098484	SLC4A4	GGAAGACAGTCTCCAGTGCAAGTAGGATGTTTACCAACCCTGATAATGTCTCTCCTGCTG	7.42763	7.38453	7.16319	6.38295	7.02003	7.32473	1.29195	0.223934
ASCRP3006157	hsa_circRNA_103871	hsa_circ_0004837	circBase	chr5	+	69206201	69216694	exonic	uc011crf.1	SMA4	CTCATCTGGAATTTTGCCGATTTCATGACTAACCAGTGGCTGGTGAATTACCAGATCTCC	5.81349	5.82476	5.29385	5.02952	5.44726	5.20861	1.29171	0.122629
ASCRP3000013	hsa_circRNA_104195	hsa_circ_0002198	circBase	chr6	+	136472297	136476896	exonic	NM_018945	PDE7B	AAAAACTAACCACCATCTTGCAAACCTATATCAGGAAACAGCCTGGTAACACTGTTGTGC	6.24453	6.21243	5.56122	5.81726	5.32469	5.63017	1.29154	0.191942
ASCRP3000544	hsa_circRNA_101034	hsa_circ_0007723	circBase	chr12	+	28458581	28460682	exonic	NM_018318	CCDC91	AAGAACTTCAGTATCTGGAGTCCATCTTTCACCATCTTCTCCTGAGATTGTACTGGACCG	9.27501	8.90632	8.5014	8.25303	8.49707	8.68687	1.29146	0.180472
ASCRP3008815	hsa_circRNA_101787	hsa_circ_0038844	circBase	chr16	-	28499911	28500707	exonic	NM_000086	CLN3	GATTTGACTGCAACTCTGTCTCTACGGCTGCTGCTGGGCCTTTGCAACAACTTCTCTTAT	11.6818	10.5728	11.3796	11.1089	10.491	10.7922	1.29051	0.332624
ASCRP3005489	hsa_circRNA_085362	hsa_circ_0085362	circBase	chr8	-	116599227	116635985	exonic	NM_014112	TRPS1	CCTGTTACGGATGTACAGATCAGCTCTCAAAATGTCTTCTGTGTCTTCTGAGCGTCTTCT	6.59182	5.84336	6.21243	5.70035	5.94379	5.76375	1.28986	0.144186
ASCRP3002607	hsa_circRNA_031977	hsa_circ_0031977	circBase	chr14	-	53558502	53570574	exonic	NM_030637	DDHD1	ATACAGCTATAGGCTGATAAAATACCAGTAATGCGTGGACAGTGGTTTATTGACGGCACT	5.46604	5.09535	5.21951	4.94168	4.91568	4.68428	1.28974	0.0386969
ASCRP3008049	hsa_circRNA_006173	hsa_circ_0006173	circBase	chr16	+	792249	792543	intergenic			GACTTTCTTCTGCTGCTGCACGGAGGAGCTTTCCCCAGCACCTGGGCCAGGAAACTCCTG	8.71045	8.18407	8.3866	7.73248	8.15671	8.15359	1.28949	0.118457
ASCRP3005452	hsa_circRNA_045751	hsa_circ_0045751	circBase	chr17	+	73999275	73999479	exonic	NM_001258	CDK3	CCTGCTCATGGTGACTCGAAAAGCCCTGTTTCCTGGTGACTCTGAGATTGACCAGCTCTT	8.26888	7.30079	7.43944	7.13255	7.28564	7.35272	1.28945	0.25283
ASCRP3011742	hsa_circRNA_069335	hsa_circ_0069335	circBase	chr4	-	25128885	25160729	exonic	NM_016955	SEPSECS	TGAAAGACTGTTGCATACACCTCACAATCCCATATCTTTAGGGCAAGTGTCCAGAGAATG	6.02849	5.9263	5.99176	5.49839	5.53459	5.67593	1.28931	0.00262687
ASCRP3010617	hsa_circRNA_102035	hsa_circ_0005565	circBase	chr17	+	30689932	30695033	exonic	NM_003457	ZNF207	TAAGTTGATCCATCCAGATGAGGATATATCCCTGAATGATGCCAATGGGTGGAATGATGC	5.77922	5.68002	5.59175	5.46604	5.19763	5.15297	1.28843	0.0211763
ASCRP3003999	hsa_circRNA_407003		25070500	chr7	+	127752202	127758786	sense overlapping	TCONS_00013584	XLOC_006239	CACTCATCTGGAGGCTTCCATCACATCCAAGACCAAGGGGCACATCTGGGGAAAGGAAAG	6.35889	6.22418	6.35889	5.65943	6.04817	6.00186	1.28794	0.0346228
ASCRP3011735	hsa_circRNA_000619	hsa_circ_0000718	circBase	chr16	-	81555350	81555492	antisense	NM_030629	CMIP	TGAAAACCCAACTGACCCCCTAAACTGGCCATTTTGAAATCTACAAGATATAGGATACCA	9.66978	9.24478	9.47095	9.17001	9.02002	8.9639	1.2877	0.0403577
ASCRP3009750	hsa_circRNA_104652	hsa_circ_0084984	circBase	chr8	+	97318671	97321850	exonic	NM_014754	PTDSS1	GGGTGTTTGGCTGACTGAGTTGAATACCTTCTTCTTGAAGCATATCTTTGTGTTCCAAGC	7.60198	8.60828	8.08809	7.2487	7.85702	7.96168	1.28754	0.324799
ASCRP3003952	hsa_circRNA_000274	hsa_circ_0000919	circBase	chr19	-	19760861	19761115	intronic	ENST00000291503	ATP13A1	CACCTGGGTGGGTAGGGAGGTGAGGGCCTGGTGTGGGGTTTCCCAAGGAGAGCGCAATAG	9.44862	7.49656	8.59542	8.46648	7.49121	8.35461	1.28684	0.559229
ASCRP3005354	hsa_circRNA_405652		25070500	chr18	+	9367485	9388138	intronic	ENST00000262120	TWSG1	CCTATAGAATAGCCCACATTCCGGATTTGACTGCTTCCTGTGGTTCATCCATGTTGTAAA	6.33173	6.19465	6.19762	5.65943	5.68819	6.14932	1.28651	0.0683266
ASCRP3007309	hsa_circRNA_102688	hsa_circ_0006422	circBase	chr2	+	36737125	36749456	exonic	NM_016441	CRIM1	GAAAAGGCCAGTGTTGTCCCTACTGCATAGCCGAGGAACTATGTTCAGAACGTAAACAAG	6.6401	5.77536	6.03179	5.81726	6.02849	5.37484	1.2864	0.271326
ASCRP3008384	hsa_circRNA_104134	hsa_circ_0004136	circBase	chr6	+	73713630	73751785	exonic	NM_019842	KCNQ5	GAGGTTTGCTCGAAAGCCCTTCTGTGTTATAGTTTTCTCCTTGTCTTTGGTTGCTTGATT	6.35889	6.11994	6.17968	5.49839	6.00856	5.9263	1.28603	0.0783743
ASCRP3004776	hsa_circRNA_406791		25070500	chr6	+	56989531	57025950	exonic	NM_015555	ZNF451	CATGGGTGCCAAAAATACTTCAATAGGAGAAGAATTTATATCCACAGAAGGAGAATATTA	5.67593	5.36989	5.21951	4.80732	5.19763	5.03561	1.2859	0.0807489
ASCRP3008433	hsa_circRNA_404876		25070500	chr11	+	33563347	33566924	sense overlapping	NM_012194	KIAA1549L	GAGTGTCAGATGTCCAGTAAGCTCCTGGTGAAGACAGGAACAGACAATCTACAGATGAAT	5.88716	4.90911	5.21951	4.94168	5.10704	4.74306	1.28571	0.25476
ASCRP3008534	hsa_circRNA_012761	hsa_circ_0012761	circBase	chr1	+	61872233	61892228	exonic	NM_001134673	NFIA	GATCCAAGCTTTGTAAATATCCCTCAACAGACACAGCCCAATGGGAGCAGCCAAGGCAAG	5.81349	5.65943	5.86906	4.98619	5.36989	5.76375	1.28521	0.155382
ASCRP3002608	hsa_circRNA_012722	hsa_circ_0012722	circBase	chr1	-	58996272	58996401	exonic	NM_145243	OMA1	ATACAGTCTAAATTGCAGGAGGCAGAAAAGGCTGGCATGGTTCATTTGTTGGATTTCCTA	6.76432	5.40904	5.65529	5.57437	5.44726	5.58742	1.28454	0.38709
ASCRP3007522	hsa_circRNA_101847	hsa_circ_0040000	circBase	chr16	+	68909056	68914533	exonic	NM_024562	TANGO6	GAAGAAGAACTTAGTAGATGCATTGAGGATGTGTTTAAGCGGGAGCAGCTGGTGGAAGTG	5.30935	5.30935	5.43779	4.85562	4.86916	5.11285	1.28434	0.0123845
ASCRP3011801	hsa_circRNA_104390	hsa_circ_0008708	circBase	chr7	+	72302181	72302378	exonic	NR_001588	SBDSP1	TGAAGGACATCCACTATTTGGTGAAAACCAACAGGAGTACAAAACAGCAGATTTTGACTA	5.30935	5.43779	5.59175	4.85562	5.2411	5.0234	1.28432	0.0424609
ASCRP3001524	hsa_circRNA_090446	hsa_circ_0090446	circBase	chrX	+	47441689	47446190	exonic	NM_003254	TIMP1	ACTCCCATCTTTCTTCCGGACAATGAAATAAAGAGTTACCACCCAGCAGATTTCGTCGGC	10.9496	11.2424	10.5872	10.3438	10.5953	10.6225	1.28404	0.124405
ASCRP3009775	hsa_circRNA_001486	hsa_circ_0000772	circBase	chr17	-	41854902	41855024	intronic	ENST00000226004	DUSP3	GGTCAATGTCTTCTTCATGGCTCAGCCCAAGGATGGCATGTTGAAAACTCAAAACTAACC	5.62171	7.64035	6.76642	5.65943	6.53484	6.61729	1.28383	0.572028
ASCRP3004878	hsa_circRNA_403160		25242744	chr4	+	83372195	83378191	exonic	NM_021204	ENOPH1	CATTGGGTGCTCAACCAACAACATTTTGTTTCTGACAGATGTTACTCGAGGCTGAAGAGG	5.49839	5.21407	5.36493	5.19763	4.72119	4.94168	1.28383	0.0646343
ASCRP3004405	hsa_circRNA_404497		25070500	chr1	+	45241812	45242313	intronic	ENST00000372209	RPS8	CAGGTTCCTCTCCCTCACTTGCCTTGCTCTCCTTGGTGGGTGCGAGCGTGGGCCTGTCCG	17.4988	15.8615	16.1581	16.0687	16.0613	16.173	1.28341	0.467339
ASCRP3007242	hsa_circRNA_041698	hsa_circ_0041698	circBase	chr17	-	5298210	5302970	exonic	NM_002532	NUP88	CTTTGTACGAAGCCATTGCCCTGCAGATCCCAAGTGTCCTTCAAGATATCACTGTACTCA	7.53942	7.27495	7.32473	6.38295	7.36726	7.17383	1.28335	0.263802
ASCRP3007373	hsa_circRNA_103798	hsa_circ_0005260	circBase	chr5	+	14316621	14336836	exonic	NM_007118	TRIO	GAAAGATCCTACTGGACATGTCAGTGTCCTTTCACACCCATGTGAAAGAGGTCAGCCAAG	5.56122	5.28865	5.29385	4.85562	4.9609	5.11285	1.28316	0.0257838
ASCRP3004652	hsa_circRNA_103210	hsa_circ_0004470	circBase	chr22	-	36737414	36745300	exonic	NM_002473	MYH9	CATCTATGCCATCACAGACACCGCCTACAGGAGTATGATGCAAGGTCCTGGCTATAAGTC	6.24453	6.40142	5.78306	5.7442	5.68819	5.78306	1.28295	0.0973104
ASCRP3006105	hsa_circRNA_103602	hsa_circ_0069152	circBase	chr4	-	7870348	7873807	exonic	NM_198595	AFAP1	CTCAGCCCTGGCTGCAATGGAAGAGTTAATAGTTGAACTTCGTCTCTTTCTTGAACTCCT	6.56358	7.5761	7.25414	6.29573	6.78102	7.10386	1.28285	0.347156
ASCRP3009418	hsa_circRNA_102861	hsa_circ_0057168	circBase	chr2	-	178097119	178098999	exonic	NM_006164	NFE2L2	GGACATTGAGCAAGTTTGGGAGGAGCTATTATCCATTCCTGAGTTACAGGACATGGATTT	5.70035	5.51206	5.67593	5.35996	5.10704	5.20861	1.28273	0.0127822
ASCRP3009160	hsa_circRNA_406483		25070500	chr4	-	57237616	57250507	exonic	NM_181806	AASDH	GCGTTCTCTTTTCCCATCATAGAGTGACTGTTTTGCAGGGTTCTGTGCTACAAATTGATG	7.65618	7.7887	7.23148	7.08331	6.92974	7.45185	1.2824	0.152023
ASCRP3011785	hsa_circRNA_092440	hsa_circ_0000757	circBase	chr17	-	30207591	30214332	exonic	NM_018428	UTP6	TGAAGACTCTGCCAACAGTACTTTAGGATGGAGCTGATGCATGCTGAAAAACTGAGGAAG	5.49839	5.56122	6.63783	5.65943	5.28344	5.54352	1.28229	0.354829
ASCRP3001437	hsa_circRNA_405988		25070500	chr2	-	170387096	170401345	exonic	NM_024622	FASTKD1	ACGACATTTGGAAATTCTGGGGTATCGTGTAATTCAGATCCATCCTTTTACAATCCCTGC	5.83595	5.87633	5.84336	5.43303	5.36989	5.54352	1.2818	0.00151818
ASCRP3003140	hsa_circRNA_104106	hsa_circ_0006232	circBase	chr6	-	42235891	42237586	exonic	NM_033502	TRERF1	ATGTGGCCCCAGGTGTGAGCGACGTCTCCTCACCACAGTGCTGTGTGGTCTATACCTCAG	9.54338	8.97925	9.13288	8.3332	9.22969	8.88487	1.28142	0.264741
ASCRP3009109	hsa_circRNA_005144	hsa_circ_0005144	circBase	chr10	-	65140077	65169748	sense overlapping	NM_032776	JMJD1C	GCCTGCATTGGTACTGTGTGGCTGAGCAGCCTAGACTTGATTCTGTAAAGGAAATTAAAA	5.56122	5.15297	5.39447	5.19763	4.9609	4.74306	1.28124	0.0852386
ASCRP3006904	hsa_circRNA_008546	hsa_circ_0008546	circBase	chr15	-	43242459	43258484	exonic	NM_174916	UBR1	CTTACTTGGATGAATATGGAGAAACAGACCCTGGCCTGAACTCCATTGGGTGTGATATTC	7.75999	6.92405	7.57228	6.89527	7.21249	6.94201	1.2811	0.213114
ASCRP3009310	hsa_circRNA_103948	hsa_circ_0003528	circBase	chr5	+	134032815	134044578	exonic	NM_021982	SEC24A	GCTTTTCCCACTTTTTGTGTTGGCTCTCCTTAAACAGGATATACACATGACACCATCCAC	8.65903	7.52439	8.10011	7.51318	7.46144	8.10288	1.28097	0.357353
ASCRP3006594	hsa_circRNA_400616		25242744	chr10	-	95110953	95111328	exonic	NM_013451	MYOF	CTGCCATTGAGGGCAAAGATGAATTTTTAGGACGAAGCATTTTCTCTCCTGTGGTGAAAC	6.88946	8.93688	8.08809	7.11235	7.7417	7.85488	1.28083	0.562546
ASCRP3011539	hsa_circRNA_406573		25070500	chr4	-	185320068	185340722	exonic	NM_002199	IRF2	TCTACCCTCTGCAGATCTCCCCCGTGTCTTCCTATGCAGGAAAAGAAGATTTTTCAGATC	15.1222	15.3849	14.661	14.5427	14.661	14.7604	1.28046	0.143158
ASCRP3009977	hsa_circRNA_007529	hsa_circ_0007529	circBase	chr2	+	172325397	172325966	sense overlapping	NM_025000	DCAF17	GTCACAGTGTAGACATGCCACCACTGCTCTTTGAGGTGTCATCCCTGGAGAATGCTTTTC	9.02264	6.85014	7.35199	7.21567	7.38453	7.42064	1.28041	0.575847
ASCRP3009970	hsa_circRNA_100734	hsa_circ_0020728	circBase	chr11	+	847200	850367	exonic	NM_003271	TSPAN4	GTCAAGTACCTCATGTTCGCCTTCAACCTGCTCTTCTGGAGCTTGGGGCTTCCTTGGTCG	7.50456	7.54592	7.3931	6.87188	6.98653	7.38166	1.2803	0.0673724
ASCRP3008219	hsa_circRNA_008593	hsa_circ_0008593	circBase	chr1	+	198190128	198222310	sense overlapping	NM_133494	NEK7	GAGCAGCCTGTCTCTTGGATGGAGTACCAGTAGCTTTAAAAAAAGTGCAGGAAAAGGAAA	7.82623	6.76851	8.01012	7.36436	7.12164	6.91547	1.28027	0.381243
ASCRP3002549	hsa_circRNA_065384	hsa_circ_0065384	circBase	chr3	+	48491442	48495818	exonic	NM_032166	ATRIP	ATAAACTGGCTGCTCCCTCTGTTTCCCATGTCAGGTGATCATAAGGTCCACAGATTATTA	15.033	14.0223	13.8136	13.74	14.0035	13.9235	1.27986	0.356325
ASCRP3002751	hsa_circRNA_062762	hsa_circ_0062762	circBase	chr22	-	29750638	29752605	exonic	NM_001127	AP1B1	ATCAATCTCATCGTGCAGAAAAGGTGGTGGCCAATGCAGTGGCAGCGCTCTCAGAAATTG	5.77922	5.28865	5.43779	5.02952	5.06576	5.20861	1.27985	0.0611958
ASCRP3002575	hsa_circRNA_000480	hsa_circ_0000480	circBase	chr13	+	46559797	46563115	antisense	NM_015070	ZC3H13	ATAAGATGGTGAAGGAGTTCTCTGTCATCTCTGTGGTCTCTAGAAGAGCTCTGATCCTGT	13.6693	12.7569	13.5031	13.1792	12.7652	12.7837	1.27965	0.267915
ASCRP3010655	hsa_circRNA_406894		25070500	chr6	+	161443041	161455481	intronic	ENST00000542952	MAP3K4	TAATGTGGGGAGGCCAGCCAGTCGGTCTAATTTGAAAGAATCCTGTTTTCAATGAAAAAG	6.91068	6.7175	6.50558	6.27033	6.32349	6.33993	1.27938	0.0281635
ASCRP3012977	hsa_circRNA_077101	hsa_circ_0077101	circBase	chr6	+	76550301	76551095	exonic	NM_004999	MYO6	TTCATTTGAGTTCACCAGATAATTTTCGGCTAACCCACTCCTAGAAGCCTTTGGAAATGC	6.24453	6.46572	6.63783	5.7442	6.32349	6.08046	1.27936	0.119977
ASCRP3012698	hsa_circRNA_405556		25070500	chr17	-	26958945	26959066	intronic	ENST00000389003	KIAA0100	TGTTATGCTCTCTTGTAAGGCACTGATGTCCCTGCTGACATCTTCACTTTATTCTGCTTC	6.88946	9.26717	8.48549	7.70333	7.69507	8.04386	1.27934	0.602836
ASCRP3001377	hsa_circRNA_104572	hsa_circ_0007618	circBase	chr8	+	25265498	25266456	exonic	NM_024940	DOCK5	ACCTCCACTCACTCCCAAAGCCACCAGGACCCTAACTCAATCTTGGAGCCACTTTTGGAG	14.354	14.6412	14.0443	13.8926	14.0624	13.8853	1.27916	0.0927704
ASCRP3006865	hsa_circRNA_101350	hsa_circ_0031806	circBase	chr14	-	50251937	50252038	exonic	NM_004713	NEMF	CTGTTTGCCATTCCAATATGTGCCCCTTACACCACCATGACAAACTACAAGAAAACCTAT	9.78802	8.81283	9.54849	8.85215	9.10608	8.99313	1.27885	0.257231
ASCRP3004205	hsa_circRNA_100107	hsa_circ_0007537	circBase	chr1	+	26784281	26786635	exonic	NM_024887	DHDDS	CAGATGAACCATAGCGTGCTTCAGTGATATCTCTGAGTCTCTGCTTGATAAGTGCCTCTA	5.81349	5.99176	5.59175	5.54352	5.44726	5.20861	1.27875	0.0590814
ASCRP3011257	hsa_circRNA_100388	hsa_circ_0015232	circBase	chr1	+	171537385	171540560	exonic	NM_015172	PRRC2C	TCAGTTCCTCCCACTACTTTCAGCCTCACCTTCAAGGAGTCTGTAACAGACTATACTACA	13.4699	12.9606	12.6957	12.6369	12.4657	12.8268	1.27855	0.185726
ASCRP3002047	hsa_circRNA_402962		25242744	chr3	+	135719900	135722335	exonic	NM_002718	PPP2R3A	AGCAGTTTTGATTCAGCAGACTCCAGAGGTGATCAAGGTTTCTCTGTCATTCACAGAAAA	5.81349	5.77536	5.67593	5.19763	5.19763	5.67593	1.2777	0.0730109
ASCRP3012500	hsa_circRNA_059571	hsa_circ_0059571	circBase	chr20	-	20553518	20620544	exonic	NM_020343	RALGAPA2	TGGTACAAACTAGCAAAGTAAAGATATATCCAGAAGAAATCACTCCACTCCTACCAGCCA	10.405	9.42536	10.5627	9.63328	9.69171	9.87478	1.27762	0.334865
ASCRP3006589	hsa_circRNA_006855	hsa_circ_0006855	circBase	chr11	+	62549365	62550297	exonic	NM_006473	TAF6L	CTGCATGCTCTTGGCTGGAAGGTTGCACTCCAGGACTTGCAGACGAACTCCAAGATTGGG	5.9816	5.44726	5.62171	5.28344	5.28344	5.29385	1.27672	0.0653207
ASCRP3001482	hsa_circRNA_006911	hsa_circ_0006911	circBase	chr2	+	48725631	48738607	exonic	NM_152994	PPP1R21	ACTAAAGATGTCCAGTAAGGTTCAACAGAGTTTGGAAAAGATTTCTAAACTGGAGCAGGA	5.04774	4.9736	5.09535	4.55158	4.82819	4.54754	1.27659	0.0162914
ASCRP3011752	hsa_circRNA_092561	hsa_circ_0001612	circBase	chr6	+	76331247	76357517	exonic	NM_015571	SENP6	TGAAATTAATCCTGTAAGGTTAAGTCGGCTCCAAGGTGTTGCTTTGGCTAGATCAGAGTC	5.39934	5.67593	5.67593	5.35996	4.82819	5.37484	1.27629	0.121516
ASCRP3010581	hsa_circRNA_031859	hsa_circ_0031859	circBase	chr14	-	50929382	50930851	exonic	NM_006575	MAP4K5	TAACCACGCACATTACACTGAAGCAGATGACGATGACTTTGAGGTCATCAACATTCCATA	5.67593	5.79454	5.36493	5.2411	5.19763	5.20861	1.27625	0.0370871
ASCRP3008718	hsa_circRNA_001130	hsa_circ_0001130	circBase	chr20	-	7976672	7990962	exonic	NM_021156	TMX4	GATGTCTGGAATGGCTGGTCTTTTTAGCATCTCTGGCAAGATATGGTTACGCCCCATGGT	6.87188	5.43779	5.62171	5.35996	5.72839	5.65529	1.27616	0.441941
ASCRP3002888	hsa_circRNA_402150		25242744	chr2	+	1093881	1168869	exonic	NM_018968	SNTG2	ATCTGAACGGAAACTCCAGTACCACACGCAGAACTGTTACACTCCGCAGACAGCCAGTTG	6.08046	5.65943	5.21951	5.19763	5.28344	5.29385	1.27531	0.189998
ASCRP3004005	hsa_circRNA_100075	hsa_circ_0010386	circBase	chr1	-	19564510	19564633	exonic	NM_015047	EMC1	CACTCGGCCTGAGCGGGACTCTCTGGCTTGCTTCAATCAGACCTACACCATTAACCTATA	6.16153	7.22675	6.96164	5.7442	6.7304	6.69137	1.27517	0.434108
ASCRP3005497	hsa_circRNA_103013	hsa_circ_0059703	circBase	chr20	+	30147413	30149539	exonic	NM_030789	HM13	CCTTACCATCTTCATCATGCACATCTTCAAGCATGCTCAGGGATCTTCATTGCCTTGCTG	5.88716	5.985	5.65529	5.28344	5.44726	5.6132	1.27507	0.0445119
ASCRP3000514	hsa_circRNA_405928		25070500	chr2	-	95814629	95819004	sense overlapping	NM_032788	ZNF514	AACTTGTACTGGAGAGAAATCCTACAAGTGTGGACCTGATGACATTTGAAGATGTGGCTG	5.49839	5.15297	5.39447	4.94168	5.10704	4.81431	1.27487	0.0412385
ASCRP3006082	hsa_circRNA_000336	hsa_circ_0000336	circBase	chr11	-	68552282	68560870	exonic	NM_001876	CPT1A	CTCACCGCAGGAGACAGATTCGTCTTTTGGGATCCACGATTCCACTCTGCTCCGCTCAGT	7.36653	6.67815	7.53225	6.38295	6.99838	7.01285	1.27486	0.30309
ASCRP3013386	hsa_circRNA_406990		25070500	chr7	-	102743497	102769239	exonic	uc003vbe.2	NAPEPLD	TTTCCATTCTTCAGGACCTTCGGCAAGTTCTTCACCAAAGGACATGGATGAAAATGAAAG	5.9816	5.77536	6.10899	5.43303	5.57437	5.67593	1.27482	0.0303843
ASCRP3010920	hsa_circRNA_101587	hsa_circ_0036232	circBase	chr15	+	72855734	72864506	exonic	NM_005744	ARIH1	TATAATGAGGATGATGCAAAGGCAGCAAGAGATGCACAGGAGTGCAATCGACTGTTAAAG	5.21407	5.15297	5.21951	4.94168	4.64875	4.81431	1.27461	0.0107802
ASCRP3002422	hsa_circRNA_405483		25070500	chr16	-	70299035	70299440	intronic	ENST00000261772	AARS	AGTCCTTTGGAGTCCCTTTTCTCCTACTTTACGGTAAAGAACTTGGAGAGTGAACAGGAA	10.5268	9.98911	9.57304	9.4757	9.83142	9.60106	1.27435	0.253131
ASCRP3006894	hsa_circRNA_406934		25070500	chr7	-	31815277	31867987	exonic	NM_001191057	PDE1C	CTTACGTTGCCAGGGTGACAGAGAAGCAGAGCTGGGGCTGCCTTTTTCTCCTCTGTGTGA	7.92	8.65837	8.24841	7.49389	7.95816	8.1941	1.2743	0.255125
ASCRP3007962	hsa_circRNA_100667	hsa_circ_0000255	circBase	chr10	-	103432671	103436193	exonic	NM_022039	FBXW4	GACGGCCAAGGATGACCAGTGTCCCAGTGAAGGAACGAGTGAAGGTGTCTCAGAACTGGA	7.30756	5.87633	6.23874	5.95419	6.07406	6.2139	1.27426	0.417933
ASCRP3009298	hsa_circRNA_103076	hsa_circ_0060733	circBase	chr20	+	47682728	47683817	exonic	NM_001316	CSE1L	GCTTGTTCTGGATGCCTTTGCTTTGCCTTTGACTAATCTTTTTAAGGTTGAAGATGAACC	7.22991	6.51049	6.46067	6.48328	6.45687	6.08046	1.27426	0.233351
ASCRP3005657	hsa_circRNA_404546		25070500	chr1	-	91400964	91447927	sense overlapping	NM_016620	ZNF644	CGCGCTTATGCACGAAAGAAGAGTGCTGGACTTTTGACTGGTACAGGTTTGATTTAATTT	5.53011	5.26769	5.36493	4.76475	5.06576	5.15297	1.27394	0.0487668
ASCRP3006077	hsa_circRNA_101026	hsa_circ_0025638	circBase	chr12	+	26208168	26220646	exonic	NM_007211	RASSF8	CTCACATGCAGACATTGAAAGGGCTGACTACACAGACTTAGTCTTCTCCACTCCGTGTTC	6.59182	6.76432	6.7831	5.95419	6.33993	6.66705	1.27364	0.141558
ASCRP3009614	hsa_circRNA_000202	hsa_circ_0000202	circBase	chr1	-	249086333	249086418	intergenic			GGCTATAATAGTCTAGAGTAGAGTTTCCATCTTGCTGATTTGTCCCCTGACTGGGAGCTT	6.74108	6.46572	6.48203	6.20948	6.20504	6.09637	1.2736	0.015267
ASCRP3001479	hsa_circRNA_403898		25242744	chr7	+	105551462	105553084	exonic	uc003vdk.3	CDHR3	ACGTTTGGATCAGGAGTTAGTGATAACAGTTCTTCTTTTTGTAAAGGTGTGTCCTGAGGA	5.21407	6.37497	6.0644	5.11285	5.53459	5.8285	1.27348	0.386712
ASCRP3010452	hsa_circRNA_101401	hsa_circ_0032641	circBase	chr14	-	75505042	75506718	exonic	NM_014381	MLH3	GTTTATTGCCTGTTTGATGAGCACTAAGACTGAAGAGAATGGCGAGGCAGGTTGCTGTTG	5.64278	5.26769	5.21951	4.76475	4.91568	5.27295	1.27325	0.123471
ASCRP3007949	hsa_circRNA_406476		25070500	chr4	-	53476706	53497311	exonic	NM_022832	USP46	GACCTTTCTGTTGATGTGGAGCAGAATACATCCATTACCCACTGTCTAAGGGCACCAATG	5.56122	5.36989	5.49839	4.90252	5.19763	5.15297	1.27319	0.0219613
ASCRP3006203	hsa_circRNA_059665	hsa_circ_0059665	circBase	chr20	-	25288601	25300954	exonic	NM_015600	ABHD12	CTCCATTCACTAATATCCGCGAAGAAGCTAAGAGCCATCCATTTTCAGTGGCACACCGTC	5.77922	5.70035	5.72839	5.28344	5.41868	5.32978	1.27311	0.0010319
ASCRP3005319	hsa_circRNA_401357		25242744	chr15	-	26825465	26866681	exonic	NM_000814	GABRB3	CCGTCTGGTCTCGAGGAATGTTGTCTTCGCCACAGGATTATACCTTAACCATGTATTTTC	5.9816	5.64696	6.23874	5.70035	5.49839	5.49381	1.27276	0.100884
ASCRP3004677	hsa_circRNA_101672	hsa_circ_0037207	circBase	chr16	+	667207	668260	exonic	NM_021168	RAB40C	CATCTTCAGGTCCTACTCCAGGGGCGCTCAGGGATCGACTACAAGACCACCACCATCCTG	6.95419	6.7304	6.84515	6.44797	6.42745	6.48078	1.27245	0.00416274
ASCRP3009650	hsa_circRNA_007075	hsa_circ_0007075	circBase	chr9	+	734747	740934	exonic	NM_015158	KANK1	GGCTGTGGGGATGTGAATGCCAAAGCTAGTCAGGTATGAATTAAGTGAAAAGATGTTGTC	5.67593	5.32978	5.29385	4.90252	5.28344	4.94168	1.27203	0.0852155
ASCRP3000018	hsa_circRNA_000542	hsa_circ_0000542	circBase	chr14	+	58785259	58796887	exonic	NM_002892	ARID4A	AAAAAGACAGAAGAAGAGGTGTGTTTGATGATGGTGATGAGCGAACATTGAGACGTACCT	6.16153	5.18103	5.19763	5.11285	5.10704	5.15297	1.27083	0.296564
ASCRP3013337	hsa_circRNA_101303	hsa_circ_0030998	circBase	chr13	+	113963957	113964177	exonic	NM_005561	LAMP1	TTTATAACTTGTCAGACACACACCTTTTCCCCAATGCGAGCTCCAAAGAACATGACCTTT	7.76735	7.81802	7.55819	6.98379	7.40587	7.58752	1.27058	0.117913
ASCRP3000087	hsa_circRNA_405727		25070500	chr19	+	8539883	8540669	intronic	ENST00000325495	HNRNPM	AAAAGTTTCAGAAATCTGGCTTGGTAAAATGTTACTCAGAGCAGATTACCACCGTGCTCG	5.81349	5.26769	5.09535	4.94168	4.91568	5.15297	1.27054	0.165005
ASCRP3003484	hsa_circRNA_103441	hsa_circ_0066887	circBase	chr3	-	119562101	119562200	exonic	NM_002093	GSK3B	CAAATGCCACAGCAGCGTCAGAACTGTCAAGTAATCCACCTCTGGCTACCATCCTTATTC	6.40142	6.48078	6.13392	5.49839	6.20504	6.14932	1.2698	0.195698
ASCRP3012413	hsa_circRNA_100534	hsa_circ_0017510	circBase	chr10	-	3201105	3202522	exonic	NM_014889	PITRM1	TGGCACAGACTTTTCTCCTGATGTTGGGTTCTTCACGTACGGTAATTTTCCATTAGAACA	6.66705	5.79454	6.08684	5.62171	5.72839	6.03508	1.26977	0.244957
ASCRP3002951	hsa_circRNA_100035	hsa_circ_0009117	circBase	chr1	-	8555122	8674745	exonic	NM_012102	RERE	ATGACACCACTCTGAATGCACTGAACACAGTCCACAACTCCCAGGCCTGTTGCAGATCTC	6.74108	6.26464	6.10899	5.81726	5.985	6.14932	1.26973	0.142751
ASCRP3006175	hsa_circRNA_047467	hsa_circ_0047467	circBase	chr18	-	34376033	34409158	sense overlapping	NM_015476	TPGS2	CTCATTTCTTTTGCAGCTTCCTATAAAGTTTGTCTTCCTCATCAGTCCCGGCTCCAGAAC	8.2187	8.24714	8.08809	7.23148	7.88461	8.27551	1.26952	0.277443
ASCRP3009094	hsa_circRNA_101116	hsa_circ_0027779	circBase	chr12	-	95914772	95918564	exonic	NM_032147	USP44	GCCTACTGCTATAATTCTGAAGGAGCAAAGCGTAGAAGGTTTTCCTCCAAACCAGTTGTA	5.36989	5.63017	5.49839	4.76475	5.19763	5.37484	1.26924	0.11972
ASCRP3013211	hsa_circRNA_104117	hsa_circ_0004346	circBase	chr6	+	44371545	44376369	exonic	NM_001253	CDC5L	TTGCTCTTAGAACACCACGAACACCAGCTTCCCAGGACAGAATTCTGCAGACGTCTTGCT	7.10727	6.60808	6.82608	6.20948	6.59532	6.57541	1.26923	0.11311
ASCRP3002327	hsa_circRNA_016413	hsa_circ_0016413	circBase	chr1	+	213046019	213061936	exonic	NM_014053	FLVCR1	AGGTACTTCATCTGGTCTTCTTAATGCTTCTGCACAGCCTTCAAAGAAAAACCTCGGTAT	6.02849	6.48452	6.23874	5.19763	6.11056	6.28308	1.26904	0.34502
ASCRP3013373	hsa_circRNA_007922	hsa_circ_0007922	circBase	chr14	+	76198680	76203950	exonic	uc010ask.2	TTLL5	TTTCAGTCGTCAAAGGCCAAGCAGAACTCTATGGCTTTGACGTGCTCATAGATTCTACTC	5.43779	5.15297	5.29385	4.94168	4.60177	5.18103	1.26895	0.107599
ASCRP3003985	hsa_circRNA_009541	hsa_circ_0009541	circBase	chr1	+	6880240	6885270	exonic	NM_015215	CAMTA1	CACTAATGAGAGCGTTTCCCAAAGTGTATTCTGCGGAACTAGCACCTACTGTGTTCTCAA	6.45052	6.63783	7.02003	6.20948	5.89076	6.85014	1.2684	0.304662
ASCRP3007142	hsa_circRNA_404477		25070500	chr1	+	36297027	36301594	exonic	NM_017629	AGO4	CTTGTGCCTCATCAAAGTTTTCCTTTGCAGCTAGAAAACGGTCAAGCTATGGAATGTACA	6.33173	5.36989	5.72839	5.2411	5.41868	5.6132	1.26814	0.268656
ASCRP3009882	hsa_circRNA_103264	hsa_circ_0002406	circBase	chr22	+	47370185	47433094	exonic	NM_014346	TBC1D22A	GTACCATCCGCCTGTGGGACACCTACCAGAGGCAGAGGAGGTGGACACGGTGGACGTCTC	6.76432	6.48452	5.75986	5.99176	6.20504	5.65529	1.26803	0.319411
ASCRP3009532	hsa_circRNA_405261		25070500	chr14	+	75278441	75279301	intronic	ENST00000238571	YLPM1	GGATGTGTGGGGAGAGTTGAATTTCAAAATAATTACTCTACAAATAGTAGAGTGATGCCT	5.95419	5.28865	5.84336	5.15297	5.44726	5.32978	1.26793	0.158916
ASCRP3010406	hsa_circRNA_404570		25070500	chr1	-	117654716	117658311	sense overlapping	NM_025188	TRIM45	GTTGAGCACAAAAAACCACCTCTACATTTCTCTTAAAGCCCAGTCAGAACAATGGTCCAG	5.56122	6.03508	6.08684	5.11285	5.8285	5.58742	1.26745	0.225306
ASCRP3002992	hsa_circRNA_103561	hsa_circ_0068669	circBase	chr3	+	196612021	196613565	exonic	NM_152699	SENP5	ATGATGAACAGCTGTCAGTCTGTCTTTCTGCTGCATCCAGATCTCATTATGCATCAGAAA	10.3631	7.88303	9.92496	9.25658	9.146	8.61634	1.26688	0.652027
ASCRP3007300	hsa_circRNA_006431	hsa_circ_0006431	circBase	chr14	-	35252967	35262127	exonic	NM_013448	BAZ1A	GAAAAGAGAGGGAAGAAGCAGCTGCCAGAAGTATTAGAGGAAGCTCTTGTAGGAAATGAC	5.21407	5.19763	5.78306	4.94168	4.82819	5.27295	1.26682	0.176426
ASCRP3012043	hsa_circRNA_406453		25070500	chr4	-	17875010	17879836	intronic	ENST00000326877	LCORL	TGCAACAGTGGACAAATGGCAAACTATTTTTCCAAATCCCTAGTTCAACTGTTGATGCAA	5.15297	5.19763	5.29385	5.02952	4.91568	4.54754	1.26676	0.0641263
ASCRP3000696	hsa_circRNA_103224	hsa_circ_0063329	circBase	chr22	-	38894089	38894578	exonic	NM_006386	DDX17	AAGGGGAGATGGCCCAATCAATATGTAATGGATGTGTTGATGGATCAGCACTTTACAGAA	11.788	8.24967	10.2767	10.7542	9.03071	9.37929	1.26636	0.756027
ASCRP3005644	hsa_circRNA_033191	hsa_circ_0033191	circBase	chr14	-	100826890	100828258	exonic	NM_004184	WARS	CGCAGAGGCATCTTCTTCTCACACAGGATGAAATTGATTCTGCAGTAAAGATGTTGGTGT	7.58688	9.61018	8.9995	7.97368	8.46868	8.60423	1.26631	0.575206
ASCRP3010310	hsa_circRNA_100157	hsa_circ_0011462	circBase	chr1	-	33478807	33480195	exonic	NM_013411	AK2	GTGTTCGCAAGCATCCTAGCAGCCTTCTCCAAAGCCACATGCTGATTCACCCCAAGAGTG	9.42189	7.95766	8.01012	8.10563	7.88461	8.24967	1.26625	0.478826
ASCRP3008559	hsa_circRNA_000742	hsa_circ_0000742	circBase	chr17	-	8059547	8059653	intronic	ENST00000498285	RP11-599B13.6	GATCGGTGTGGACTTTTCCGGGGTGGTGTGGTCGGTTAGGAAGAAATTTGGAGTGTGCGT	7.71096	5.36989	6.08684	5.89076	6.07406	6.05468	1.26585	0.611129
ASCRP3008434	hsa_circRNA_407273		25070500	chrX	-	16871028	16871799	intronic	ENST00000380084	RBBP7	GAGTGTGTCATCCCTGGGTGGAAAATTCAGTGGGATCTTGTTAAATGGGTGACCTGAATG	7.15497	5.84336	6.13392	5.95419	6.08844	5.94379	1.26523	0.394186
ASCRP3011846	hsa_circRNA_102246	hsa_circ_0046449	circBase	chr17	+	80714040	80758872	exonic	NM_005993	TBCD	TGACATTCCTGAAGCCGAAGGTGGCAGCATGGAGTAATAATGGACAAATACCAGGAGCAG	5.30935	5.19763	5.43779	4.94168	4.91568	4.94168	1.26521	0.00546323
ASCRP3005291	hsa_circRNA_401205		25242744	chr13	-	113832487	113833403	exonic	NM_018386	PCID2	CCGAGGACGGGTATTTGTTACTGAAAACACACCAGCTGTCTCTGGATGCTTTTCTGGTTG	5.9816	5.73632	5.72839	5.15297	5.44726	5.70035	1.2652	0.0993698
ASCRP3001046	hsa_circRNA_045234	hsa_circ_0045234	circBase	chr17	+	61882430	61884014	exonic	NM_007372	DDX42	ACACACAGCCCACTCCAATACAGTGCCAGATTGACTATCCACCATTTGAAAAAAACTTTT	10.557	8.87861	9.23611	9.18023	9.06337	9.28259	1.26517	0.499067
ASCRP3007465	hsa_circRNA_048584	hsa_circ_0048584	circBase	chr19	-	4177075	4179283	exonic	NM_016539	SIRT6	GAACATGTTTGTGGAAGAATGTGCCAAGTGTAAGACGGGTCCCCACGGAGTCTGGACCAT	9.23611	7.85381	8.90071	8.7174	7.66584	8.46206	1.2651	0.505887
ASCRP3004947	hsa_circRNA_103014	hsa_circ_0003209	circBase	chr20	+	30370051	30385318	exonic	NM_012112	TPX2	CCAAGAAAGAGAAGAAATCAGTTGCTGACCTGTTACCCTCCAAATCTTCTGTGACCAAGA	6.70449	7.34393	6.70449	6.32624	6.64462	6.63783	1.26481	0.183733
ASCRP3007461	hsa_circRNA_400054	hsa_circ_0092326	circBase	chr19	-	55913290	55914350	intronic	ENST00000264552	UBE2S	GAACATCTGCTGTGAGGCAGGTCACATGAAGGTGGCCTCTGAGGGAGAGGCTGCTTACAG	6.47828	5.53459	5.94379	5.62171	5.44726	5.74617	1.26411	0.255048
ASCRP3006898	hsa_circRNA_050648	hsa_circ_0050648	circBase	chr19	-	36245469	36246795	exonic	ENST00000004982	HSPB6	CTTACTCTCCCAATAAATGTGCTAGAGCTCTGCGTGCCGACGGACCCCGGCCACTTTTCG	9.21422	10.3014	9.40672	8.9275	9.23703	9.61743	1.2638	0.384767
ASCRP3003542	hsa_circRNA_001978	hsa_circ_0001903	circBase	chr9	-	139620450	139620843	sense overlapping	NR_002975	SNORA43	CAACATCGCTGGGAACCCTGAGGTGAGGTGACTTCGCCTGTGATGGACTTCCAGTGTGAG	6.13702	5.36989	5.46604	5.19763	5.19763	5.43779	1.26369	0.20932
ASCRP3006670	hsa_circRNA_001325	hsa_circ_0001325	circBase	chr3	+	107429298	107451870	exonic	NM_020235	BBX	CTGGAGAACATGCTCTTGGCACACCAGAGGTCACAGTAATGAAAGGCAGTAATAGAAATA	5.30935	5.36989	5.86906	5.02952	5.10704	5.27295	1.2634	0.118258
ASCRP3001038	hsa_circRNA_008584	hsa_circ_0008584	circBase	chr18	+	7754370	7755918	intronic	ENST00000332175	PTPRM	ACACAAAACTTGTTCTCCCTCTAGTGTTCCACTTGCACAGGGGTACTTGAATCTAAAACA	10.8341	10.2947	9.91112	9.87971	9.87478	10.1478	1.26311	0.250584
ASCRP3005053	hsa_circRNA_406252		25070500	chr3	+	32774914	32778982	exonic	NM_015442	CNOT10	CCAGCTCCACCTTCTTCTCCATTGAGAAAACAGGAATTAGAAAACTTAAAACTTCTGAAC	14.5635	14.9237	14.2508	13.8978	14.4439	14.2599	1.26276	0.207332
ASCRP3005860	hsa_circRNA_104743	hsa_circ_0086490	circBase	chr9	-	20360739	20365742	exonic	NM_004529	MLLT3	CTACATCACGAACCTCCACCACCCTTACTAAAAACCAACAACAACCAGTCTGAACAACCC	12.3141	12.1032	11.9378	11.8157	11.6125	11.7907	1.26274	0.0399971
ASCRP3005822	hsa_circRNA_092368	hsa_circ_0000094	circBase	chr1	-	95364926	95365046	sense overlapping	NM_001839	CNN3	CTAATAAAGGAGCCAGCCAGGCAGGTATGACAGCTTACGGGACTAGGAGGCATCTTTATG	7.40799	6.68036	6.21243	6.32624	6.22418	6.61729	1.26192	0.361844
ASCRP3005036	hsa_circRNA_001257	hsa_circ_0001257	circBase	chr22	-	50713540	50713723	sense overlapping	NM_012401	PLXNB2	CCAGACATCCTGGGATCCTATGTCTGTCTGTCCACCACGAGATGGGAGGAGGAGAAAAAG	10.7948	8.29769	9.77641	9.46897	9.37509	8.89309	1.26158	0.6399
ASCRP3001273	hsa_circRNA_003074	hsa_circ_0003074	circBase	chr10	+	12123470	12133683	exonic	NM_018706	DHTKD1	ACCACTCCAGCTGAAAGAGGAAGGTCTTCTTTATACTGCAGTGATATTGTTGATCATGGC	6.21243	5.79454	6.03179	5.54352	5.61746	5.74617	1.26154	0.0488074
ASCRP3001333	hsa_circRNA_407188		25070500	chr9	-	74522734	74523039	intronic	ENST00000333421	ABHD17B	ACCCATCACCCAGTTAAACAAACAAAACTACCAATTAAAACGAAGTCCACTTCACTGTTT	8.62337	8.46942	8.58623	8.15982	8.3703	8.0179	1.26138	0.0284495
ASCRP3004692	hsa_circRNA_005411	hsa_circ_0005411	circBase	chr8	+	28595035	28600731	exonic	NM_001440	EXTL3	CATGAACTTCCTTGTCTCCCACATCACTCGGAAGCCCCCCATCAAGGGTGTGGAGAGAAG	14.0828	14.3707	14.272	13.5077	13.9327	14.1544	1.26129	0.14377
ASCRP3009686	hsa_circRNA_403058		25242744	chr3	-	195022303	195022903	exonic	NM_012287	ACAP2	GGGAGCCAGAACTTTTAAAGAAGCTGGATAAGAAATCATCTCCATCCACAGGAAGCCTAG	6.26749	5.9263	5.94379	5.49839	5.72839	5.78306	1.26054	0.0561581
ASCRP3002273	hsa_circRNA_103349	hsa_circ_0065217	circBase	chr3	-	47468646	47470160	exonic	NM_012235	SCAP	AGGATGGTCTCCTACACCATCACCCTGGTCTTCCAGCACTACCATGCCAATATGTGGGTG	10.423	9.08058	9.48789	9.12897	9.31299	9.4221	1.26046	0.407534
ASCRP3000067	hsa_circRNA_105045	hsa_circ_0092163	circBase	chrX	+	154317537	154319114	exonic	NM_024332	BRCC3	AAAAGAGTTCAGAATGTTCGCACACAAGCCATGTACCAGATGATGGATCAAGGCTTTGTA	5.30935	5.43779	5.21951	4.90252	4.82819	5.11285	1.25933	0.0243379
ASCRP3004260	hsa_circRNA_001496	hsa_circ_0001496	circBase	chr5	-	68590619	68609870	exonic	NM_001297696	CCDC125	CAGCATCCACTCGGAAACTGCTTCTTCAGCTCAAACAAGAGATTCGAATTCAGAATTGTC	5.86541	6.8281	6.52271	5.81726	6.02849	6.24742	1.25933	0.293707
ASCRP3009742	hsa_circRNA_079869	hsa_circ_0079869	circBase	chr7	+	36447342	36461601	exonic	NM_018685	ANLN	GGGTCCCTAGAAGAAGCTGAAGCAGAAAGACTTCTTCTAATTGCAAAAAGCTACTTCTCC	5.67593	6.00856	5.65529	5.28344	5.49839	5.43779	1.25858	0.0465295
ASCRP3009166	hsa_circRNA_407308		25070500	chrX	-	90669902	90673870	sense overlapping	NR_110659	PABPC5-AS1	GCGTTTGAGCGAAGATAGAGTGATTAACCATCCCTGTTAATGTGGAACAGAGAGGTTTCC	5.53011	5.32978	5.46604	5.07172	4.72119	5.41387	1.25832	0.148093
ASCRP3006492	hsa_circRNA_400407		25242744	chr1	+	223101771	223116674	exonic	NM_032890	DISP1	CTGACCATTTTCAGCATCAGCCTGTGCAACAGCACATAGCCAACATAAGTCTGTCCTGCC	5.62171	5.40904	5.29385	5.02952	5.0234	5.15297	1.25821	0.0236916
ASCRP3009906	hsa_circRNA_101457	hsa_circ_0004934	circBase	chr15	-	20671447	20671623	exonic	NR_036432	HERC2P3	GTAGATGCCTCCTCTGTGTAGCTCTCCGACGTCTCATAAGCTTTTGTCTGGTCCTCTGAG	13.0952	11.8531	11.8556	11.9202	11.8879	11.878	1.25795	0.418843
ASCRP3003196	hsa_circRNA_401033		25242744	chr12	-	107393328	107393860	exonic	NM_004075	CRY1	ATTAGTTGGGAAGAAGGAATGAAGGCTTGGGTGGCAAATTTTGAAAGACCTCGAATGAAT	6.66705	5.42826	5.36493	5.35996	5.36989	5.6132	1.25781	0.437179
ASCRP3013194	hsa_circRNA_406435		25070500	chr4	-	2172405	2214853	exonic	NM_181808	POLN	TTGCAGAAATACCCGTCTACATCAGAAGCAGTGCTATGGAAGTGATAAACAAGTCCAGTG	5.36989	5.2411	5.67593	5.2411	4.72119	5.20861	1.25751	0.154016
ASCRP3011565	hsa_circRNA_400016	hsa_circ_0092335	circBase	chr10	-	99122975	99123175	intronic	ENST00000315563	RRP12	TCTCAAGCTCAGAGTCTGTGCAAACCAGGAATTTGAACCCTGGTTTTCCAGTCTCCTAAG	5.30935	5.19763	5.46604	4.68064	5.15297	5.0234	1.25751	0.08195
ASCRP3012575	hsa_circRNA_101402	hsa_circ_0032644	circBase	chr14	-	75506613	75509180	exonic	NM_014381	MLH3	TGTATCCCTATCGTTTCACCAAAGGAATGATTCATTCAATGCAGGGTCTCAGTACAGGTG	5.43779	5.35996	5.56122	5.11285	5.10704	5.0234	1.25742	0.00470497
ASCRP3006666	hsa_circRNA_406325		25070500	chr3	-	113114596	113135474	exonic	NM_018338	CFAP44	CTGGACCTGTGTGTCAGTTAATGTGGTCTCCCATGTCTCATGTTCATCCACATAAAACTT	11.8653	9.82363	11.0196	10.8685	10.1905	10.5352	1.25708	0.583562
ASCRP3001792	hsa_circRNA_007654	hsa_circ_0007654	circBase	chr2	-	110332157	110350696	exonic	NM_144710	SEPT10	AGACACTTGATCTCTTAACCATGAAGAACCTTGACAGCAAGCTCTTTCAGTCTCACATGG	5.43779	5.44726	5.43779	5.11285	4.91568	5.18103	1.2568	0.00958457
ASCRP3006069	hsa_circRNA_103982	hsa_circ_0006087	circBase	chr5	+	145634505	145638156	exonic	NM_018989	RBM27	CTCACAAAGAAACCTTGGCTGGGAAAATACATATGAACCAGATGGTTACAACCCAGAAGC	6.13702	5.54796	5.36493	5.35996	5.28344	5.29385	1.25664	0.188383
ASCRP3002023	hsa_circRNA_104678	hsa_circ_0085458	circBase	chr8	-	124346117	124348772	exonic	NM_014109	ATAD2	AGCACTCCTGGTTCCTGATTATGTCACTGTAATAAAGCAACCAATGGACCTTTCATCTGT	7.60198	6.62073	6.91068	6.51172	6.76327	6.74639	1.25648	0.287195
ASCRP3010056	hsa_circRNA_101803	hsa_circ_0003520	circBase	chr16	-	47143393	47165936	exonic	NM_018092	NETO2	GTCGGCTTAGCAGGTTTCGAATGCTCTTTACTTCCTTTGTGGAGCTGTTGTTAATAACAG	5.77922	7.30079	6.59997	5.46604	6.51049	6.59182	1.25638	0.550985
ASCRP3011704	hsa_circRNA_105052	hsa_circ_0092232	circBase	chrY	+	14821320	14821476	exonic	NM_004654	USP9Y	TCTTGATGGCCAGTCTCAGCATCTCTTCCAACAGAACCAGGATAACTACATAAAGAGACA	7.06598	6.57305	6.76642	6.08684	6.44286	6.76432	1.25632	0.201412
ASCRP3010902	hsa_circRNA_079381	hsa_circ_0079381	circBase	chr7	+	6620185	6628610	exonic	NM_018106	ZDHHC4	TAGTTCCCGTTTATTTACACATGTGGATCCTCGTTTTCCAAGCACTGCAGGATGGACTTT	6.13702	5.48921	5.46604	5.19763	5.36989	5.41387	1.25618	0.182064
ASCRP3011048	hsa_circRNA_103189	hsa_circ_0004441	circBase	chr22	-	28269725	28310335	exonic	NM_012399	PITPNB	TATTCCAGTCAGTCAAGACCAAGAGAGGCCCTTTGGGACCCAACTGGAAGCCGTGTGGTT	5.49839	5.19763	5.39447	4.85562	4.91568	5.20861	1.25611	0.0575985
ASCRP3011523	hsa_circRNA_002659	hsa_circ_0002659	circBase	chr7	-	149606793	149981842	sense overlapping	NM_001164458	ACTR3C	TCTAAACATGTGTTGATGACTTTGTGCTTTTAGGGGTATGAGCTGCATGGGTAAGGTACT	5.83595	5.36989	5.39447	5.19763	5.19763	5.09535	1.25588	0.0757279
ASCRP3007441	hsa_circRNA_101519	hsa_circ_0035217	circBase	chr15	+	50763829	50763992	exonic	NM_005154	USP8	GAACAACTCTCCGGAGTCTGAAAGATGCACTTTTCAAGAGTCACTGCTAGTTGGATTGAA	5.36989	5.36989	5.49839	4.85562	5.06576	5.20861	1.25549	0.029247
ASCRP3013514	hsa_circRNA_100542	hsa_circ_0017639	circBase	chr10	-	7290509	7327916	exonic	NM_001018039	SFMBT2	TTTTACATCTCTCCTGCGTCGGTGACTAAGCAATCAAAGAGAAGTACACAGACTGGACAG	7.28259	8.86399	8.19062	7.54657	7.82786	7.85488	1.25542	0.47478
ASCRP3006187	hsa_circRNA_101336	hsa_circ_0031554	circBase	chr14	-	31813101	31844174	exonic	NM_015473	HEATR5A	CTCCACGACATGTCAACTTGTCTAGCCTGGTTAGCTGCCTCTGTGTCCTGCAGTTGTTAG	8.64064	7.29323	7.60136	7.54657	7.40587	7.47504	1.25538	0.418325
ASCRP3007478	hsa_circRNA_102645	hsa_circ_0053063	circBase	chr2	-	26453059	26457223	exonic	NM_000182	HADHA	GAACCCCTGGCATGTTAGCCGCTTGCAAGACCCTTCAAGAAGTAACACAGCTATCACAAG	8.74643	7.11911	7.23148	7.27189	7.60886	7.10981	1.25505	0.535623
ASCRP3012854	hsa_circRNA_036466	hsa_circ_0036466	circBase	chr15	+	78762873	78764266	exonic	NM_004136	IREB2	TTAGGGATTCTGGGGTGGGACCTGAAACAGTGTTAAAAAATCAAGAAGTAGAATTCGGCA	5.86541	5.40904	5.72839	5.19763	5.36989	5.32978	1.25481	0.0637301
ASCRP3000295	hsa_circRNA_002822	hsa_circ_0002822	circBase	chr2	-	210993754	211019335	exonic	NM_152519	KANSL1L	AAATCCAACAACTAACAGACATTCACAGGCAAATTCGTGCCTCCAAGGTTTCCAATACTT	5.72839	5.46604	5.67593	5.28344	5.10704	5.37484	1.25468	0.0304612
ASCRP3000870	hsa_circRNA_047713	hsa_circ_0047713	circBase	chr18	+	48584494	48586286	exonic	NM_005359	SMAD4	AATGAGCTTGCATTCCAGCCTCCCATTTCCAATCATCCTGGTCAGCCTGCCAGTATACTG	12.7436	11.8587	12.071	11.6519	11.911	12.0055	1.25464	0.268573
ASCRP3002302	hsa_circRNA_404941		25070500	chr11	+	120335945	120338017	exonic	NM_015313	ARHGEF12	AGGCTTACTAAGTACCCACTTCTGTTGGATAATATTGCCAAATACACAGTTCAGCGGACC	5.36989	5.62171	5.43779	5.02952	5.0234	5.27295	1.25429	0.0298876
ASCRP3009002	hsa_circRNA_405540		25070500	chr17	-	13433380	13434744	intronic	ENST00000284110	HS3ST3A1	GCATTTCTTCTTCTGAGATCAAGCCCCTGGTCTTTCTCCTTTTCCTAATGATATCGGGAT	13.6407	13.6693	13.1699	13.044	13.0744	13.2583	1.25421	0.103778
ASCRP3007262	hsa_circRNA_043898	hsa_circ_0043898	circBase	chr17	-	40879652	40882936	exonic	NM_001991	EZH1	CTTTTCTCAAAAAGCTGGACACCTGTTCTGCTGTTGTGTCCTGCCATTCTCCTGAAGAAC	7.60198	6.79137	6.57541	6.6715	6.71534	6.48078	1.25368	0.316196
ASCRP3003135	hsa_circRNA_002806	hsa_circ_0002806	circBase	chr7	-	99672757	99675056	exonic	NM_017715	ZNF3	ATGTGATGCTGGAGAATTACGGGAATGTGTTCTCACTGGTGCTTCCTCATTCTCTTTTAA	6.87188	7.10472	6.52271	5.89076	6.76327	6.74639	1.25309	0.334426
ASCRP3002568	hsa_circRNA_000950	hsa_circ_0001525	circBase	chr5	+	131761180	131761386	intronic	ENST00000337752	C5orf56	ATAACCTGTTTGAACTGCTTAACATGGGAGATGTCCACACACAGTCATACCTGTGTTTGA	9.31996	7.30079	8.615	8.73307	7.46144	7.9425	1.25306	0.627615
ASCRP3006789	hsa_circRNA_406046		25070500	chr2	-	219130434	219130553	intronic	ENST00000248450	AAMP	CTGTCTCCTCTCCCCACCGTCTTTCTCTCCATCAAGCACCCGGATTCCGTGTGAGTGGAC	17.6633	16.871	17.2333	16.871	16.8326	16.9656	1.25295	0.190272
ASCRP3012497	hsa_circRNA_101085	hsa_circ_0027089	circBase	chr12	-	57059987	57064148	exonic	NM_006601	PTGES3	TGGGTGGTGATGAGGATGTAGATTTACCAGAAGTAGATGGAGCAGATGATCTTAATTGGC	6.95419	5.53459	5.49839	5.65943	5.76375	5.46604	1.25285	0.494327
ASCRP3006578	hsa_circRNA_101590	hsa_circ_0036254	circBase	chr15	+	73991926	73996813	exonic	NM_025240	CD276	CTGCAGCAGGATGCGCACGGCTCTGTCACCATCACAGGCAGGGGCAGCCTTCCACCACGG	6.29012	6.50558	6.50558	5.70035	6.32349	6.17968	1.2528	0.143703
ASCRP3009019	hsa_circRNA_405637		25070500	chr17	+	78197050	78201759	exonic	NM_173626	SLC26A11	GCCACGACAGGGTTCCTGCTGGACTTCATTTCCTACCCCGTCATTAAAGGCTTCACCTCT	7.25647	7.75999	7.66222	6.69576	7.34393	7.54138	1.25277	0.287296
ASCRP3000770	hsa_circRNA_023617	hsa_circ_0023617	circBase	chr11	+	75116657	75116733	intronic	ENST00000527446	RPS3	AATAAAATTTTGTACAAAGACAGGTCTCCTTGGCAGCTGTATTCTGGAGTCTGGATGTTG	6.16153	5.9263	5.89076	5.38468	5.53459	5.9628	1.25249	0.131062
ASCRP3006227	hsa_circRNA_033628	hsa_circ_0033628	circBase	chr14	+	105953535	105955124	exonic	NM_001311	CRIP1	CTCCCTTGTTGCCCCTAATGCTCTCAGTAAACCTGAACACTTGGAATCTCGCGCCTGCAG	14.1022	13.2144	12.8968	13.099	12.9496	13.0687	1.25236	0.371834
ASCRP3004002	hsa_circRNA_406395		25070500	chr3	+	172477945	172482290	exonic	NM_018098	ECT2	CACTCCTAGATATCTCCAACACACCAGAGTCTAGCATTAACTATGGAGGTCAGGTTGGTG	5.88716	5.74813	5.67593	5.49839	5.44726	5.27295	1.25148	0.0168103
ASCRP3004228	hsa_circRNA_104068	hsa_circ_0075705	circBase	chr6	-	17624791	17649531	exonic	NM_005124	NUP153	CAGCAACCTAGTCAGTCTGCATTTGGCTCTGGAACAACTCCTAATTCTAGAAATGGAAGT	5.36989	5.36989	5.56122	4.85562	5.0234	5.32978	1.25138	0.0757242
ASCRP3011737	hsa_circRNA_405614		25070500	chr17	-	60059558	60072726	exonic	NM_005121	MED13	TGAAAAGTTCATGCTTACACCCCTGGTCCAAAAGAAACGGTTAATGGTGCAATGTAAGAA	9.73251	10.1161	9.13945	8.78828	8.98674	10.1228	1.25089	0.510371
ASCRP3005752	hsa_circRNA_023115	hsa_circ_0023115	circBase	chr11	+	67351934	67352712	exonic	NM_000852	GSTP1	CGTGGAGGACCTCCGCTGCAAATACATCTCCCTCATCTACACCAACTATGCCGCTGCGCG	11.2916	11.5655	10.9768	10.7594	10.8952	11.0898	1.25068	0.136397
ASCRP3004730	hsa_circRNA_104541	hsa_circ_0083145	circBase	chr7	+	156956503	156979715	exonic	NM_014671	UBE3C	CATGATGGTACCCAAAGTCAGGAGGAAAAGGCTTCTCTTTTACATCGTACTCAGGAAGAA	5.56122	6.35214	6.08684	5.31448	5.44726	6.14932	1.25059	0.355716
ASCRP3008460	hsa_circRNA_104411	hsa_circ_0006098	circBase	chr7	-	75103969	75104454	exonic	NM_001099415	POM121C	GATAACGGGAGGTGAATTTCCATGTCAACATAGTCCTGGGGCCAGTGTCATTCAAAGATG	5.93682	5.64696	5.65529	5.62171	4.91568	5.6132	1.25042	0.224237
ASCRP3006282	hsa_circRNA_101193	hsa_circ_0029072	circBase	chr12	-	122962387	122962839	exonic	NM_017612	ZCCHC8	CTCGATTCAGGAATGGAGGATCTTTGGTTCCATACCAATGCAGGCATGTCAGCAGAAGGA	5.90863	5.49839	5.36493	5.11285	5.2411	5.32978	1.25035	0.107308
ASCRP3010273	hsa_circRNA_406930		25070500	chr7	-	30590251	30614497	sense overlapping	NR_038889	LOC401320	GTGTAATCATCAGTAACCCTGTGTTCTATCCACAGGGTCCAGCCTGCAATAACTGAAGCC	5.90863	5.67593	5.19763	5.35996	5.2411	5.09535	1.24973	0.179663
ASCRP3004667	hsa_circRNA_101201	hsa_circ_0029325	circBase	chr12	-	125270902	125284788	exonic	NM_005505	SCARB1	CATCTGCCAAATCCGGAGCCAAGTGCCCCCTTGTTTCTCTCCCATCCTCACTTCCTCAAC	16.0332	15.915	15.5045	15.215	15.5209	15.6328	1.24927	0.149838
ASCRP3012707	hsa_circRNA_039172	hsa_circ_0039172	circBase	chr16	+	31488182	31489281	exonic	NM_015927	TGFB1I1	TGTTCTGTGCACTTTTTCTACCTACATAAACACACGCATTCCACCTCTCGTTTCCACGAG	7.06598	7.38095	7.40587	6.48328	7.19327	7.09276	1.24914	0.217995
ASCRP3012594	hsa_circRNA_404900		25070500	chr11	-	67934448	67957619	exonic	NM_017635	SUV420H1	TGTCAGCTCTAACACTGATGCAGATACCACTCAGGAAAAAAACAATGCAAGAGAGAACAT	5.15297	5.56122	5.29385	4.98619	4.91568	5.0234	1.24895	0.0434648
ASCRP3010607	hsa_circRNA_103975	hsa_circ_0074323	circBase	chr5	-	140960310	140963182	exonic	NM_005219	DIAPH1	TAAGCTGCTTTCTGCTCTTTGTATTCTACCGCAGCCAGAGGACATGGCATGAGCCAGAAG	5.81349	6.15544	5.78306	5.46604	5.57437	5.63017	1.24861	0.048806
ASCRP3011726	hsa_circRNA_406329		25070500	chr3	-	120150129	120150402	intronic	ENST00000295633	FSTL1	TCTTTTGAGTTTTTAAAAGCCACCGCATCCAGCCATAACTGTTTAGAACTGTGCTGTTCA	9.65959	8.5014	8.615	8.58623	8.5811	8.52746	1.24855	0.384103
ASCRP3005038	hsa_circRNA_404780		25070500	chr10	+	77306788	77307420	intergenic			CCAGACTAAATACCAGTGCTCAAGCCACATGTGTTTATGAGAACCCTGCTTAGCTGATAA	5.30935	5.32978	5.36493	5.19763	4.9609	4.76475	1.24844	0.0461715
ASCRP3002226	hsa_circRNA_406555		25070500	chr4	+	159547971	159554628	exonic	NM_021634	RXFP1	AGGACCTGAAGGAGCTGTCACAATTGGACCTTGAAGGCAACCATATCCATAATTTAAGAA	5.67593	5.32978	5.49839	5.02952	5.15297	5.2411	1.24838	0.0372458
ASCRP3000587	hsa_circRNA_007672	hsa_circ_0007672	circBase	chr7	+	65705311	65706257	exonic	NM_003596	TPST1	AAGAGATGATTGGGAAAGCTGGGGGAGTGTCTCTGTCAAAATGTTGGTTATCTTTCTGAA	9.04055	6.85609	8.39891	8.12934	7.44082	7.64585	1.24813	0.624488
ASCRP3001400	hsa_circRNA_014551	hsa_circ_0014551	circBase	chr1	-	155313104	155316260	exonic	NM_018489	ASH1L	ACCTGCTGTGTGTTGGACCTTTATACGTATTGTAAAGGTATGGCAGCACTGTGATTGTAT	5.56122	5.21407	5.26769	5.19763	5.0234	4.74306	1.24796	0.103011
ASCRP3011526	hsa_circRNA_004310	hsa_circ_0004310	circBase	chr14	+	100847246	100848083	exonic	NM_024515	WDR25	TCTAAGAGCCACATGCTTCTCTCCACTTCTATGGATAAAACTTTCAAGGTGGTTTGGCTT	10.4109	10.404	10.4972	9.80197	10.0205	10.4109	1.24792	0.117312
ASCRP3000155	hsa_circRNA_104194	hsa_circ_0004712	circBase	chr6	+	136468488	136476896	exonic	NM_018945	PDE7B	AAACTAACCACCATCTTGCAAACCTATATCAGGTACAACATACTCAGGGGAGATTGGCAC	6.18868	6.07726	5.94379	5.57437	5.8285	5.72839	1.24785	0.0246114
ASCRP3000481	hsa_circRNA_103563	hsa_circ_0008583	circBase	chr3	-	196817782	196846401	exonic	NM_004087	DLG1	AACTAGCCAGAAGCGATCCCTCTATGTCAGCTTCTTCTCAGCCTGTTGATAACCATGTTA	7.17301	8.05574	7.53225	7.09875	7.08761	7.49656	1.24775	0.282222
ASCRP3010661	hsa_circRNA_055983	hsa_circ_0055983	circBase	chr2	+	109297150	109303702	exonic	NM_004987	LIMS1	TAATTGTTAACAATAATGGTCTCTGCTCTTAATAAGGCCTGGTGCGTGAACTGCTTTGCC	7.36653	9.2126	8.92251	7.82677	8.1239	8.47455	1.24733	0.583822
ASCRP3009832	hsa_circRNA_104622	hsa_circ_0084464	circBase	chr8	-	48866179	48869991	exonic	NM_006904	PRKDC	GGTTGTCCTCACTTCTGTGCAACTTCACTAAGTCCATGGAAGAAGCATTACAGACATCTT	8.20234	7.01465	7.47639	7.40162	7.02897	7.18682	1.24721	0.378063
ASCRP3012578	hsa_circRNA_103729	hsa_circ_0002474	circBase	chr4	-	120517677	120528452	exonic	NM_001083	PDE5A	TGTATGCCAATTAAGAATCATAGGGAAGAGAGAAATGGTCAATGCATGGTTTGCTGAGAG	5.34494	5.79454	5.43779	5.43303	4.91568	5.15297	1.24712	0.151838
ASCRP3003077	hsa_circRNA_101684	hsa_circ_0037511	circBase	chr16	-	2312278	2314761	exonic	NM_006711	RNPS1	ATGGATGGAGGCTGCTCTTTGGCGTAAATTGCAATCGATTAGGGATCGTTTCTCAGAATC	5.86541	5.38468	5.94379	5.35996	5.19763	5.56122	1.24698	0.153775
ASCRP3003088	hsa_circRNA_100208	hsa_circ_0012283	circBase	chr1	+	46383010	46425149	exonic	uc001coz.1	MAST2	ATGGCCACACAGAATCTCTACCCTTTGCCGAGGAGCTGAAGTAAACCAGCACATGTTTTC	6.18868	5.89076	5.84336	5.38468	5.76375	5.70035	1.24671	0.0880966
ASCRP3005500	hsa_circRNA_069059	hsa_circ_0069059	circBase	chr4	-	5664833	5699374	exonic	NM_147127	EVC2	CCTTAGAAGAGACTTGCCCTGTATGATTTGGCCCAAAGTGGAATGCTGTCACTTTAAGAC	7.04317	6.15544	6.87188	6.59416	6.07406	6.32899	1.24652	0.313549
ASCRP3001116	hsa_circRNA_018225	hsa_circ_0018225	circBase	chr10	+	38726471	38734535	exonic	NR_024497	LINC00999	ACAGCAAAACGAAGTGACCTCACAATGACTCAAGCTACCACATGCTGTTGATTGTGAAAT	6.05306	6.38029	6.00856	5.92982	5.76375	5.67593	1.2463	0.0616765
ASCRP3001633	hsa_circRNA_089921	hsa_circ_0089921	circBase	chrX	-	15444028	15477863	exonic	NM_003662	PIR	ACTTCAAATTGGACCCAGGAGCCAAACATTCCCAACCTATCCCTAAAGGTATCCTACCTC	6.60808	6.95419	7.10301	6.14779	6.74321	6.70449	1.24563	0.214372
ASCRP3007758	hsa_circRNA_070294	hsa_circ_0070294	circBase	chr4	-	85617884	85724620	exonic	NM_014991	WDFY3	GAATTCATCAGAGTCCATCGTGAGGCATGCATATCATTCTGTTTCAACTCCCCCTGTTTA	9.42699	9.44056	9.4276	8.81816	9.25884	9.14841	1.24562	0.0545423
ASCRP3007654	hsa_circRNA_400033	hsa_circ_0092360	circBase	chr17	+	27047048	27047688	intronic	ENST00000422514	RPL23A	GAAGTGACCGATTTCTAGTGTGTGTTGGTGATGGGGCCGCAGCTGGTTTACCGGGGATTG	7.39879	5.59175	6.29012	6.14779	6.13702	5.9263	1.24557	0.538764
ASCRP3003391	hsa_circRNA_104441	hsa_circ_0005253	circBase	chr7	+	101801839	101821937	exonic	NM_001913	CUX1	CAAAAACAGCACACTCAAAGGCCGACGAGATTGAAATGATCATGACGGACCTTGAAAGGG	5.30935	5.19763	5.46604	5.07172	4.72119	5.11285	1.24498	0.0722856
ASCRP3010484	hsa_circRNA_403520		25242744	chr5	-	179743340	179744058	exonic	NM_005110	GFPT2	GTTTGCTTTTTCATCAGCCAGTCAGGTAACTTCAGTGCGTTTATGCAGAAGGAGATCTTC	5.67593	5.72839	5.94379	5.49839	5.57437	5.20861	1.24485	0.0619445
ASCRP3012772	hsa_circRNA_077108	hsa_circ_0077108	circBase	chr6	+	76589536	76589837	exonic	NM_004999	MYO6	TTAACCAAAGTATTTTTTAGACCTGGCAAGGGATGGTGTCTGTTTTGGACTTGATGCAGG	5.24645	5.26769	5.29385	5.02952	4.60177	5.11285	1.24411	0.0894447
ASCRP3009518	hsa_circRNA_004062	hsa_circ_0004062	circBase	chr2	-	175740515	175742856	intronic	ENST00000425395	CHN1	GGATGACATTTATTTGGAAGTCAAACCAGAAACTTCAGGCTCTACTACGATGGCAAGCAC	5.30935	5.19763	5.62171	4.90252	4.86916	5.29385	1.24394	0.129851
ASCRP3012556	hsa_circRNA_404978		25070500	chr12	+	26147969	26156383	intronic	uc001rgy.3	RASSF8	TGTAATTCCCAATTCTGGCAGTGGGAGAAGTAAGGTGCCTGTGTAGATCATCCTAGAATA	5.75596	5.49839	5.86906	5.28344	5.28344	5.49381	1.24383	0.0529221
ASCRP3004006	hsa_circRNA_000887	hsa_circ_0000887	circBase	chr19	+	8615158	8615503	antisense	NM_012335	MYO1F	CACTCGGGCGTAATTCCCGTCTTCACAGAAACTGATGTTCCCCAGCGGCTGTCCATCTTG	7.36653	7.32473	7.21249	6.32624	7.35272	7.16237	1.24375	0.328632
ASCRP3009837	hsa_circRNA_104172	hsa_circ_0077607	circBase	chr6	+	110036280	110064975	exonic	NM_014845	FIG4	GGTTTGGCTCTCCCATCATCATCTTGAATTTAGTGAAGAGATACTTTCTAGTTGGGAGCA	13.1847	11.3741	12.1032	12.0202	11.4941	12.0872	1.24326	0.561068
ASCRP3004431	hsa_circRNA_101920	hsa_circ_0007027	circBase	chr16	+	89961445	89970613	exonic	NM_014972	TCF25	CAGTCACCGCTTCTTTGGACCCAATGCTGAAATAAGGTTCTGCTCCAGACGAGCCCTTAC	6.02849	5.99176	5.78306	5.49839	5.61746	5.63017	1.24244	0.0155783
ASCRP3011358	hsa_circRNA_101037	hsa_circ_0025767	circBase	chr12	-	29904598	29911710	exonic	NM_175861	TMTC1	TCCATGATGAGGTGGCTGGGATCGTTGGCAGAGCGGACGTGTTAGCGTGTCTGCTGTTTC	6.08046	5.36989	5.36493	5.35996	5.0234	5.37484	1.24239	0.252779
ASCRP3011093	hsa_circRNA_404431		25070500	chr1	+	10032075	10041228	exonic	NM_022787	NMNAT1	TCAAAAGAAATCCCTAGAGCCAAAAACAAAAGACAACAAGGGAGGTGTCACAGTTTTCCA	5.53011	5.28865	5.56122	5.28344	4.60177	5.43779	1.24236	0.263273
ASCRP3005016	hsa_circRNA_100251	hsa_circ_0000082	circBase	chr1	+	64515362	64516388	exonic	NM_005012	ROR1	CCACTGCAAGTCCAGGATACTCATTCTTACCTGACCCTCGATGAACCAATGAATAACATC	6.76432	6.28449	7.14753	5.89076	6.69576	6.55406	1.24205	0.373965
ASCRP3008962	hsa_circRNA_405384		25070500	chr15	+	71640490	71704162	sense overlapping	NM_024817	THSD4	GCAGTGCAAGGTCATCCCTGGGAATCTCAGTTCCAGGTTGTCTTTTCGGCTCCTCAATAC	6.47828	5.64696	5.84336	5.19763	5.8285	5.88716	1.24193	0.351842
ASCRP3003793	hsa_circRNA_083996	hsa_circ_0083996	circBase	chr8	-	38205014	38205733	exonic	NM_017778	WHSC1L1	CACAAAATCCCCAAATTAGAACCAGAGGAACAAAATGCCCGATGAGAGAAAGGGAAAGTT	5.11864	5.53459	5.43779	4.94168	4.76475	5.32978	1.24181	0.167621
ASCRP3011988	hsa_circRNA_008550	hsa_circ_0008550	circBase	chr3	-	182788786	182789145	exonic	NM_020166	MCCC1	TGATGATGCTATGCTGATCGAGAAGTTTGTAGACACACCGAGCACATCCAAATCCATAAT	5.95419	5.57437	5.72839	5.43303	5.49839	5.27295	1.24124	0.0530325
ASCRP3013145	hsa_circRNA_104222	hsa_circ_0078264	circBase	chr6	+	151116991	151122005	exonic	NM_001029884	PLEKHG1	TTGAAACCAGTTCAGCGGATTCTCAAGTATCATCTCCTTCTGCATAGTGAAGAGTTCCAC	7.42763	7.8284	7.19327	6.72181	7.19327	7.48179	1.2412	0.291378
ASCRP3012691	hsa_circRNA_403063		25242744	chr3	+	196541321	196545027	exonic	NM_002577	PAK2	TGTTAAGCTCATTACCTGGTAGGAGATGAATTGTTTGTGGTCATGGAATACCTTGCTGGG	5.43779	5.38468	5.29385	5.35996	4.55158	5.15297	1.24104	0.227307
ASCRP3011078	hsa_circRNA_100304	hsa_circ_0003198	circBase	chr1	-	114280731	114281421	exonic	NM_006608	PHTF1	TATTTCATGCAAGGGTTTGAAAAACAAACCGAAAAAGATGGGCCACATAAAGCCAGACTT	5.34494	5.28865	5.29385	4.80732	4.91568	5.15297	1.24096	0.0277349
ASCRP3001931	hsa_circRNA_001738	hsa_circ_0001738	circBase	chr7	-	107002477	107053077	exonic	NM_006348	COG5	AGATCCTGTTTCTCACATTTGTTTCATTGAAGAAATAGTTAAGATTATCTTTCTCAAGGA	5.88716	5.63017	5.62171	5.31448	5.53459	5.2411	1.24029	0.0477976
ASCRP3000251	hsa_circRNA_100719	hsa_circ_0020390	circBase	chr10	+	128768965	128836080	exonic	NM_001380	DOCK1	AAAGTCGATGGTGGTGAAGTAGTGAAGCTTTTTATAACTATGATGCCAGAGGAGCGGATG	5.86541	5.09535	5.29385	5.02952	5.0234	5.15297	1.24026	0.210537
ASCRP3007707	hsa_circRNA_060491	hsa_circ_0060491	circBase	chr20	-	43139929	43142681	exonic	NM_006811	SERINC3	GAATCATGGTTGGCTCTTTCTACATCCCTGGGGGCTATTTCAGCTCAGGTTCCATGCCTC	7.06598	6.51049	6.68918	6.32624	6.38029	6.51049	1.24023	0.11285
ASCRP3005763	hsa_circRNA_404465		25070500	chr1	-	28406043	28406205	intronic	ENST00000373863	EYA3	CGTTAGAATCCTTTGCTAGTTTCCATCTAACAGTCCAAAGTCCTGTTGCCCTGATTACCA	6.13702	5.74813	5.86906	5.35996	5.61746	5.72839	1.24017	0.0921103
ASCRP3010752	hsa_circRNA_405511		25070500	chr16	+	89724655	89734790	intronic	uc031qxp.1	C16orf55	TACCTCGCATCCAGGTGAGGAGCAAAAGAAGGGATCCACCTATTCAGTTCCAAAATCTAA	5.88716	5.53459	5.56122	5.11285	5.44726	5.37484	1.24008	0.0833712
ASCRP3009800	hsa_circRNA_103137	hsa_circ_0061817	circBase	chr21	-	43334706	43342194	exonic	NM_015500	C2CD2	GGTGCCTCAGGTGGTGGTCTGTCACGTGGTGGGCCAGGCTATTCAGTTCTTGGTCAGCGA	7.9846	6.28449	6.50558	6.53484	6.57541	6.61729	1.23985	0.549167
ASCRP3001413	hsa_circRNA_103819	hsa_circ_0072305	circBase	chr5	-	38496483	38530768	exonic	NM_002310	LIFR	ACCTTCCAAAATAGCGAGTATGGAAATTCCAAATGGACTGACTGCATTGCACAGATGATG	5.56122	7.18196	6.5612	5.84336	6.07406	6.33993	1.23983	0.518403
ASCRP3002130	hsa_circRNA_046689	hsa_circ_0046689	circBase	chr18	-	697239	706578	exonic	NM_017512	ENOSF1	AGCTCAGATGGCACACGGACCCTGACTACTCGGCTGCCTATGTCGTCATAGAAACTGATG	7.56205	6.53966	6.94952	6.48328	6.99838	6.52271	1.23978	0.362825
ASCRP3006940	hsa_circRNA_104098	hsa_circ_0076078	circBase	chr6	+	34935015	34937943	exonic	NM_015245	ANKS1A	CTTCACACACCAGAGTCAATGAACAGCATGTGGAGAGGGCCAAATGTGAACTGTGTTGAC	5.88716	5.36989	5.43779	5.11285	5.0234	5.51206	1.2397	0.189825
ASCRP3000223	hsa_circRNA_103630	hsa_circ_0069570	circBase	chr4	-	41145003	41145159	exonic	NM_004307	APBB2	AAAGCTCCTGTGAAAAGCTGAGGCTGACAATAATTTAAGCAAAATCAGGTTGGAGTTGCT	5.77922	5.15297	5.49839	4.90252	5.36989	5.11285	1.23939	0.197942
ASCRP3005408	hsa_circRNA_102494	hsa_circ_0004066	circBase	chr19	-	19407797	19408153	exonic	NM_172231	SUGP1	CCTCTGTCAGCTTTCTGTATGAGCCCAATAGCCAAGGGTACAAGTACTACCGACAGAAGC	6.6401	6.74321	7.1852	6.38295	6.92974	6.2139	1.23852	0.272481
ASCRP3012144	hsa_circRNA_040466	hsa_circ_0040466	circBase	chr16	-	74493579	74503971	exonic	NM_012201	GLG1	TGCCTCAAGGTCAACCTGCTCAAGATCAAAACAGAATTGTGTAAAAAGGTGCAGATGAAG	6.33173	5.59175	5.56122	5.54352	5.53459	5.36493	1.23846	0.250376
ASCRP3002690	hsa_circRNA_101112	hsa_circ_0027679	circBase	chr12	+	81536885	81545875	exonic	NM_024560	ACSS3	ATATCTGCTATGGACCTCTTCTTCATGGGAACACAACAGTTTTATATGAGGAGGCGGTTC	8.27799	9.51433	8.97334	8.08251	8.5978	9.04519	1.23808	0.486889
ASCRP3011829	hsa_circRNA_103927	hsa_circ_0001523	circBase	chr5	-	124036706	124036962	exonic	NM_020747	ZNF608	TGAATTTGGAAGGGATCGTGTGGCATGAAACAGAAGAAGGTTGACCCCCTGTTTACAGTG	7.82623	7.89249	7.89353	7.2487	7.85702	7.46689	1.23794	0.125443
ASCRP3003621	hsa_circRNA_102948	hsa_circ_0058753	circBase	chr2	+	234098495	234102607	exonic	NM_005541	INPP5D	CAAGACGAGGGAGAAGCTCTATGCTGAAGCCCATTATCTCTGACCCTGAGTACCTGCTAG	6.59182	6.09953	6.84515	5.99176	6.42745	6.08046	1.23723	0.248488
ASCRP3010142	hsa_circRNA_050565	hsa_circ_0050565	circBase	chr19	+	35420787	35424627	exonic	NM_194325	ZNF30	GTGACAGTGAGGAAAGATGGAAGAAGATGGTGCACAGCTTTTGAACTTCTCAGATAGAGG	5.77922	5.11864	5.56122	5.28344	5.19763	4.94168	1.23711	0.191095
ASCRP3003739	hsa_circRNA_018609	hsa_circ_0018609	circBase	chr10	+	70956747	70962275	exonic	NM_003171	SUPV3L1	CAATCTCATTGACTGTGTGCTGAAGAGGTTCATTTGTGTGGAGAACCTGCTGCTATTGAC	5.83595	5.49839	5.62171	5.11285	5.36989	5.43779	1.2369	0.0688936
ASCRP3002272	hsa_circRNA_101421	hsa_circ_0032876	circBase	chr14	-	89192884	89212627	exonic	NM_183387	EML5	AGGATGGCTCATTCACTGTACTTAGAGTAAGCGCTTGGTTTCAGTTGGACTTGATTCAAA	5.36989	5.59175	5.67593	5.28344	5.28344	5.03561	1.23678	0.0486793
ASCRP3012505	hsa_circRNA_104176	hsa_circ_0077657	circBase	chr6	-	111708967	111793343	exonic	NM_001286431	REV3L	TGGTAGAAGTTCACAAAGACAAAGAGTCAAGCAAAGAATAAAACCCAAGACAAGCCACAT	5.36989	5.06576	5.43779	4.85562	4.9609	5.0234	1.23639	0.0503907
ASCRP3008858	hsa_circRNA_104988	hsa_circ_0007108	circBase	chrX	+	24190831	24197887	exonic	NM_003410	ZFX	GCAACTGTGAGGACTACCTTATGATTTCCTGAGCTGTGACTGATGAGAATTAAAGGCCAT	5.43779	5.21407	5.43779	5.19763	4.76475	5.09535	1.23598	0.0841526
ASCRP3008691	hsa_circRNA_100709	hsa_circ_0003570	circBase	chr10	-	126370175	126384781	exonic	NM_014661	FAM53B	GATGGCACAGCACACGCCAAAGAAGATGAGTCAAGGACCTACACTTTTCTCTTGTGGAAT	5.93682	6.07084	5.89076	5.46604	5.61746	5.78306	1.23597	0.0317966
ASCRP3007179	hsa_circRNA_101882	hsa_circ_0040573	circBase	chr16	+	78458766	78466649	exonic	NM_016373	WWOX	CTTTCACCAAGTCCATGGCCTCTTCATGTGCTTGTGTGCAACGCAGCAACTTTTGCTCTA	5.93682	5.89076	6.21243	5.28344	5.96108	5.76375	1.23594	0.200944
ASCRP3000370	hsa_circRNA_103663	hsa_circ_0070022	circBase	chr4	-	76885287	76903190	exonic	NM_018115	SDAD1	AACAATTTTGTTACCGACAAGAACTCTGGAGAAGTCATGACAGTAGGTTTCTACAGCAGT	5.62171	5.2411	5.59175	5.11285	5.19763	5.11285	1.23581	0.0518531
ASCRP3013015	hsa_circRNA_023016	hsa_circ_0023016	circBase	chr11	+	66413497	66413944	exonic	NM_002896	RBM4	TTCCGGTGAAATAAATGGTTTTTCAACTTAGGGTAGTGGGATGTGTGTGGGCTGAAATTC	7.39879	5.43779	6.13392	6.14779	6.02849	5.76375	1.23562	0.588684
ASCRP3000040	hsa_circRNA_102799	hsa_circ_0002076	circBase	chr2	-	110321942	110350696	exonic	NM_144710	SEPT10	AAAACAAGCCAGTCAGCTCTTTCAGTCTCACATGGCAACGAAAACAACTTGTATGTCTTC	6.35889	6.43517	6.21243	5.62171	6.20504	6.14932	1.2356	0.156212
ASCRP3002511	hsa_circRNA_406319		25070500	chr3	-	107099431	107101023	sense overlapping	NR_126332	LOC101929579	AGTTCTGGCTGTTCCTTACGGACATCTCTGGTGACACACAAGTGGAGAAGATAAATAGTA	6.08046	5.67593	5.59175	5.28344	5.44726	5.58742	1.2355	0.120597
ASCRP3005529	hsa_circRNA_022517	hsa_circ_0022517	circBase	chr11	+	62530338	62534187	exonic	NM_002696	POLR2G	CCTTGGTTCTCATGGAAGTATGGCTTTGTAATTGCTGTCACCACCATTGACAATATTGGT	5.70035	5.76375	5.56122	4.98619	5.8285	5.18103	1.2354	0.259642
ASCRP3007090	hsa_circRNA_104245	hsa_circ_0078432	circBase	chr6	+	158053865	158066871	exonic	NM_024630	ZDHHC14	CTTGATCAGCTCCAACCAGACAACAAATGAGGACGTTCACAGCAAACAGGATTCCTAAAT	5.77922	5.59175	5.67593	5.28344	5.36989	5.36493	1.23515	0.0049336
ASCRP3010319	hsa_circRNA_405971		25070500	chr2	+	150325158	150342859	sense overlapping	NM_194317	LYPD6	GTGTTTCGATAAGAGACCAGATACTGCTACACTCAGCACACAATGGAAGTCACAGGAAAC	5.43779	5.56122	5.19763	5.11285	5.0234	5.03561	1.23417	0.0363873
ASCRP3011184	hsa_circRNA_104020	hsa_circ_0075092	circBase	chr5	+	175716656	175717958	exonic	uc003mds.4	SIMC1	TCACCTCTTCTTTCAGACGCTAATACCGGATAAAGACACAAGAGAGGACTTCATTGACTT	6.56358	7.64707	6.91068	6.17968	6.7304	7.18682	1.23409	0.473693
ASCRP3009230	hsa_circRNA_031757	hsa_circ_0031757	circBase	chr14	+	45478115	45501579	exonic	NM_015091	FAM179B	GCTGATGAGGATTGATGCATAGCTCTCTTAGGTCCCTTCGTAATAGTGCAGCTAAGAAAA	6.08046	7.72843	7.0764	6.14779	6.82608	6.88751	1.23396	0.557895
ASCRP3002525	hsa_circRNA_007249	hsa_circ_0007249	circBase	chr1	+	31810021	31821821	exonic	NM_016505	ZCCHC17	AGTTTGAGAAGCCTGACCCTACAAGGAATCCTTCTAGAAAAAGAAAGAAGGTCTGGTCCA	6.53725	6.45306	6.84515	6.1215	6.51049	6.17968	1.23392	0.115021
ASCRP3012489	hsa_circRNA_405311		25070500	chr15	+	38656908	38666209	intergenic			TGGGGACATGCTGAGCAACCTTAGTTACCTTTGTCTCCCAAGAAATTGTCTGATTTAGAA	9.47451	7.86875	8.43004	8.42854	7.99446	8.33001	1.23304	0.524621
ASCRP3010872	hsa_circRNA_407219		25070500	chr9	+	108286691	108287937	intronic	ENST00000374707	FSD1L	TAGGAACTTGGATTCAAGGCAGTTGGTAGTATCTTTACTTCTCTGCCTTCTGGACTGGAT	5.93682	7.34099	6.82608	5.7442	6.47828	6.86203	1.2328	0.552837
ASCRP3001937	hsa_circRNA_405133		25070500	chr13	+	36939636	36943737	sense overlapping	NR_045180	SPG20-AS1	AGATCTCTCTGCCCAGGCTTGGAAATACATAAGGATCAGATTACTAGGAAAGCCAAGTCT	11.6269	11.6666	11.8447	11.4808	11.3091	11.329	1.23279	0.0169109
ASCRP3010027	hsa_circRNA_405172		25070500	chr13	+	98800846	98803388	intronic	ENST00000319562	FARP1	GTCCCACTCTGTCCCTTCTTCATTATGAGAAGCTTGCTTCTGGGATACATTTTCCTTCTT	14.2508	13.6593	13.702	13.5308	13.6065	13.456	1.23268	0.157076
ASCRP3006958	hsa_circRNA_060308	hsa_circ_0060308	circBase	chr20	+	36405746	36407737	exonic	NM_030877	CTNNBL1	CTTCAGCTGATGAATCTCATGCTCAGGCAAAGATGCCTTTTGATGCCAACAAACTGTATT	5.49839	5.19763	5.46604	5.2411	4.9609	4.94168	1.23255	0.0668223
ASCRP3000637	hsa_circRNA_102347	hsa_circ_0000842	circBase	chr18	-	33606862	33613800	exonic	NM_018170	RPRD1A	AAGCCCTTGCAGAGAAAGAGCATAAATTGGAACCAAACCAAACAGGAAGCTTACTTTTCT	6.16153	5.36989	5.78306	5.38468	5.41868	5.49381	1.23228	0.215796
ASCRP3004326	hsa_circRNA_400744		25242744	chr11	+	45203311	45204674	exonic	NR_046338	PRDM11	CAGGACAAATCAGCTGGCTTCTTCTCCTGGCTGGACAGAATGACCGAGAACATGAAGGAG	11.8578	12.1463	11.5959	11.4241	11.1484	12.0105	1.23223	0.321324
ASCRP3004731	hsa_circRNA_401507		25242744	chr16	-	983990	1004666	exonic	NR_033646	LMF1	CATGATTGTCGGCATCTCACAGTCGTGGCATTCCTGGTGGCTTTCCATCAGAACAAGCAG	6.31798	5.89076	6.10899	5.7442	5.8285	5.72839	1.23211	0.0561346
ASCRP3004288	hsa_circRNA_006823	hsa_circ_0006823	circBase	chr17	+	40720487	40722201	exonic	NM_170607	MLX	CAGCGTGTGTCTTCAGCTGGATCGAGGAGCACTGTAAGCCTCAGGGCTTTTTGTAGAAAG	5.30935	5.38468	5.72839	5.11285	5.19763	5.09535	1.2321	0.0631725
ASCRP3004481	hsa_circRNA_005019	hsa_circ_0005019	circBase	chr15	-	101775286	101775782	exonic	NM_014918	CHSY1	CAGTGTGTCTGGTCTTATGAGAACATGGTCCAAGACAATTCCTGGGAAAGTTCAGTTCTT	6.18868	5.28865	5.43779	5.28344	5.2411	5.37484	1.23189	0.295065
ASCRP3008988	hsa_circRNA_001698	hsa_circ_0001698	circBase	chr7	-	38829400	38869928	exonic	NM_014396	VPS41	GCATGCCAGTGAAATGAGGGATTTGCCAAGTCGATATGTTGAAATAGAGTCCTGTGAAGA	5.62171	5.43779	5.49839	4.80732	5.2411	5.49381	1.23186	0.178321
ASCRP3011757	hsa_circRNA_406632		25070500	chr5	-	80911291	80948145	sense overlapping	NM_012446	SSBP2	TGAACACTCAAGTGAAGCAAAAGCCTTCCATGATTACGTACTAAAGAAAACTTAGAAGCT	5.49839	6.11994	5.62171	5.28344	5.44726	5.49381	1.23183	0.166487
ASCRP3009591	hsa_circRNA_406865		25070500	chr6	+	142487364	142510671	exonic	NM_016485	VTA1	GGCCCTGTTGGAATTGAAGAAGATAATGGTCGTTTATACGCAATGCAGACTGGAATGAAG	6.56358	5.35996	5.43779	5.43303	5.36989	5.54352	1.23167	0.437006
ASCRP3002946	hsa_circRNA_400484		25242744	chr1	-	247076533	247081679	exonic	NM_015446	AHCTF1	ATGAAGTTGAAGCATCAGTGGAAGTATGCGAGACTTAAGAGCTCAAGTGACTAGTGGTCT	5.34494	5.06576	5.29385	4.85562	4.72119	5.11285	1.23167	0.077759
ASCRP3009641	hsa_circRNA_100460	hsa_circ_0002924	circBase	chr1	-	220386228	220387321	exonic	NM_012414	RAB3GAP2	GGCTGGAGTGGTTCCTTAAATGTCGAAGAAGGGAAGAAGAAGGAAATACTTGCAAAACAC	6.85212	5.19763	5.09535	5.43303	5.28344	5.41387	1.23164	0.585607
ASCRP3008252	hsa_circRNA_103093	hsa_circ_0060937	circBase	chr20	-	52779255	52782372	exonic	NM_000782	CYP24A1	GAGCTCCAGCTGGCTGCGGTGGAAACGGTATCTGCCTCGTGTTGTATGAGAAGAGATTTG	5.93682	5.28865	5.49839	5.35996	5.19763	5.15297	1.23127	0.168237
ASCRP3003896	hsa_circRNA_405739		25070500	chr19	-	13418595	13419342	exonic	NM_000068	CACNA1A	CACCAACTTCGATACTTTTCCAGCAGCAATAATGACGGTGTTTCAGGTTATCATTGGGAG	5.30935	5.28865	5.43779	4.76475	4.76475	5.49381	1.23106	0.244321
ASCRP3000269	hsa_circRNA_047559	hsa_circ_0047559	circBase	chr18	-	43664109	43667198	exonic	NM_004046	ATP5A1	AAATAAAGGTTCCATAATGCATAGTTGCTGTTGCTTACCGTCAGATGTCTCTGTTGCTCC	5.67593	5.35996	5.78306	5.02952	5.28344	5.49381	1.23098	0.141909
ASCRP3003839	hsa_circRNA_103802	hsa_circ_0071991	circBase	chr5	-	16685846	16690028	exonic	NM_012334	MYO10	CACAGAATGCTGTGAGAGATCATAGATAACACCACCAAGGAGAATGGGATCGACATCATT	5.21407	5.53459	5.29385	4.85562	5.0234	5.15297	1.23057	0.0595833
ASCRP3000939	hsa_circRNA_013128	hsa_circ_0013128	circBase	chr1	+	91973410	91973954	exonic	NM_003503	CDC7	AATTGCAGCTGAACTTCAGTGCCTAACAGTGGCTGGGTGTTAAAAAAGATATTGAGAAGC	5.53011	5.32978	5.36493	4.76475	5.2411	5.20861	1.23053	0.111738
ASCRP3002476	hsa_circRNA_407205		25070500	chr9	+	99481790	99483412	sense overlapping	ENST00000423924	RP11-535M15.1	AGTGGGAGATTTGGAACAGCTTTGAGAAGAGCAAGGTGGTGGTTATTTAATGGGTATTTG	6.13702	5.40904	5.70439	5.43303	5.36989	5.43779	1.23036	0.188427
ASCRP3006899	hsa_circRNA_102505	hsa_circ_0050395	circBase	chr19	-	33122307	33133051	exonic	NM_032139	ANKRD27	CTTACTCTCTCAGATGACTTCGTCTCCCACCGACTGCCTGTTTAAGCTTTAACATACCTC	13.734	12.8128	13.2239	13.1327	12.7734	12.8554	1.23024	0.307295
ASCRP3010386	hsa_circRNA_104762	hsa_circ_0003141	circBase	chr9	-	33953282	33973235	exonic	NM_018449	UBAP2	GTTCTCCTCAGAGCCTGGATTTGGACGTGGCAGAGGGAGAGGGGCAGGAAGGTTCTCAAC	7.52767	6.63783	6.65138	6.48328	6.69576	6.62873	1.23021	0.326342
ASCRP3006734	hsa_circRNA_000947	hsa_circ_0000947	circBase	chr19	+	48949251	48953623	sense overlapping	NM_031485	GRWD1	CTGGGTGAAGAGCCTGTGGCTGGGGTGTGGTCAGAGAAGGGCCAGAGGGTTCGAAGATGG	6.92595	5.53459	5.78306	5.65943	5.76375	5.81349	1.22966	0.479452
ASCRP3012183	hsa_circRNA_007302	hsa_circ_0007302	circBase	chr1	+	40656443	40668286	exonic	NM_012421	RLF	TGCTATTAAGGAGGAGTTGTTTCGAATTACTGCTTTCAGTGTCTGAAAGTGAACTGCCAT	5.75596	5.56122	5.09535	5.11285	5.19763	5.09535	1.2296	0.166211
ASCRP3012227	hsa_circRNA_102807	hsa_circ_0002397	circBase	chr2	+	114709055	114713283	exonic	NM_005721	ACTR3	TGCTGGCTTCCACGTTTGCTAATCCAGACTTTACACAACCTATCTCAGAAGTTGTAGATG	6.26749	5.83595	5.72839	5.84336	5.36989	5.6132	1.22926	0.192504
ASCRP3007355	hsa_circRNA_063408	hsa_circ_0063408	circBase	chr22	+	40666125	40669604	exonic	NM_001024843	TNRC6B	GAAAGAAACAAATGAAGTCTGGAGCAAAAGCACACCACCTGCTCCAGATAATGGTACTTC	7.52767	6.98103	6.80166	6.41709	6.89914	6.98927	1.22914	0.299831
ASCRP3007449	hsa_circRNA_007192	hsa_circ_0007192	circBase	chr11	+	12159936	12183966	exonic	NM_014632	MICAL2	GAACACCAAGGAACATGGCAACCCGTGTGTGTCTCATCCCAGAAAGAGAAGACTTTAACC	8.34909	7.23148	7.47639	7.36436	7.47909	7.2093	1.22897	0.390653
ASCRP3002880	hsa_circRNA_087962	hsa_circ_0087962	circBase	chr9	-	113734352	113800365	exonic	NM_001401	LPAR1	ATCTCTACTTCCATCCCTGTAATTTCACAGCCCCAGACGGCGCGCTGGGCTCACACTGTC	9.99256	10.131	9.91112	9.34798	9.75344	9.92959	1.22883	0.142787
ASCRP3013239	hsa_circRNA_405258		25070500	chr14	+	74325518	74340917	exonic	NM_152444	PTGR2	TTGGCCCTGGCAAACCAAGGTTATTCTGGATGGAAATAGCCTTGAAAAGGAGTATTTTAT	6.68036	6.03508	6.23874	5.77922	6.28449	5.88716	1.22874	0.243481
ASCRP3000473	hsa_circRNA_005593	hsa_circ_0005593	circBase	chr5	+	52899281	52900725	exonic	ENST00000502423	NDUFS4	AACTAATCCTGAGGACTTCATCCGGTCACCATCTACCTATTCTTCAAATGGTCGTTGAGG	6.76432	6.37497	6.00856	6.27033	5.91218	5.9628	1.22855	0.244643
ASCRP3012720	hsa_circRNA_103125	hsa_circ_0008078	circBase	chr21	+	37619814	37633030	exonic	NM_005128	DOPEY2	TGTTGCAGTTTTGCTATGCTTTTCTCCAAAGCACAACCTCCAAGAGGGAAAACATTTCTC	5.49839	5.40904	5.84336	5.11285	5.19763	5.43779	1.22855	0.11176
ASCRP3007109	hsa_circRNA_053882	hsa_circ_0053882	circBase	chr2	+	33002948	33012216	exonic	NM_017735	TTC27	CTTGGACTTACGTGACAAATACAAAGATGTTCAGCTCGGGGTGTGGTTTTCTCTCGGTTG	6.02849	5.9263	6.29012	5.35996	5.8285	6.05468	1.22836	0.22263
ASCRP3007130	hsa_circRNA_092412	hsa_circ_0000574	circBase	chr14	-	105131084	105131167	sense overlapping	ENST00000564585	RP11-982M15.8	CTTGGGTCTCCTTTTCCAGCACAGGTGCCTTCTCCCTCGGCAGGAGGGTGCGATGGTCTC	12.9952	12.8554	12.1907	12.2837	12.2837	12.4727	1.22822	0.262348
ASCRP3010476	hsa_circRNA_104197	hsa_circ_0009034	circBase	chr6	-	136990420	137019820	exonic	NM_005923	MAP3K5	GTTTGAATCTTCCTTTGAGCTCCGGAAAGTTGATGTGCACTGGGAACTACACCTTTGTTC	5.21407	6.55644	5.56122	4.98619	5.44726	5.89793	1.228	0.526091
ASCRP3004871	hsa_circRNA_041100	hsa_circ_0041100	circBase	chr16	+	89961445	89977071	exonic	NM_014972	TCF25	CATTGCTCTCTTCTTCCGGTCACTGTTGCCAAACTATACCATGGAGGTTCTGCTCCAGAC	12.5169	12.057	12.2723	12.1463	11.8917	11.8082	1.22791	0.117119
ASCRP3003806	hsa_circRNA_407016		25070500	chr7	-	138552720	138554507	exonic	NM_020910	KIAA1549	CACAACTCAGCCTACATCGGATGCCCAATTCAGACCGCGCTGCGGCACAAGTCTGAGATC	6.08046	6.08046	5.72839	5.43303	5.72839	5.72839	1.22779	0.0952829
ASCRP3004579	hsa_circRNA_405467		25070500	chr16	-	56518672	56536368	sense overlapping	NM_031885	BBS2	CATCAACACACTGTTCAAAATCATGCGAGTGGGGACAGCTTCTTCCTAGTCCGGGGCTAC	7.22991	7.58372	7.26728	6.80575	6.8758	7.40021	1.22769	0.202263
ASCRP3004701	hsa_circRNA_001791	hsa_circ_0001791	circBase	chr8	+	38879161	38880844	exonic	NM_003816	ADAM9	CATGACAGTGCACAGCTAGTTCTTATGACATGATGGGAAGAAATCAGACTGCTGTGAGAG	5.18658	5.38468	5.21951	4.94168	4.82819	5.0234	1.22728	0.0163235
ASCRP3007591	hsa_circRNA_015962	hsa_circ_0015962	circBase	chr1	+	201966446	201969143	exonic	NM_020216	RNPEP	GAAGATTGAACCAGGTATGACTTGCTCTTCATGCCACCGTCCTTTCCATTTGGAGGAATG	9.02264	9.13361	9.03097	8.46648	8.58759	9.13629	1.22712	0.1873
ASCRP3002006	hsa_circRNA_103331	hsa_circ_0004030	circBase	chr3	+	41265511	41280845	exonic	NM_001098209	CTNNB1	AGCAATCAGCTGGCCTGGTTTGATACTGACCTGTAAATCATCCTTTAGGGTATTTGAAGT	6.08046	5.2411	5.36493	5.28344	5.19763	5.20861	1.22711	0.275049
ASCRP3000575	hsa_circRNA_100445	hsa_circ_0016404	circBase	chr1	+	212977661	212977993	exonic	NM_001042552	TATDN3	AAGACCTACCATCAACCTTTTACAAGAGCAAGGTTGGACTAGATTTCTCCCCCAGATTTG	10.7818	9.89793	10.3492	10.2113	9.82124	10.0003	1.22694	0.299734
ASCRP3003040	hsa_circRNA_103788	hsa_circ_0071842	circBase	chr5	+	10387105	10394897	exonic	NM_005885	MARCH6	ATGCTAGGACTTGATGGATCACTAGTTTTTCTGGCCGCATCTACAAGTGCTTGTTTACTG	5.28344	5.32978	5.29385	4.85562	4.9609	5.09535	1.2267	0.0094009
ASCRP3012944	hsa_circRNA_002314	hsa_circ_0002314	circBase	chr4	-	121732524	121742500	exonic	NM_018699	PRDM5	TTCAGCATCAAGCCTACAGGAACATAGAAAGGAAGGAGAAAACATTTTCTATTTGGCAGT	5.30935	5.15297	5.12441	4.61366	4.64875	5.32978	1.22653	0.239433
ASCRP3000249	hsa_circRNA_100418	hsa_circ_0015663	circBase	chr1	-	185094075	185106928	exonic	NM_030934	TRMT1L	AAAGTCAGTTTTCAATTCATGCATCTTCAAATGTCAACAAGCAAGAGCTGCAGCCCGATG	5.34494	5.36989	5.53011	4.98619	5.0234	5.2411	1.22646	0.0281073
ASCRP3005597	hsa_circRNA_001950	hsa_circ_0000273	circBase	chr11	-	3177371	3177731	intronic	ENST00000263650	OSBPL5	CGAGATGGGGCCTGGCGGGCTTTGGGCTTTACTATATATGGATGGATCCATAAACACATG	7.34393	5.79454	6.13392	6.27033	6.00856	6.00186	1.22581	0.527651
ASCRP3007443	hsa_circRNA_101460	hsa_circ_0034067	circBase	chr15	+	22925975	22926065	exonic	NM_014608	CYFIP1	GAACAAGCCACCGTCCACTCTAGCATGCCAAATTTCAACACTAACTTTGAAGACAGAAAT	8.23955	7.35272	7.8333	6.98379	7.58245	7.86875	1.22554	0.417521
ASCRP3006563	hsa_circRNA_101632	hsa_circ_0005889	circBase	chr15	+	85657103	85661070	exonic	NM_002605	PDE8A	CTGATGTGCTTCATGCCACTGCCTATTTTCTCTCCAAGGAGAGGATAAAGGTAATCAATA	6.9911	6.45306	6.31521	6.1215	6.36427	6.28308	1.22552	0.204774
ASCRP3008522	hsa_circRNA_103790	hsa_circ_0001467	circBase	chr5	+	10415599	10417516	exonic	NM_005885	MARCH6	GATCAGACTCCTCTTTTTTATCCATGGCAGTATTTGCTGGCCGTTGGTTAATGTCGTTTT	6.10899	6.85609	6.48203	5.84336	6.28449	6.32899	1.22546	0.281798
ASCRP3007398	hsa_circRNA_104184	hsa_circ_0003625	circBase	chr6	+	127469792	127476583	exonic	NM_032784	RSPO3	GAAAGTGTACAGTGCAAAGGAAGAAGTGTCAGAAGGGAGAACGAGTGCATCCTAACGTTA	5.56122	5.42826	5.62171	5.2411	5.10704	5.27295	1.22542	0.0124915
ASCRP3009152	hsa_circRNA_001596	hsa_circ_0001596	circBase	chr6	-	27834800	27834884	sense overlapping	NM_005322	HIST1H1B	GCGGCTGGCGTCAAAAAGGCCAAGAAGGCTGCAGGGGCGAAAAAGGCAGTGAAGAAGACT	8.5032	6.24019	6.31521	7.54657	6.20504	6.31798	1.22514	0.720211
ASCRP3005827	hsa_circRNA_100538	hsa_circ_0017625	circBase	chr10	-	7262372	7269899	exonic	NM_001018039	SFMBT2	CTAATGTGGCTTCACCTGGAAGGTTACTCTGGCCAGGACTTCGACTGGGCAGATTATCAC	5.34494	5.43779	5.49839	4.85562	5.10704	5.32978	1.22506	0.0840561
ASCRP3005845	hsa_circRNA_078488	hsa_circ_0078488	circBase	chr6	+	158994451	159050851	exonic	NM_020823	TMEM181	CTACACCTTGGCCTTTGTATATTCTCCATCGAAGAATGCCCTCTATGGCTGGCGCCCATG	6.42745	6.05468	6.44542	5.57437	6.28449	6.08046	1.22494	0.252439
ASCRP3013400	hsa_circRNA_104636	hsa_circ_0084637	circBase	chr8	-	66691954	66695078	exonic	NM_002603	PDE7A	TTTCGTATTTTCCACTAGGCGTGGAGCTATTTCCTATGACAGTTCTGATCAGACTGCATT	5.09535	5.32978	5.49839	4.94168	4.72119	5.27295	1.22481	0.172389
ASCRP3011049	hsa_circRNA_022482	hsa_circ_0022482	circBase	chr11	-	62396665	62398655	exonic	NM_198334	GANAB	TATTCCTATGTGTCTCAGCTTGGGGCTGGTGGGACTTTCCTTCTGTGGGGACCCTGTTTG	7.7371	8.92888	8.3034	7.47504	8.01256	8.49491	1.22461	0.507956
ASCRP3003802	hsa_circRNA_003391	hsa_circ_0003391	circBase	chr11	+	122646926	122647918	exonic	NM_032873	UBASH3B	CACAACATCTTCCCCCACATCACACTCTGCCAGTTCTTTATGACAAAAAGCCTTGGCATC	13.9607	13.8136	15.2561	13.1459	14.0954	14.8037	1.22421	0.646712
ASCRP3010567	hsa_circRNA_405868		25070500	chr2	+	44401900	44407536	intronic	ENST00000282412	PPM1B	TAAATTCATTAGTGTGTCGTCTGTCCACAGTATCAAGAGCACTCCTCGCATTGAAAAGGG	6.72611	5.89076	6.15238	6.02518	5.89076	5.86906	1.22395	0.262018
ASCRP3006190	hsa_circRNA_102165	hsa_circ_0045272	circBase	chr17	-	62130139	62130731	exonic	NM_001433	ERN1	CTCCAGAGATGCTGAGCGAAGACTGTAAGGAGAACCCTTATGTGGAGCAGAAGGACTTTG	5.56122	5.2411	5.32978	4.90252	4.91568	5.32978	1.22391	0.125304
ASCRP3011442	hsa_circRNA_100904	hsa_circ_0007767	circBase	chr11	-	77824931	77832220	exonic	NM_024079	ALG8	TCCTGGCCTTGGTGCTGTAAATGCATTGATGGAAAAAAAGTGGGTAAAGAACTTACAGAA	7.06598	6.3331	6.37497	6.32624	6.28449	6.17968	1.22379	0.246255
ASCRP3012656	hsa_circRNA_100811	hsa_circ_0022025	circBase	chr11	-	47647225	47648679	exonic	NM_014342	MTCH2	TGTGCTTGTCTCCAATCTTATGGCTGTCAACAACTGTGGGTTTCTACCATGAATGAAATG	6.76432	6.24019	6.31521	5.89076	6.02849	6.41709	1.22373	0.222532
ASCRP3008158	hsa_circRNA_103445	hsa_circ_0066914	circBase	chr3	-	120351993	120357428	exonic	NM_000187	HGD	GAGAGGATTGCCGATGGCACCATGGACCCATCCATTTTCACAGTATTGACTGCTAAGTCT	5.81349	5.94379	6.23874	5.43303	5.61746	5.9628	1.22356	0.176493
ASCRP3009065	hsa_circRNA_403328		25242744	chr5	-	54786787	54786942	exonic	NM_176895	PPAP2A	GCCCATTTCCTCTCTTCCATGCCTATGGCTGTTCTAAAATTGGGCCAAATATATCCATTT	14.0954	13.4732	13.3929	13.4104	13.2488	13.3205	1.22335	0.222597
ASCRP3008758	hsa_circRNA_400696		25242744	chr11	+	6540829	6541519	exonic	NM_144666	DNHD1	GATTCCCTGTATTCTGAAGGTTCACGAGGACACATACCACATGCAACAGTGCCTACAGGA	5.83595	5.57437	5.21951	5.35996	5.10704	5.18103	1.22333	0.166485
ASCRP3012584	hsa_circRNA_103853	hsa_circ_0072672	circBase	chr5	-	64520146	64522046	exonic	NM_197941	ADAMTS6	TGTCAAAGAACTATATTGGTGGGGTAAAACCTTGTGCATTAAACTGCTTGGCTGAAGGTT	5.43779	5.18103	5.29385	5.02952	4.72119	5.18103	1.22311	0.101528
ASCRP3001321	hsa_circRNA_404944		25070500	chr11	+	124856637	124858030	exonic	NM_025004	CCDC15	ACCCAAATGTCAGGACCAAGATTTTCTACCAAAATATCAGGAACTTGACTATGAGGAACC	5.21407	5.56122	5.53011	5.35996	5.0234	4.94168	1.22297	0.125874
ASCRP3011116	hsa_circRNA_100851	hsa_circ_0022983	circBase	chr11	-	66133406	66137003	exonic	NM_001532	SLC29A2	TCAACATCATGGACTGGCTGGGACGGAGCCTGACCTCTTACTTCCTGTGGTACTTCCAGG	6.70449	6.81899	6.32899	6.08684	6.33993	6.44542	1.22295	0.147473
ASCRP3013302	hsa_circRNA_405995		25070500	chr2	-	173360102	173360954	sense overlapping	ENST00000442417	AC093818.1	TTGTTCTGTCTTGTCACACCAACTGTTACTGATGAACAGGGAAGAGATTACTGCGTTCAG	5.88716	5.59175	6.03179	5.49839	5.44726	5.58742	1.22228	0.0744002
ASCRP3011830	hsa_circRNA_005722	hsa_circ_0005722	circBase	chr8	-	59535778	59555632	exonic	NM_003580	NSMAF	TGACAAAAACAGATTTTCCTTGCTGCTGCTTAACTTGGAGGAGTACTACTTTGAACAGCA	6.51783	5.9263	5.96795	5.65943	6.04817	5.72839	1.2219	0.221879
ASCRP3013565	hsa_circRNA_101298	hsa_circ_0030883	circBase	chr13	+	111274562	111276626	exonic	NM_018210	CARKD	TTTTGCAGCAATCTCAGCTCTCAAAGTGTTTTAGAAAGAGCGTTTTCGCTACGTAAAGCA	5.36989	6.60113	6.27601	5.19763	6.04817	6.02518	1.22189	0.520621
ASCRP3011557	hsa_circRNA_088357	hsa_circ_0088357	circBase	chr9	-	124906337	124922098	exonic	NM_014222	NDUFA8	TCTATACCATTTCCTGTCCATTAAAATTTTTAAAGGAAGGTTGGGCAGGGCAATACGCCT	5.46604	5.54796	5.94379	5.2411	5.19763	5.54352	1.22176	0.150686
ASCRP3001691	hsa_circRNA_406490		25070500	chr4	-	82025523	82065484	exonic	NM_006259	PRKG2	AGAAACACAGAACATTCAACCAAACTGTCGGTACATTTGAAGAGCTGCAAAAATACCTTG	5.43779	5.2411	5.19763	4.76475	5.0234	5.11285	1.22175	0.0637816
ASCRP3008128	hsa_circRNA_404814		25070500	chr10	-	120931893	120936665	exonic	NM_006793	PRDX3	GAGACTACGGTGTGCTGTTAGAAGGTTCTGGTCTTGCACTAAGGTTGCCCGACATGTGAG	5.95419	5.93682	5.72839	5.49839	5.41868	5.72839	1.22136	0.0510988
ASCRP3010925	hsa_circRNA_018114	hsa_circ_0018114	circBase	chr10	-	32304436	32320207	exonic	NM_004521	KIF5B	TATACATACCCACAGCTTTTGGCATCTACCAGAAGGGATCAAGACAATATGCAAGCTGAG	5.36989	5.43779	5.49839	5.11285	5.10704	5.11285	1.2212	0.000948551
ASCRP3012527	hsa_circRNA_006794	hsa_circ_0006794	circBase	chr2	-	48049356	48050499	exonic	NM_025133	FBXO11	TGGTGATGGACGAGGCCTTATTGAAGGAAATGACATTTATGGGTTACTTTGAAAGTTGCA	5.30935	5.2411	5.56122	5.19763	4.82819	5.11285	1.22112	0.0938357
ASCRP3009552	hsa_circRNA_405203		25070500	chr14	-	35424064	35441270	sense overlapping	ENST00000554945	RP11-85K15.2	GGCAAAACAGACCAGCATTATATCGTACTGCAGAAACCAGCTCAACTATGCAAAACTACC	5.49839	5.46604	5.59175	4.98619	5.32469	5.27295	1.22096	0.0441814
ASCRP3002835	hsa_circRNA_405813		25070500	chr19	+	54245398	54251644	sense overlapping	NR_030215	MIR520H	ATCCTGCCCTATTCTCTTGGTGAAATATAAGATTCCATTTTGGATGCTTCCATCGGGACT	10.6324	9.3256	9.41289	9.49766	9.35054	9.55037	1.22094	0.489174
ASCRP3001163	hsa_circRNA_405952		25070500	chr2	-	122125405	122135069	sense overlapping	NM_015282	CLASP1	ACAGTGTGCTGTGCTGCAGGTTATCCCTAGGCTAAAAGAGAACTCTGTATGAGTTAAATG	6.35889	5.19763	5.62171	5.11285	5.76375	5.32978	1.22083	0.452347
ASCRP3011859	hsa_circRNA_101818	hsa_circ_0039444	circBase	chr16	+	56492459	56496546	exonic	NM_018233	OGFOD1	TGACCTGGAATCAACCATTGACATGTCCTGTGCTAAATATGAATTCACTGTCTGATGATT	5.67593	6.45306	5.26769	5.95419	5.10704	5.36493	1.2205	0.492408
ASCRP3006528	hsa_circRNA_101969	hsa_circ_0041821	circBase	chr17	-	7225183	7225329	exonic	NM_032442	NEURL4	CTGAGGAAGTCTTTGAGTGGCTGGCGTGGCTCACCGATTCCACAGTACTTGCGGCAAGAA	8.92584	6.42745	7.16319	7.70333	7.02897	6.81391	1.22044	0.702587
ASCRP3006002	hsa_circRNA_101857	hsa_circ_0040148	circBase	chr16	+	70178323	70180131	exonic	NM_017990	PDPR	CTATGACTCCAGACCACTTCCCAAGCCTCTTTTGCAAGTTTCTTCATGATCTCTCCAACC	9.61163	8.65968	9.03719	8.53241	8.75661	9.04956	1.22035	0.362271
ASCRP3009907	hsa_circRNA_006703	hsa_circ_0006703	circBase	chr15	+	28874411	28874587	exonic	ENST00000529537	HERC2P9	GTAGATGCCTCCTCTGTGTAGCTCTCCGACGTCTCATAAGCTTTTGTGTGGTCCTCTGAG	12.9534	11.8686	11.9079	11.9412	11.9461	11.8731	1.22025	0.415351
ASCRP3010426	hsa_circRNA_081001	hsa_circ_0081001	circBase	chr7	-	91755566	91756945	exonic	NM_000786	CYP51A1	GTTGGCTGCCTTTGCCTAGTTTCAGGTTTTCTTGGAGCAGAAGAAAATGTTAAAAAGTGG	6.29012	6.24019	5.72839	5.62171	6.15544	5.51206	1.22024	0.293997
ASCRP3004734	hsa_circRNA_100703	hsa_circ_0020303	circBase	chr10	-	125771848	125806240	exonic	NM_015892	CHST15	CATGCACAAGGTCTTCCAGTTTCTGAACCTAGGAAATCTGGCATTTTTTAAAGTTTGCGC	5.83595	5.36989	5.36493	5.02952	5.19763	5.37484	1.22007	0.156325
ASCRP3012775	hsa_circRNA_008849	hsa_circ_0008849	circBase	chr8	+	129021835	129022690	exonic	ENST00000522875	PVT1	TTAACCTGTCATCAAGACCTGGGATTTTGGTGGCCAACAGAGATTTTGAGAAACACATTG	5.30935	5.53459	5.29385	5.31448	4.91568	4.94168	1.21936	0.0991295
ASCRP3005325	hsa_circRNA_404184		25242744	chr9	+	74533340	74562028	exonic	uc010mov.2	C9orf85	CCTAAAAAGTGTCTTTATCTGCAAACTCTAGTCATGATGTTTGAGTTTGTCTCCCTGTGG	7.3831	6.53484	6.96164	6.72181	6.62873	6.56358	1.21923	0.266041
ASCRP3000278	hsa_circRNA_400416		25242744	chr1	+	225190484	225284941	exonic	NM_001373	DNAH14	AAATACGAAGGTCATTTTTGTACCACCATCTTTTTTTGGCTGATGACTTGTTTCAAACCT	5.28344	5.2411	6.00856	5.43303	5.36989	4.76475	1.21922	0.381735
ASCRP3003132	hsa_circRNA_405925		25070500	chr2	-	86088303	86097381	exonic	ENST00000433665	ST3GAL5	ATGTGACATGAAAAAAATGCATTATGTGGACCCTGACCATGTAAAGGCACTGTGAAGACA	7.82623	6.98103	8.23616	7.16401	7.87617	7.03786	1.21921	0.516159
ASCRP3010008	hsa_circRNA_004541	hsa_circ_0004541	circBase	chr16	-	58709843	58710250	exonic	NM_018231	SLC38A7	GTCATAGCCCTCGCTGTCTACATGGGGACAGGCCGGCTTCCTGGATGGCTGTGTTCAATG	8.43979	7.21249	7.2409	7.38166	7.56333	6.98379	1.21897	0.504751
ASCRP3004117	hsa_circRNA_406138		25070500	chr21	-	33617433	33619643	intergenic			CAGACATTAAATAGGATCATGAAATCAATGGCGTGAGCCTTCACAAGGAGATGATGCCTG	5.39934	5.15297	5.43779	4.80732	5.06576	5.15297	1.21888	0.0786901
ASCRP3007054	hsa_circRNA_100139	hsa_circ_0011279	circBase	chr1	+	31896539	31899670	exonic	NM_018565	SERINC2	CTTCTGTGTCTGCGTGTCCATCGCTGCTGTCCTGCCCAAGGTCCAGGCGTCCTGCCTCTG	11.3947	9.01872	9.90795	9.89549	9.89183	9.57099	1.21863	0.670928
ASCRP3009353	hsa_circRNA_102845	hsa_circ_0056958	circBase	chr2	-	170401230	170401345	exonic	NM_024622	FASTKD1	GGAACTTGCGTGCAACATCTTAATTCTTACTTAGATCCATCCTTTTACAATCCCTGCTAT	5.9816	5.88716	5.99176	5.7442	5.49839	5.65529	1.21853	0.0154557
ASCRP3004076	hsa_circRNA_100843	hsa_circ_0022599	circBase	chr11	-	63419407	63420047	exonic	NM_015459	ATL3	CAGAACATTCAAGAAGATGATCTTCAACAGCTGCAGGTTGCAGTTGTTCTGATGGATACC	5.43779	5.28865	5.36493	5.07172	5.0234	5.03561	1.21803	0.00213683
ASCRP3001951	hsa_circRNA_104361	hsa_circ_0009092	circBase	chr7	+	44739739	44741214	exonic	NM_002541	OGDH	AGATGCTTCCAGGACCTTAAAGAAGCCAACTTCGACATCAATCAGCTATATGACTGCAAT	6.53725	5.72839	5.53011	5.84336	5.49839	5.49381	1.21791	0.385808
ASCRP3006772	hsa_circRNA_103564	hsa_circ_0008500	circBase	chr3	-	196831773	196846401	exonic	NM_004087	DLG1	CTGTCACAATTGTTGCACAATATCGACCTGAAGCTTCTTCTCAGCCTGTTGATAACCATG	5.46604	6.93164	6.17968	5.70035	5.65529	6.26178	1.21785	0.529986
ASCRP3009390	hsa_circRNA_402967		25242744	chr3	-	136162128	136221621	exonic	NM_005862	STAG1	GGAATGTATGACAGAGTTGCTATTAGAAGAACCTGTTCAAGGAGAGGAAGCCATGAAGCT	5.04774	5.21407	5.39447	4.94168	4.60177	5.15297	1.21783	0.166102
ASCRP3002172	hsa_circRNA_092523	hsa_circ_0001255	circBase	chr22	+	50618381	50618469	sense overlapping	NM_052839	PANX2	AGCTTGAGTGGGAGTGTGTGAGCGTGAGCGAGCGGGTGTGTATGTACGAGTGTGCACGTG	6.13702	5.35996	5.59175	5.38468	5.36989	5.37484	1.21769	0.237415
ASCRP3001647	hsa_circRNA_034970	hsa_circ_0034970	circBase	chr15	+	43690235	43694048	exonic	NM_001286414	TUBGCP4	ACTTCCTGAGCAATTTGCTGGCTCAATCCTTTATCCTATTGAAACCTCAGATGCTACTCA	5.49839	6.05468	5.43779	5.28344	5.28344	5.46604	1.21735	0.195241
ASCRP3009773	hsa_circRNA_000676	hsa_circ_0001234	circBase	chr22	+	41620952	41622347	sense overlapping	NM_031488	L3MBTL2	GGTCAAGTCAGGCCCCAGAACTGTCCCATTCCTTTAAGGTACGAGCAGTCTACACAGAAG	9.89732	9.2237	9.87632	8.97469	9.45263	9.61254	1.21724	0.336655
ASCRP3003930	hsa_circRNA_100385	hsa_circ_0004370	circBase	chr1	+	170688866	170695542	exonic	NM_006902	PRRX1	CACCGATTATCTCTCCTGGGGGACAGCGTCTCCGTACAGATGACCAGCTGAACTCAGAAG	7.49255	8.20321	7.73017	7.32548	7.47909	7.66463	1.21705	0.239101
ASCRP3002864	hsa_circRNA_100774	hsa_circ_0008239	circBase	chr11	+	28311752	28318478	exonic	NM_152636	METTL15	ATCGTTGCAGTAAACAAATCCGAGCTATGCTGGGCCAGTTCAGCCAGGCAGAAGCCTTAT	5.62171	5.56122	5.36493	5.02952	5.19763	5.36493	1.21681	0.0620578
ASCRP3009465	hsa_circRNA_057186	hsa_circ_0057186	circBase	chr2	+	178378546	178388533	exonic	NM_003659	AGPS	GGAGCCTGTCACATCACCATGGAGGGTGGTAGATCTCTGTAGAAATGTAAAAGAAAGAAT	6.62873	5.82476	5.96795	5.89076	5.68819	5.88716	1.2167	0.282232
ASCRP3009911	hsa_circRNA_404633		25070500	chr1	-	192880233	192880611	intergenic			GTAGCTGATACTATCCCCAAATCTGTAGCTGGACACAGAGCATAATTTGACCTCCTGCTG	5.43779	5.49839	5.49839	4.90252	5.36989	5.20861	1.21625	0.0834633
ASCRP3000310	hsa_circRNA_103730	hsa_circ_0005654	circBase	chr4	-	121675707	121732604	exonic	NM_018699	PRDM5	AAATGATGGACTGAAGATGCACATTCGTACTCACACCAGGGAGATCCTAAGAAAAAGCTT	9.90553	7.74228	8.85215	9.07655	7.69507	8.77496	1.21621	0.694425
ASCRP3002162	hsa_circRNA_102622	hsa_circ_0052712	circBase	chr2	-	15415607	15417225	exonic	NM_015909	NBAS	AGCTGTGACCAAGTTTGTCCACACTAGAAATTGAAAATAGAGCCCAAGACCTTCATCTCT	5.43779	5.40904	5.26769	5.19763	5.0234	4.94168	1.21582	0.0260713
ASCRP3013342	hsa_circRNA_103592	hsa_circ_0005963	circBase	chr4	-	4239553	4248070	exonic	NM_032927	TMEM128	TTTATCACACTCCTTGGATGATTTCCGAAGAAACCTCCACAGCTGTTGAGAAAAAGGAGA	5.67593	5.49839	5.49839	5.28344	5.32469	5.11285	1.2158	0.0224808
ASCRP3007575	hsa_circRNA_101353	hsa_circ_0031897	circBase	chr14	+	51710573	51713938	exonic	NM_030755	TMX1	GAAGAGTATTGAGCCCGTTTCATCATGGTTTGGTCCAGGTTCTGTTCTTTATGCCCCGTG	6.05306	5.62171	5.78306	5.38468	5.53459	5.58742	1.21565	0.0858005
ASCRP3012425	hsa_circRNA_020622	hsa_circ_0020622	circBase	chr11	+	309012	309410	exonic	NM_006435	IFITM2	TGGCATTCAATAAAGTGTATATGTTTCTGGTGCTGCTGTGACTTCATCTAGGGACAGGAA	5.83595	5.48921	5.19763	5.02952	5.44726	5.09535	1.21553	0.232662
ASCRP3010376	hsa_circRNA_400008	hsa_circ_0092275	circBase	chr1	+	45241972	45242292	intronic	ENST00000372209	RPS8	GTTCCTCTCCCAGTACCAAAGAGGGAATGCTCCCTCAGGCCCCCAAACCTGGAGCTTAGG	15.5577	15.1398	14.7351	14.4604	15.0699	14.9519	1.21547	0.353401
ASCRP3013512	hsa_circRNA_104102	hsa_circ_0076179	circBase	chr6	+	36020475	36027124	exonic	NM_001315	MAPK14	TTTTACACCTGCAAGGTCTCTGGAGGAATTCAATGATGTTGCTGCTTTTGACACAAAAAC	5.77922	5.2411	5.43779	5.07172	5.10704	5.32978	1.21526	0.147802
ASCRP3011683	hsa_circRNA_102752	hsa_circ_0055038	circBase	chr2	-	69555402	69573131	exonic	NM_002056	GFPT1	TCTTCAGCAAGTGGTTGCTCGGCAGGCAACTTCAGTTCATTTATGCAGAAGGAAATATTT	5.59175	5.09535	5.29385	4.85562	5.0234	5.15297	1.21511	0.132805
ASCRP3002923	hsa_circRNA_001637	hsa_circ_0001637	circBase	chr6	-	109931567	109940439	exonic	NM_001145128	AK9	ATGAAAAACATGCTGAAATCTTACAGGAAGTCCTTGGAGAGGTAGTCGACTATGCCCAAC	5.24645	5.32978	5.49839	5.19763	4.72119	5.20861	1.21467	0.148919
ASCRP3003681	hsa_circRNA_004669	hsa_circ_0004669	circBase	chr4	-	48686689	48689177	intronic	ENST00000505437	FRYL	CAAGTCACCAAGAAATTACTGTCTCAAGTGATACGATAAAATGTTCTCTGATCAAGTGGA	5.04774	5.46604	5.29385	5.19763	4.72119	4.94168	1.21465	0.160516
ASCRP3005739	hsa_circRNA_101337	hsa_circ_0031569	circBase	chr14	-	31841015	31844174	exonic	NM_015473	HEATR5A	CGTCTTCTTCCACCACTTCCTTGTGCTGTGGATTTGCTAACTCAGTCCTGCAGTTGTTAG	11.2703	11.4367	11.1888	10.853	10.9986	11.0976	1.21451	0.0362615
ASCRP3013364	hsa_circRNA_005009	hsa_circ_0005009	circBase	chr3	-	179131199	179144030	exonic	NM_021629	GNB4	TTTCACGGGACATGTCTCAGATATCAATGCTGTCAGTCTGTTTTCACTCATTAGCTCCTG	5.49839	5.35996	5.29385	5.19763	4.82819	5.18103	1.21421	0.079441
ASCRP3013508	hsa_circRNA_100792	hsa_circ_0006254	circBase	chr11	+	34969052	34991833	exonic	NM_003477	PDHX	TTTTAAAAGTTAGGCAAGATCTGGTCAAAGGTGAAGCGGTGAGTGCTGGAGATGCATTAT	5.49839	5.26769	5.29385	5.28344	4.91568	4.91568	1.21416	0.0917631
ASCRP3001426	hsa_circRNA_104037	hsa_circ_0008836	circBase	chr5	+	179976930	179980471	exonic	NM_001303241	CNOT6	ACCTTTTGAGCTGGGAAAACTGTTTCAGTTGCAGACTTTAGGCCTGAAAGGAAAAGTAAG	5.93682	5.56122	5.36493	5.77922	5.19763	4.94168	1.21398	0.352143
ASCRP3002239	hsa_circRNA_102289	hsa_circ_0046760	circBase	chr18	-	6237962	6312055	exonic	NM_173464	L3MBTL4	AGGAGAATGGAAGAACTCTGATAGCACCCCAAGATTGCTATGCTATGCCTTGTATGACTA	6.29012	5.9263	6.17968	5.65943	6.02849	5.76375	1.21398	0.110123
ASCRP3000813	hsa_circRNA_400413		25242744	chr1	-	224481968	224491559	exonic	NM_002533	NVL	AATATGCCTAGGTATCCCAGATGAAGCATCCAGGGAAAGGAGGTCTGCAAGATGCTCATA	5.28344	5.87633	5.62171	5.02952	5.36989	5.43779	1.21394	0.213839
ASCRP3006147	hsa_circRNA_101812	hsa_circ_0000699	circBase	chr16	+	50321822	50322261	exonic	NM_001114	ADCY7	CTCATCATCATTGCCTTCAGCCAGGGGAGCTGAGGAACTGCGTGTGGAGTCAGCCCAGTC	5.53011	5.59175	5.67593	5.11285	5.19763	5.54352	1.21382	0.0853311
ASCRP3005177	hsa_circRNA_103681	hsa_circ_0001421	circBase	chr4	-	83799882	83803090	exonic	NM_014933	SEC31A	CCCAGTGAGAGCCTTGGATGTGAACATTTTCCAGGATGAAGTTAAAGGAAGTAGATCGTA	5.43779	5.87633	5.19763	5.43303	5.0234	5.11285	1.21349	0.251218
ASCRP3003340	hsa_circRNA_092503	hsa_circ_0001129	circBase	chr20	+	5183546	5183661	intergenic			ATTTCTAAACTGTGGACGGCTGTGGGAGGACAGGTGCAGGTATGGAGGAGAGGGACGAAG	5.53011	5.36989	5.36493	4.94168	4.86916	5.51206	1.21338	0.209879
ASCRP3006695	hsa_circRNA_005198	hsa_circ_0005198	circBase	chr13	-	25072253	25077915	exonic	NM_006437	PARP4	CTGGATGATGGCATGGAGGATGGTGATGGGAATCTTTGCAAATTGTATCTTCTGTTTGAA	6.9911	5.09535	5.49839	5.43303	5.53459	5.67593	1.2132	0.617765
ASCRP3004443	hsa_circRNA_104427	hsa_circ_0081207	circBase	chr7	+	97820925	97823884	exonic	NM_014916	LMTK2	CAGTCTACCTGTTTGACCAGGTATGAAGTCTTACAGTTCTGTTGGCTGTCACCAGAAAAG	5.30935	5.2411	5.29385	5.02952	4.72119	5.15297	1.21303	0.0734763
ASCRP3001440	hsa_circRNA_101055	hsa_circ_0026218	circBase	chr12	-	50529514	50537840	exonic	NM_147190	CERS5	ACGACTAGGAATCTATCCATTCTGATTTATTGCCAAACCCTGTGCACTCTGTATTGGCAT	5.62171	5.43779	5.56122	5.19763	5.36989	5.11285	1.21296	0.0280248
ASCRP3002228	hsa_circRNA_101622	hsa_circ_0003893	circBase	chr15	+	81229014	81230320	exonic	NM_018689	CEMIP	AGGACTCAGGATGTACATTCAAGCCTACAAGACCAGTAACCTGCGAATGAAGATCATCAA	5.30935	5.53459	5.65529	5.11285	5.15297	5.29385	1.21277	0.0531614
ASCRP3010136	hsa_circRNA_101018	hsa_circ_0025513	circBase	chr12	+	14609494	14610229	exonic	NM_018179	ATF7IP	GTGAATACAGCATCCACCCAACCCACCAGTATCACCAGGAAAAACTGTAAATGATGTCAA	11.3868	10.5112	11.1484	10.886	10.5455	10.6757	1.21267	0.325472
ASCRP3009369	hsa_circRNA_001654	hsa_circ_0001605	circBase	chr6	+	42903447	42905047	intronic	ENST00000372836	CNPY3	GGAAGGTCAGGCCTGCATGTATCTTAGTGTGTCTGCTGGTGTGAGTGTGATTTGAAGATG	8.76704	5.64696	6.29012	6.80575	6.78102	6.17968	1.21229	0.7641
ASCRP3010739	hsa_circRNA_407122		25070500	chr8	+	126159322	126207514	sense overlapping	NM_173685	NSMCE2	TACCCCAGAGATTCAGATTAAGTTTGTGTCTGACTTGCAGAAGTGTTGTACAGCAATGCT	5.36989	5.06576	5.99176	5.35996	5.10704	5.0234	1.21213	0.343095
ASCRP3009198	hsa_circRNA_400759		25242744	chr11	+	62123796	62124616	exonic	NM_025080	ASRGL1	GCTCAGAAAACAGATTGTCAAAAGTTGTGGGTCTGTCTTGAACACAAATGGTGAGGTTGA	5.36989	5.28865	5.59175	5.11285	4.76475	5.43779	1.21161	0.219752
ASCRP3001568	hsa_circRNA_403817		25242744	chr7	+	56123316	56124107	exonic	NM_001762	CCT6A	ACTGATACAAGGGCCTTCATCCTAGAATAATCACTGAAGGATTTGAAGCTGCAAAGGAAA	5.36989	5.21407	5.81349	5.11285	5.19763	5.15297	1.21138	0.160935
ASCRP3005343	hsa_circRNA_101967	hsa_circ_0041732	circBase	chr17	+	6350782	6351078	exonic	NM_019013	FAM64A	CCTACTCCTCAACAGAGCCCCTCTGCTCTCCCAGAGAATCCAGGAGTCCTGCCAAAGTGG	16.4904	16.1405	15.8064	15.6607	15.9048	15.9382	1.21131	0.222967
ASCRP3002493	hsa_circRNA_405142		25070500	chr13	-	45553324	45556289	exonic	NM_012345	NUFIP1	AGTTAGACACTCCAGAGGAAATTGCACGGTGGAGGGAAGAAAGAAGGAATTAAAAATTCT	5.62171	4.90911	5.65529	4.94168	5.32469	4.98619	1.21127	0.315976
ASCRP3011190	hsa_circRNA_101236	hsa_circ_0029803	circBase	chr13	+	26911703	26928017	exonic	NM_001260	CDK8	TCACTACCTGCATGCTAACTGGGTGTTGCACAGAGATTTGGAAGGATGATAAAGACTATG	5.24645	5.21407	5.67593	5.31448	4.64875	5.2411	1.21092	0.294882
ASCRP3012322	hsa_circRNA_103940	hsa_circ_0073932	circBase	chr5	-	133326545	133328709	exonic	NM_003374	VDAC1	TGGACTGAAGCTGACCTTCGATTCATCCTTCTCACCTAACACTGGCAGAAGATGGCTGTG	7.30756	8.615	8.05763	7.2487	7.66584	8.13386	1.21084	0.53402
ASCRP3012430	hsa_circRNA_406869		25070500	chr6	-	145992374	146007432	exonic	ENST00000496228	EPM2A	TGGCCAGTATATAAATGATTTTTAATAAGCAATGGACCTCATCATGACCGTTGCTGTACT	5.62171	5.35996	5.19763	4.80732	5.06576	5.37484	1.21073	0.205121
ASCRP3000105	hsa_circRNA_008091	hsa_circ_0008091	circBase	chr2	-	207003208	207007555	exonic	NM_005006	NDUFS1	AAAATTCTTCAAGACATTGCTTCGGGAAGCCATCCATTTAGCCAGTTGCAGAGTTTTCAA	5.30935	5.19763	5.15297	4.58977	5.19763	4.94168	1.2106	0.163839
ASCRP3009729	hsa_circRNA_102016	hsa_circ_0042799	circBase	chr17	-	27975161	27977818	exonic	NM_033389	SSH2	GGGGATCTTGCTGGCAAGGGTACGGTATATCTTGAATGTCACTCGAGAGATAGATAACTT	5.90863	5.42826	5.53011	5.49839	5.19763	5.2411	1.21036	0.14887
ASCRP3002083	hsa_circRNA_043368	hsa_circ_0043368	circBase	chr17	+	36912135	36920478	exonic	uc002hqr.3	PSMB3	AGCCCACTTTTTTTTCTTTTTTTGAAATAAAATAGCCTGTCTTTCATGCCCAGCGCCTCA	6.56358	6.24742	6.80166	5.7442	6.24742	6.69137	1.21031	0.383936
ASCRP3003014	hsa_circRNA_404534		25070500	chr1	-	78167053	78181553	exonic	NM_015017	USP33	ATGCAGTGGTTTAGAGAATGGGAAAGTTTTGTGAAGGGTAAAGATGGAGGTGGACACTAT	5.34494	5.35996	5.21951	5.07172	4.82819	5.09535	1.21018	0.0323967
ASCRP3000228	hsa_circRNA_406051		25070500	chr2	+	223781036	223789313	exonic	NM_004457	ACSL3	AAAGGACGTAATACTCCACTGTGCGACAGGTTATTCTTGGACAGTATAATTGGCTTTCCT	5.62171	5.28865	5.36493	4.94168	5.41868	4.98619	1.21008	0.164986
ASCRP3006266	hsa_circRNA_100980	hsa_circ_0024731	circBase	chr11	+	123489400	123489932	exonic	NM_020716	GRAMD1B	CTCCTTGACCAGTCTGGTGCTGCTGGTCATCCTTAACATGATGCTCTTCTACAAACTCTG	6.6401	6.26464	6.10899	5.84336	6.02849	6.2139	1.20988	0.179754
ASCRP3000032	hsa_circRNA_102776	hsa_circ_0055451	circBase	chr2	-	86088303	86090608	exonic	NM_003896	ST3GAL5	AAAAATGCATTATGTGGACCCTGACCATGTAAAGCAATGCCAAGTGAGTACACCTATGTG	7.85702	7.04317	8.1451	6.98379	7.99446	7.13922	1.20985	0.534513
ASCRP3010544	hsa_circRNA_407114		25070500	chr8	-	104258521	104258912	exonic	uc003ylf.2	LOC100499183	TAAAGAAGATGCCTGGAGCAGGCAGCATCCTCAAATGGAAGGATCTTCTAAGGGTGTGAG	5.18658	5.06576	5.05977	4.68064	4.82819	4.87589	1.20974	0.0126121
ASCRP3001821	hsa_circRNA_101559	hsa_circ_0004374	circBase	chr15	-	65471271	65472542	exonic	NM_006660	CLPX	AGACCTTTGTATGTATTTCTGGTGGTCGCATTCATATGTCAGTTTTAGGAAGGCTTGGGA	5.28344	5.64696	5.43779	5.15297	5.10704	5.18103	1.20968	0.0452713
ASCRP3002337	hsa_circRNA_103879	hsa_circ_0072857	circBase	chr5	-	70294550	70297970	exonic	NM_004536	NAIP	AGGTGATGACCCATTAGACGATCACACCAGATGTTTTCCCAAGGAGAACATTTTGTGAAT	6.16153	5.56122	5.78306	5.57437	5.2411	5.76375	1.20954	0.254734
ASCRP3006156	hsa_circRNA_103881	hsa_circ_0072876	circBase	chr5	-	70493472	70500177	exonic	uc010iyn.3	GUSBP9	CTCATCTGGAATTTTGCCGATTTCATGACTAACCAGTGATGGTGATTGCTCACACCAAAG	5.81349	5.97138	5.26769	5.31448	5.44726	5.36493	1.20937	0.227423
ASCRP3012186	hsa_circRNA_100307	hsa_circ_0013617	circBase	chr1	+	114483003	114484081	exonic	NM_152696	HIPK1	TGCTCAACCTACTTACAGTCACGTTACTACAGGTATGGCATCACAGCTGCAAGTGTTTTC	5.59175	5.38468	5.49839	5.11285	5.10704	5.32978	1.20918	0.0311266
ASCRP3006032	hsa_circRNA_100723	hsa_circ_0020407	circBase	chr10	+	128768965	129202693	exonic	NM_001380	DOCK1	CTATTTTGCTGTTGGCTACTACGGACAAGGGTTCCCCACATTCCTGCGGCTTTTTATAAC	7.80702	8.15982	8.45245	7.23148	7.80812	8.45541	1.20897	0.48386
ASCRP3010874	hsa_circRNA_406710		25070500	chr5	+	170585337	170597207	exonic	uc003may.2	RANBP17	TAGGAATAACAGATGACAACCACGTTCTAGAGACGTTCATGACAAAAATGCCTTGCGTGG	5.18658	5.49839	5.62171	5.02952	5.0234	5.32978	1.20889	0.134098
ASCRP3007053	hsa_circRNA_100852	hsa_circ_0022989	circBase	chr11	+	66254010	66255478	exonic	NM_005700	DPP3	CTTCTGTGCTTGGCTCAGGAAAAGCTGGAACGGGTGATCCTAGGGAGTGAGGCTGCTCAG	5.93682	5.40904	5.56122	5.28344	5.36989	5.32978	1.20889	0.124483
ASCRP3013482	hsa_circRNA_407155		25070500	chr9	-	13265662	13276770	intronic	ENST00000319217	MPDZ	TTTGTACTATCACCTCCGACAGCAGTTGGTTGAGTTGCAGGTTGGCTACATTTTGTATAT	5.67593	5.53459	5.72839	5.19763	5.32469	5.49381	1.20859	0.041046
ASCRP3006497	hsa_circRNA_100433	hsa_circ_0003600	circBase	chr1	+	204082042	204086835	exonic	NM_005686	SOX13	CTGACTCCCAGCTGGCCTTACCCATTCAGCCCATTCCCTGCAAACCAGGATGTCCATGAG	11.8556	10.8176	11.4558	10.9925	11.0538	11.1602	1.20853	0.372071
ASCRP3009049	hsa_circRNA_059760	hsa_circ_0059760	circBase	chr20	+	30734587	30746317	exonic	NM_014742	TM9SF4	GCCATGTTCATCGAGCTCTTCTTCATCTTCAGTGTATCCTGAGCATGATTATCATTCGGA	10.0312	10.1509	9.84454	9.38306	9.63668	10.0847	1.20845	0.241285
ASCRP3009556	hsa_circRNA_400620		25242744	chr10	-	97141441	97170534	exonic	NM_006434	SORBS1	GGCAAGTCTTCCGTTCTGACCAACGAAAAGATGGATTCCAGTCCTCTACTAAATGAAGTT	6.72611	6.13392	6.21243	6.02518	5.89076	6.23438	1.20844	0.218728
ASCRP3004572	hsa_circRNA_064679	hsa_circ_0064679	circBase	chr3	+	32483331	32493965	exonic	NM_138410	CMTM7	CATATGGCTGTCCTATAAGATCTCGTGTGTAACCCAGTCCACAGGTCACCCTGCTGATTG	6.50311	6.37497	6.5612	5.84336	6.28449	6.38957	1.20837	0.156006
ASCRP3003090	hsa_circRNA_406843		25070500	chr6	-	127321427	127393264	sense overlapping	uc003qaq.1	AK127472	ATGGCTAATTGGATCCTAGTACATAAGGAAACACTGGCAAAATAGCGGATCTGTGCAGAT	5.18658	5.11864	5.49839	4.98619	4.60177	5.29385	1.20835	0.25568
ASCRP3013033	hsa_circRNA_056159	hsa_circ_0056159	circBase	chr2	+	113856936	113891590	exonic	uc002tix.1	IL1RN	TTCCTGTGACTTCAGCTCTGTTTTACAATAAAATCTTGAAAATGCAGCTCCCATGCAGCC	8.31716	7.24246	8.06471	7.54657	7.27035	7.88567	1.20834	0.453042
ASCRP3010165	hsa_circRNA_004764	hsa_circ_0004764	circBase	chr6	+	36867201	36870210	exonic	NM_152734	C6orf89	GTGATGAAGACAGACCCTTTCCAGGGATTTTATATTGGAAGACATGGATCTTGCTGCCAA	5.83595	6.03179	6.08684	5.57437	5.8285	5.63017	1.20829	0.0471165
ASCRP3007969	hsa_circRNA_058931	hsa_circ_0058931	circBase	chr2	+	241375114	241407495	exonic	NM_002081	GPC1	GACGTGTGTTCTTTTGAGTCCTTGTATGAATAAAAGGCTGGAAACCTACAGGCTGCCCGA	5.43779	5.26769	5.29385	4.94168	5.0234	5.11285	1.20825	0.0132327
ASCRP3010645	hsa_circRNA_103494	hsa_circ_0001348	circBase	chr3	+	152017193	152018156	exonic	NM_021038	MBNL1	TAATCGCCTGCTTTGATTCATTGAAAGTTGGTACTAAGAAGTGCCTTTCCTGACGTCTCT	7.76735	8.4628	8.17529	7.78367	7.46144	8.23955	1.2081	0.368016
ASCRP3010976	hsa_circRNA_404518		25070500	chr1	-	54835375	54835461	intronic	ENST00000357475	SSBP3	TATCTGATTCTGTTCTGAGCACTGGTTGGTGAGTCTGAGTATCTGATTCTGTTCTGAGCG	5.59175	5.02952	5.29385	5.02952	5.0234	4.94168	1.20804	0.136187
ASCRP3010723	hsa_circRNA_043944	hsa_circ_0043944	circBase	chr17	-	41166621	41174459	exonic	NM_006373	VAT1	TACCACAGCTGCCTTTGTGTGTTTGTGTCAATAAAAAGCCAAACCCTGGGCTCGCCCGGC	7.06598	5.94379	6.08684	5.89076	6.20504	6.08046	1.20799	0.447122
ASCRP3009330	hsa_circRNA_051348	hsa_circ_0051348	circBase	chr19	+	44085363	44085855	exonic	NM_001193621	PINLYP	GGAAAGGAAAACCACTGCGTCTCCTTATCTGGACACGTGCAGGCTGAGGGCAAGGAGTTG	8.6022	7.11235	7.60136	7.56397	7.2487	7.58309	1.20794	0.534348
ASCRP3006635	hsa_circRNA_008036	hsa_circ_0008036	circBase	chr2	+	135887564	135893502	exonic	NM_012233	RAB3GAP1	CTGCTGCATAATGGAGAACCTCTCTACATTCCAGTAACCCAGGTGATTTTGTCACTGAAT	6.00521	8.636	7.93384	6.91451	7.2487	7.49188	1.2079	0.722317
ASCRP3003846	hsa_circRNA_104074	hsa_circ_0002049	circBase	chr6	-	17669205	17669777	exonic	NM_005124	NUP153	CACAGATTTTCAGGCCAAAAGAGAAAAGGCACCAGTTAGAAGACAAATGAAAGCTAAGCA	5.18658	5.77536	5.09535	5.19763	5.19763	4.74306	1.20765	0.306415
ASCRP3005345	hsa_circRNA_009012	hsa_circ_0009012	circBase	chr7	-	73114707	73115261	sense overlapping	NM_004603	STX1A	CCTAGAAGCCACCCAAACTGCCACTCCACTCCAGCCTCAGGGTGCTTTCCTGAAGTCCTG	14.1051	13.5508	13.9394	13.5031	13.5579	13.6154	1.20765	0.141307
ASCRP3005347	hsa_circRNA_406837		25070500	chr6	-	125256153	125269244	exonic	NR_026876	RNF217-AS1	CCTAGCCATGCTTCTTGTTCACTCTGCGGAACTGCATGACTAAGAGATATCGTGAAATTA	5.72839	5.63017	5.59175	5.49839	5.32469	5.20861	1.20756	0.0306642
ASCRP3011065	hsa_circRNA_103751	hsa_circ_0001450	circBase	chr4	-	151223776	151247050	exonic	NM_006726	LRBA	TATTGGAATGGAAAATGCAGTGGGATTGGAGATAACCCAGGCAGCTGTTGAAGCTCAAAT	5.59175	5.38468	5.36493	5.02952	5.36989	5.0234	1.20755	0.0867706
ASCRP3004197	hsa_circRNA_401955		25242744	chr18	+	32386182	32392077	exonic	NM_001390	DTNA	CAGATCCTGTTTCTCCCAACAGGGAAGGCCATGGTAAAATTTCAGTATTTGCTGTCAAAA	10.2546	8.54472	9.21445	9.10905	8.65478	9.33187	1.20743	0.598492
ASCRP3007692	hsa_circRNA_100370	hsa_circ_0015002	circBase	chr1	+	161293403	161298287	exonic	NM_003001	SDHC	GAATATAGGTTCAAACCGTCCTCTGTCTCCCCACATTACTATCTACAGACACGTTGGTCG	15.1685	15.2442	14.7604	14.6273	14.7885	14.8406	1.20706	0.134832
ASCRP3002795	hsa_circRNA_045986	hsa_circ_0045986	circBase	chr17	-	78111184	78113939	exonic	NM_014740	EIF4A3	ATCATGAAGGAGTTCCGGTCGGGCGCCAGGGGCTGCTTGCTCTCGGTGACTACATGAATG	6.16153	5.84336	6.03179	5.65943	5.61746	5.84336	1.20702	0.0573145
ASCRP3008893	hsa_circRNA_102290	hsa_circ_0000824	circBase	chr18	-	6263945	6312055	exonic	NM_173464	L3MBTL4	GCACCTGTTGAGCTGTTTTCCAAGATTGCTATGCTATGCCTTGTATGACTAAGACCTCTT	6.40142	5.59175	5.72839	5.49839	5.76375	5.54352	1.20689	0.310791
ASCRP3008177	hsa_circRNA_003814	hsa_circ_0003814	circBase	chr6	-	90461149	90472249	exonic	NM_014611	MDN1	GAGATATAGTCCGAGTTGTCTCTGCAGGTTATAAACCGGTGGACCATAAGCTTATTTGGC	5.9816	5.53459	5.53011	5.57437	5.28344	5.27295	1.2068	0.164133
ASCRP3010809	hsa_circRNA_100827	hsa_circ_0022249	circBase	chr11	-	61044064	61045948	exonic	NM_152718	VWCE	TACTTGTGTTCCAGGCTGTTTTCACAGTGGTGTCGTCCGAGCTGAAGGGGATGTGTTTTC	6.60808	5.44726	5.94379	5.43303	5.76375	5.88716	1.20671	0.447486
ASCRP3009257	hsa_circRNA_001340	hsa_circ_0001864	circBase	chr9	+	80354454	80356092	antisense	NM_002072	GNAQ	GCTGGATCTGGCCTGTGGGCCATAGAGTTTACTGACTCTTGCTTTGATATTTCTAAGATT	5.43779	5.32978	5.29385	5.19763	5.10704	4.84196	1.20661	0.0570875
ASCRP3012475	hsa_circRNA_000152	hsa_circ_0000152	circBase	chr1	-	167677562	167677724	intergenic			TGGGATAGTAATTGGGTGTTTCAGTGCTCTTGACATCTTCATAAACCACCTGATCATGCA	5.46604	5.2411	5.29385	5.07172	4.72119	5.29385	1.20648	0.165699
ASCRP3012308	hsa_circRNA_406816		25070500	chr6	-	99323290	99382755	exonic	NM_001278716	FBXL4	TGGACATATTAGATTTTTCTTCCTGGCCTGGTTCCCTTGCCTTCTCCATTTGCTTCATTC	14.127	14.4439	13.9894	13.713	13.9438	13.9894	1.20645	0.128609
ASCRP3002737	hsa_circRNA_406628		25070500	chr5	+	80160631	80173542	sense overlapping	NM_002439	MSH3	ATCAACACTGAAGCAGGTGAAATCCTTAACCCTGTTTGTCACCCATTATCCGCCAGTTTG	6.26749	6.08046	6.44542	5.54352	6.07406	6.26178	1.20642	0.272246
ASCRP3007588	hsa_circRNA_400519		25242744	chr10	-	15317853	15326104	exonic	NM_001010924	FAM171A1	GAAGATGTCGTCCAAATAGTATCAGGATTCCAAGAGGTGACGTTAAAGGTGCACATCAGC	5.67593	5.35996	5.43779	5.31448	4.91568	5.32978	1.20635	0.139643
ASCRP3010115	hsa_circRNA_404827		25070500	chr10	+	135269740	135273674	exonic	NR_002934	SCART1	GTCTTCTGCTCAGGTGGACCAGGTGCTCTGAGGCTGGCGTACAGACACAGCACGTGCGAC	6.51783	5.72839	5.96795	5.65943	5.8581	5.78306	1.20632	0.274587
ASCRP3006302	hsa_circRNA_403829		25242744	chr7	-	72081656	72159812	exonic	NM_001145440	TYW1B	CTCTAATTGCCTCCTGATAGCACACAGAAAGGAACCTCGAGCCAGTTACTCAGCTGTATG	5.95419	6.02518	5.84336	5.7442	5.72839	5.43779	1.20601	0.0542948
ASCRP3006797	hsa_circRNA_026072	hsa_circ_0026072	circBase	chr12	-	49329991	49333890	exonic	NM_001659	ARF3	CTGTGACCCTGGTTGGAAATTAAACTTGTTTTATGCAGGTTCAATGTGGAGACAGTGGAG	6.56358	5.78306	5.86906	5.81726	5.94379	5.54352	1.20571	0.329633
ASCRP3007083	hsa_circRNA_405469		25070500	chr16	+	56792449	56839544	exonic	NM_014669	NUP93	CTTGACTTTACTCAAGAAAGCGAGGTCAGTTCTCCTCGGGTCTCGGGGACTTGACATATC	6.68036	6.33993	6.63783	6.02518	6.40404	6.31798	1.20566	0.125062
ASCRP3006258	hsa_circRNA_100185	hsa_circ_0004628	circBase	chr1	-	41578954	41582682	exonic	NM_012236	SCMH1	CTCCTGGCACCAAAGGATTTCGGCTGAATGCGTCTTCTTGGCCCATGTTCCTTTTGAAGA	7.10727	6.5612	6.75591	6.29573	6.40404	6.81391	1.2056	0.247838
ASCRP3009117	hsa_circRNA_100065	hsa_circ_0000018	circBase	chr1	+	15860731	15863309	exonic	NM_015291	DNAJC16	GCCTGTGTGGAAAGAAGTCATTCAAGAACTGGAAGAATTGGGCATCCTGACAAAAACAAA	5.43779	5.97138	5.56122	5.54352	5.0234	5.49381	1.20535	0.25996
ASCRP3004156	hsa_circRNA_104592	hsa_circ_0006302	circBase	chr8	+	37971709	37978667	exonic	NM_004674	ASH2L	CAGAGCCTGCTTGTATGAACGGGTTTTGTTAGCCCTACATGATCGAGGATATTATACCAT	6.29012	5.48921	5.59175	5.43303	5.53459	5.49381	1.20534	0.297458
ASCRP3009754	hsa_circRNA_405030		25070500	chr12	+	82780581	82796909	exonic	NM_032230	METTL25	GGGTTGTTGCTACCACCTCTTATCTGAAGAATTTGAAAACCAGCATAAAGGTATGACTGA	5.88716	5.78306	5.72839	5.49839	5.44726	5.54352	1.20529	0.00502681
ASCRP3007696	hsa_circRNA_100519	hsa_circ_0017412	circBase	chr10	-	909682	910210	exonic	NM_015155	LARP4B	GAATATGACTCTCTGCCTGAAAATAGCGAGACAGGTACCAGCAACTAAGGTTTCAGAGCT	9.50039	9.28259	10.0592	9.25658	9.33381	9.34241	1.20529	0.26296
ASCRP3000426	hsa_circRNA_404337		25242744	chrX	-	20211604	20213263	exonic	NM_004586	RPS6KA3	AACCAGAAAATTCGAGACCGAGTTCGGACAAAAATGGAACGTGATATCTTGGTAGAGGTT	5.49839	5.32978	5.32978	4.85562	5.36989	5.0234	1.20519	0.13388
ASCRP3013571	hsa_circRNA_100633	hsa_circ_0018909	circBase	chr10	+	76970891	76982160	exonic	NM_003375	VDAC2	TTTTGGCATTGCAGCTAAATATCAGTTGGATCCCACTGCTTCCATTTCTATTCCCCTCTT	6.74108	6.29993	6.66705	5.92982	6.51049	6.35889	1.20515	0.242313
ASCRP3007092	hsa_circRNA_101822	hsa_circ_0006275	circBase	chr16	-	58610366	58617086	exonic	NM_016284	CNOT1	CTTGATGTGGCCCAGGACTTGAAGTATTGAAGAATGTCGCAATATAATCGTGCAGTTTGG	6.42745	6.28449	6.59997	6.14779	6.00856	6.24742	1.20497	0.0573878
ASCRP3010076	hsa_circRNA_013141	hsa_circ_0013141	circBase	chr1	-	92224169	92224307	exonic	NM_003243	TGFBR3	GTCTCCAGACTGTTTTTGGTCACACTTCACCTGAATCCCATCTCCTCAGTCCACATCCAC	10.6688	10.4336	10.3475	9.58379	10.3798	10.5786	1.20483	0.396303
ASCRP3012215	hsa_circRNA_406205		25070500	chr22	+	44513849	44515020	sense overlapping	NM_013327	PARVB	TGCTGCAGAAGCTCTTGGGTACTTTCATAATGGAAGCAATCTCCTTCTGAAGTGTATCAC	5.72839	6.24742	5.65529	5.35996	5.68819	5.67593	1.20469	0.232616
ASCRP3002427	hsa_circRNA_002032	hsa_circ_0002032	circBase	chr1	-	63042932	63052295	exonic	NM_033407	DOCK7	AGTCTCATTGGAAAAACCACCACAGGCTTATTCTGTACTGTCTCCTGAGAAATCTTCTCT	7.58688	6.46572	7.35199	6.91451	6.74321	6.84015	1.20462	0.430406
ASCRP3006243	hsa_circRNA_000948	hsa_circ_0000948	circBase	chr19	-	49422325	49424446	antisense	NM_006184	NUCB1	CTCCTCCTCCATCTCCCGCATCTCTTCCTCGGTGTAGGCAGGGTGCATCTCCACTGTCTG	17.6848	17.1319	17.5868	17.2333	17.1319	17.1319	1.20452	0.156839
ASCRP3011278	hsa_circRNA_102507	hsa_circ_0050436	circBase	chr19	-	33493152	33493906	exonic	NM_033103	RHPN2	TCATCGACCACCAGGGGGTTTTAAATTACCTGAAAGACACATTTACCCATACTCCAAGTT	5.72839	5.43779	5.56122	5.35996	5.0234	5.43779	1.2045	0.118702
ASCRP3012153	hsa_circRNA_002640	hsa_circ_0002640	circBase	chr3	+	113505078	113508687	exonic	NM_001690	ATP6V1A	TGCCTGTTGCTGCTAGAGAAGCCTCTATTTATACTGGATGTTGTCTTGGAGCTTGAATTT	6.08046	5.54796	5.56122	5.19763	5.57437	5.51206	1.20434	0.224981
ASCRP3006064	hsa_circRNA_100278	hsa_circ_0013181	circBase	chr1	+	93300335	93303190	exonic	NM_000969	RPL5	CTCAATACATAAAGAACAGCGTAACTCCAGACATGATTGCTTATGCCCGTATAGAGGGGG	6.00521	5.88716	5.94379	5.70035	5.61746	5.6132	1.20423	0.0024383
ASCRP3013611	hsa_circRNA_404758		25070500	chr10	-	69682897	69684836	intronic	ENST00000277817	HERC4	TTTTTGTTTTGAAGTGGTTGACTGAATGATTTCTTTCTTGGCATATTTCTAACTAGTTGT	5.21407	5.84336	5.12441	5.35996	4.76475	5.15297	1.20399	0.350894
ASCRP3001868	hsa_circRNA_405591		25070500	chr17	-	42959115	42960455	intronic	ENST00000402521	EFTUD2	AGAGCAGTCTCAACTCAGGTGTAGAACTTCTGTTGAGGGTTTAGGATGAACCATTCAGAA	5.43779	5.28865	5.43779	4.94168	5.28344	5.03561	1.20382	0.0566559
ASCRP3003152	hsa_circRNA_100454	hsa_circ_0007015	circBase	chr1	-	214625147	214638300	exonic	NM_005401	PTPN14	ATGTTCTATGTGCCAAATGTGTCATGGCTTCAGCAAGAGGCCACAAGCTATCTTCCAGAG	5.39934	5.19763	5.15297	5.28344	4.72119	4.84196	1.20378	0.182506
ASCRP3003909	hsa_circRNA_104710	hsa_circ_0006421	circBase	chr8	-	141889569	141935848	exonic	NM_153831	PTK2	CACCAGAGGAGTGGAAGCAGAACTGGGGCTCCCTTGCATCTTCCAGTTACAAATTCAGTG	9.37929	8.19584	8.615	8.41417	8.41721	8.45541	1.20378	0.434111
ASCRP3013057	hsa_circRNA_406117		25070500	chr20	-	45121320	45129952	sense overlapping	NM_018102	ZNF334	TTCTACATTGATCTCGAGTTTAGCAAAGGAAATCCCACAAGGAATAAGTTCCAACAAAGT	5.28344	5.28865	5.21951	4.76475	4.91568	5.20861	1.20359	0.0851543
ASCRP3007765	hsa_circRNA_400162		25242744	chr1	-	24098600	24098916	exonic	NR_038280	TCEB3-AS1	GAATTCTCACTGATTTCTAGGACTACCCTGGGGCAGTGGTGCAAAAGTGGTAAGAATTCA	5.56122	5.38468	5.67593	5.19763	5.36989	5.15297	1.20329	0.0490211
ASCRP3010909	hsa_circRNA_101945	hsa_circ_0041392	circBase	chr17	-	2195845	2196271	exonic	NM_017575	SMG6	TATAACCAGTTGGCTTTGCTGGCAGTGTATACGGTAAAATATGCCTTGATCAGTGCCCAG	6.18868	5.36989	5.15297	5.19763	5.28344	5.32978	1.20313	0.398203
ASCRP3008275	hsa_circRNA_079373	hsa_circ_0079373	circBase	chr7	+	6617220	6628610	exonic	NM_001134388	ZDHHC4	GAGCTGTAGTTCCCGTTTATTTACACATGTGGATCCTCGTTTTCCAAGCAGGCCGCCGTC	6.51783	5.42826	5.36493	5.49839	5.32469	5.58742	1.20308	0.47599
ASCRP3008724	hsa_circRNA_103759	hsa_circ_0071224	circBase	chr4	-	151771875	151789457	exonic	NM_006726	LRBA	GATGTGGAGAAGAGATACTAAAAGTAATTGCGACCCTACTTCGAAATTCTCCCCAGTGCC	7.77582	7.0712	7.42902	7.43944	6.89914	7.03786	1.20286	0.313074
ASCRP3010775	hsa_circRNA_029554	hsa_circ_0029554	circBase	chr12	-	133331260	133331719	exonic	NM_015114	ANKLE2	TACTATGGGGTGTGTCCAGTGTATGAGGACGTCCCAGCGAGAAATGGTGAAATGACAATG	6.02849	5.2411	5.72839	5.35996	5.19763	5.54352	1.20219	0.298205
ASCRP3007536	hsa_circRNA_406698		25070500	chr5	+	151306734	151327356	intergenic			GAAGAATCTCATCTTGTATAAAGACAGACCAAGGGGTGCTGAGTGTGTGTTGCTGTTCAT	6.35889	5.30935	5.84336	5.57437	5.57437	5.46604	1.20217	0.382713
ASCRP3006601	hsa_circRNA_102541	hsa_circ_0050834	circBase	chr19	+	38949785	38951231	exonic	NM_000540	RYR1	CTGCCTCTCACACACCGACTTCGTGCCCTGCCCTGTGGACACTGTCCAGGACACGTGGCA	13.7664	12.8651	12.9572	12.8374	12.9898	12.8651	1.20206	0.361269
ASCRP3004450	hsa_circRNA_402565		25242744	chr20	-	33714053	33719586	exonic	NM_018217	EDEM2	CAGTCTTCCAGTCCTTGGAGGCCTACTGGCCTGGTCTTCAGGTCGGCAACCACATTGATG	6.24453	6.15544	5.84336	5.43303	5.91218	6.00186	1.20203	0.235936
ASCRP3004561	hsa_circRNA_405882		25070500	chr2	-	55832281	55832783	intronic	ENST00000272313	SMEK2	CATAGTGTTTTTAGTGTTTAAAAATGTGTGAGCCTTCGCACCTGGCCAGAACTGAAGGAT	7.06598	6.51049	6.66705	6.20948	6.76327	6.37497	1.20192	0.269223
ASCRP3013257	hsa_circRNA_102103	hsa_circ_0044251	circBase	chr17	+	45623274	45660215	exonic	NM_006310	NPEPPS	TTGGTTGTTCCTAAAGACAGAGTAGCTTTATCAAACATGGTGAGGCAGGCGACTAATCAG	5.34494	5.26769	5.65529	4.85562	5.0234	5.49381	1.20174	0.255031
ASCRP3008579	hsa_circRNA_102304	hsa_circ_0046965	circBase	chr18	-	12356692	12371690	exonic	NM_006796	AFG3L2	GATCTGAGTTTTTGGAGATGTTCGTTGGTGTGGGCCCTGCTAGACTTTACCGATTTGTTA	6.24453	5.59175	5.49839	5.19763	5.8285	5.41387	1.20164	0.374884
ASCRP3007563	hsa_circRNA_001350	hsa_circ_0000253	circBase	chr10	-	97999787	97999925	intronic	NR_047681	BLNK	GAAGAGCTTAGGTGGTGTGGGAAGATCTGTCTGAGAAGAAACAAGAAAGCAAACAGGTAA	6.24453	5.28865	5.67593	5.54352	5.49839	5.27295	1.20154	0.361997
ASCRP3007720	hsa_circRNA_041586	hsa_circ_0041586	circBase	chr17	-	4585796	4586247	exonic	NM_014389	PELP1	GAATGAAGGCTTGTATGACCTATTTCCCTCGGGCTTGTGGTTCTCTCAAAACCCAGGACC	7.36653	7.32473	7.3931	6.72181	6.98653	7.48179	1.20153	0.253389
ASCRP3005547	hsa_circRNA_406187		25070500	chr22	+	32664274	32669494	sense overlapping	ENST00000397477	CPSF1P1	CCTTTTCTAAACAGTTTCTGCTTTGTTTGGGAGAGTGGTCACGGCTGAACAATTTCAAGA	7.51384	6.22418	7.46212	7.2487	6.32349	6.73468	1.20129	0.583067
ASCRP3007604	hsa_circRNA_030239	hsa_circ_0030239	circBase	chr13	+	49580287	49649500	exonic	NR_103528	FNDC3A	GAAGCATTTACAATAAGAAGAGAAGATGGACAGTTTCAGTGCATTACAGAATTGGAGCGT	5.49839	5.43779	5.70439	5.19763	5.36989	5.18103	1.20099	0.0419477
ASCRP3003770	hsa_circRNA_405432		25070500	chr16	+	3361752	3373013	sense overlapping	NM_153028	ZNF75A	CAATGTAGAAAATGCTGGAATTTTTCCTTGGAACTGGACTGTGATGAGAGGTTGCAGTCC	5.77922	5.56122	5.89076	5.49839	5.68819	5.15297	1.2009	0.181815
ASCRP3010822	hsa_circRNA_102714	hsa_circ_0008979	circBase	chr2	-	47134948	47136316	exonic	NM_139279	MCFD2	TAGAACTCTCCACAGCCATCACTCATGTCCATAAGGAGATATTGATGACCATGAGATCCC	8.31716	8.05905	8.25303	7.57547	8.14465	8.0179	1.20079	0.191411
ASCRP3007481	hsa_circRNA_100867	hsa_circ_0023249	circBase	chr11	-	68527036	68529155	exonic	NM_001876	CPT1A	GAACCTCATCAATTTCCACATTTCTTCCAAGTTCTCTTGCCCTGAGACGGTGGAACAGAG	7.08503	6.63783	6.44542	6.14779	6.55406	6.57541	1.20074	0.275001
ASCRP3010917	hsa_circRNA_103380	hsa_circ_0007196	circBase	chr3	+	50144199	50147121	exonic	NM_005778	RBM5	TATAATCAAACCTCCAATCCACCTGGCTCTCCGGATGCTTCTCAGCTGCTTCAGATATTA	11.85	10.5276	10.8435	10.7935	10.6688	10.8685	1.20057	0.502293
ASCRP3002581	hsa_circRNA_020964	hsa_circ_0020964	circBase	chr11	-	5274420	5275744	exonic	NM_000184	HBG2	ATAATAAATCTATTCTGCTAAGAGATCACGCTCCTGGTTGTCTACCCATGGACCCAGAGG	7.0254	6.50558	6.75591	6.44797	6.57541	6.37497	1.20013	0.139877
ASCRP3011155	hsa_circRNA_405069		25070500	chr12	-	111150126	111152952	intergenic			TCAATGTGTGTGTATCTATAAGCCACCCAATTAGCACAGTATCAAACACCATGTCTCCCA	6.9746	6.76432	6.35889	6.05468	6.07406	7.08072	1.20008	0.483649
ASCRP3006615	hsa_circRNA_104208	hsa_circ_0078153	circBase	chr6	+	147527106	147599340	exonic	NM_139244	STXBP5	CTGCTAAACCAGTACAGACAATCACTCCACATGACTGTTCGCCATGGATTTCCCTATCAA	6.13702	5.67593	5.43779	5.49839	5.53459	5.32978	1.19999	0.240137
ASCRP3001492	hsa_circRNA_075835	hsa_circ_0075835	circBase	chr6	+	24416624	24418806	exonic	NM_020662	MRS2	ACTAATGGGAGTTGCTTTTGGAATGAATTTGGAATCTTCCCTTGAAGAGTCTATCAGAGT	5.67593	5.9263	5.59175	5.7442	5.19763	5.36493	1.1998	0.195254
ASCRP3009267	hsa_circRNA_102854	hsa_circ_0057104	circBase	chr2	+	173433468	173457776	exonic	NM_002610	PDK1	GCTGTATTCCCTAGAGGGTTACGGGACAGATGCAGTTATCTACATTAAGCAAAATCACCA	5.28344	5.72839	5.43779	5.15297	4.91568	5.49381	1.19979	0.236468
ASCRP3006416	hsa_circRNA_104230	hsa_circ_0078346	circBase	chr6	-	154743639	154744117	exonic	NM_173515	CNKSR3	CTCTTGTACAGTCTCCTGCAGACAGATCTCAGAAGATTCATGCTGGTGACGAAGTCATTC	5.53011	5.62171	5.49839	4.98619	5.28344	5.49381	1.19969	0.123385
ASCRP3003155	hsa_circRNA_100412	hsa_circ_0015454	circBase	chr1	+	179316734	179319566	exonic	NM_003101	SOAT1	ATGTTCTTTGGAAGTGTGCTGATTCTCTTCCTTACTTTTTTTGCCTTTTTGCACTGCTGG	9.76786	10.4008	10.2607	9.58748	9.60106	10.3547	1.19954	0.405521
ASCRP3000975	hsa_circRNA_405308		25070500	chr15	-	33357157	33384404	intronic	ENST00000561249	FMN1	ACAAAAGACACAGAAGAAAAAGTGGGACTGAAGTACACTGAAGCAGGTTAGCATCAGGAA	5.24645	5.2411	5.15297	4.85562	5.0234	4.87589	1.19941	0.00837692
ASCRP3004780	hsa_circRNA_051638	hsa_circ_0051638	circBase	chr19	-	47285639	47291842	exonic	NM_005628	SLC1A5	CATGGTTCTGGTCTCCTGGATCATGTGCGGCACGCCCGGGAGGCTTTCTCTGGCTGGTAA	8.95113	7.54592	8.17529	8.10563	7.38453	8.29688	1.19933	0.581149
ASCRP3009501	hsa_circRNA_102649	hsa_circ_0005029	circBase	chr2	+	26587169	26596497	exonic	NM_033505	EPT1	GGATATGACATTAGCCAGGTGTACAGTGCTGTGGATACCAATCCACTTTCTCTGTATGTC	4.98619	5.40904	5.21951	4.94168	5.0234	4.76475	1.19924	0.110159
ASCRP3004000	hsa_circRNA_100452	hsa_circ_0016433	circBase	chr1	+	213415911	213436159	exonic	NM_012424	RPS6KC1	CACTCATTCAACAGGACACATTCAGCTAACGTATTTTAGCAGGTGGAGTGAGGTTGAAGA	5.30935	5.26769	5.21951	4.90252	5.0234	4.98619	1.19912	0.00261961
ASCRP3009864	hsa_circRNA_100702	hsa_circ_0020255	circBase	chr10	-	123681863	123683844	exonic	NM_007041	ATE1	GTACAAACCTGTCATGAATCAAACATGTTGTCCTCAGTACACAATAAGGCATGTGGGCAC	5.49839	5.48921	5.39447	4.94168	5.28344	5.27295	1.19901	0.0654997
ASCRP3010557	hsa_circRNA_405615		25070500	chr17	-	60129897	60140662	exonic	NM_005121	MED13	TAAATAAAAGGCTGACTTGACAGGAATTAAGTGGAAAAAATATGTATGGCAAGGCCCAAC	5.15297	5.28865	5.36493	4.94168	4.82819	5.15297	1.19894	0.0604419
ASCRP3006408	hsa_circRNA_406455		25070500	chr4	-	22399613	22404422	intronic	ENST00000504617	GPR125	CTCTTCTTCATGTCGCTGACTCCCACTTACCTTGCAGGATTTGACGGGATCTGAACTATA	10.5722	11.1319	10.8496	10.4994	10.3558	10.8155	1.19877	0.235633
ASCRP3004557	hsa_circRNA_001069	hsa_circ_0001069	circBase	chr2	+	136389287	136396692	exonic	NM_015361	R3HDM1	CATAGGCAGGCTTTCAAAAACAGGGACAGAATGATGCTGCTGAAATTGGAACAAGAAATT	5.11864	5.36989	5.43779	4.85562	4.91568	5.27295	1.19854	0.144555
ASCRP3008041	hsa_circRNA_101040	hsa_circ_0025822	circBase	chr12	-	31586088	31600703	exonic	NM_144973	DENND5B	GACTTGAGGGAGGCTTCCTTTCTGTCTGACCAGCCTGAGCCTTACCTGCCATTTCTTTCA	10.3361	10.4831	10.5331	10.1933	9.99083	10.2868	1.19836	0.0495466
ASCRP3011748	hsa_circRNA_101861	hsa_circ_0000714	circBase	chr16	-	70294946	70302282	exonic	NM_001605	AARS	TGAAAGTGGGGGATCAGGTCTGGCTGTTTATTGATGAGATATGTGTTGAGACGGATTCTC	7.68974	5.95419	6.48203	6.72181	6.20504	6.31798	1.1983	0.61355
ASCRP3010220	hsa_circRNA_000148	hsa_circ_0000148	circBase	chr1	+	165878068	165878169	sense overlapping	NM_012474	UCK2	GTGGAGGGGTAGTAGTTTCCGCTTCCTGGAGGTTTGCAGTGAGGGCTTCGGTAACTGATG	6.51783	6.09953	6.32899	5.70035	6.28449	6.08046	1.19828	0.233741
ASCRP3008622	hsa_circRNA_022847	hsa_circ_0022847	circBase	chr11	-	65373231	65375919	exonic	NM_002419	MAP3K11	GATGACTCATCCCCCTTAGGATCTCCTTCCACACCCCCAGCACTCAATGTTTTGCTGCTG	15.3296	16.1101	16.0332	14.9991	15.7239	15.8689	1.19827	0.467464
ASCRP3005792	hsa_circRNA_003562	hsa_circ_0003562	circBase	chr5	+	5182156	5222997	exonic	NM_139056	ADAMTS16	CTAAATTTATGCCAGCAGCAGAAGGCACAATTTGTGGGCATGACATGTCAGGCATGATAC	5.30935	5.2411	5.39447	5.11285	4.91568	5.03561	1.19822	0.0154928
ASCRP3001544	hsa_circRNA_101189	hsa_circ_0029033	circBase	chr12	+	122380439	122380881	exonic	NM_144668	WDR66	ACTCTCGAACTCCCCACAGAGTACGGTGTTCAGTATTCCTGTGCACACAATATTTGACAG	7.60198	9.3914	8.7652	7.70333	8.57044	8.60423	1.19817	0.651082
ASCRP3000036	hsa_circRNA_104215	hsa_circ_0005753	circBase	chr6	+	149663820	149691235	exonic	NM_015093	TAB2	AAAAATTCCCTGAAGTACCTGAAGTTGTTGTATCCAGGTGCATGTTACAGGCTCCAGACC	5.30935	5.28865	5.56122	4.76475	5.2411	5.27295	1.19813	0.190212
ASCRP3005929	hsa_circRNA_407075		25070500	chr8	+	51442736	51449368	exonic	NM_018967	SNTG1	CTACTTCATTCGCGCTTCTCTCAGTATGTGCCCGGCACAGATTTGAGTCGGTGCTCCAAG	6.05306	8.71866	8.04386	6.76432	7.42274	7.74915	1.19787	0.747846
ASCRP3003907	hsa_circRNA_019960	hsa_circ_0019960	circBase	chr10	-	105822015	105824354	exonic	NM_000494	COL17A1	CACCACTTCCACAGTGTCAGGCACCTACGATGCAACGATCCTGGATGCCAACCTTCCCTC	6.29012	6.14932	6.32899	5.7442	6.11056	6.03508	1.19768	0.0780034
ASCRP3007556	hsa_circRNA_039219	hsa_circ_0039219	circBase	chr16	+	46934593	46950619	exonic	NM_133443	GPT2	GAAGAGAAGCTCTTTCTCCTGGCTGATGAGGTGATGGCACTATGCACCTACCCAAACCTG	8.05622	9.93719	9.54849	8.7603	8.76948	9.13361	1.19766	0.643693
ASCRP3003283	hsa_circRNA_030997	hsa_circ_0030997	circBase	chr13	+	113960799	113977741	exonic	NM_005561	LAMP1	ATTGCCTGTAACAATGTAATAAAAAGCCTCTTTCTTTTGCCTCATGCATTGTGCGTCAGC	7.44497	8.07317	7.95665	6.85014	7.53356	8.21269	1.19763	0.540511
ASCRP3002653	hsa_circRNA_001208	hsa_circ_0001208	circBase	chr22	-	22055264	22065197	sense overlapping	NM_013313	YPEL1	ATAGCTCTTGACACTCTCGGCCATCTCTGTGGGTTACGTTTTTCTCTCGTCCCAGCTGTG	11.1403	11.8185	11.788	11.3033	11.3129	11.2524	1.1976	0.257588
ASCRP3000755	hsa_circRNA_100601	hsa_circ_0007113	circBase	chr10	-	69785302	69804320	exonic	NM_015601	HERC4	AAGTTTTTGAACTTATGGGAAGCATTGTCACTGAGATTGCTTGTGGACGAGCAGGTTGTT	5.36989	5.32978	5.39447	4.94168	5.06576	5.20861	1.19756	0.0210778
ASCRP3009817	hsa_circRNA_101101	hsa_circ_0002940	circBase	chr12	+	69983264	69987393	exonic	NM_006431	CCT2	GGTGTGGAACGCCTAGCTCTTGTCACAGTTCCGATGAAGTTAAATTCCGTCAAGATTTAA	5.67593	5.51206	5.43779	5.35996	5.0234	5.36493	1.19741	0.0929532
ASCRP3003900	hsa_circRNA_011480	hsa_circ_0011480	circBase	chr1	-	33794470	33836186	exonic	NM_198040	PHC2	CACCAAGTGGAATGTAGAAGACGTCTACGAATTCATCCGCTCTCTGCCAGATCAACCTGG	7.64585	8.68687	8.46905	7.57547	8.1038	8.24546	1.1973	0.48125
ASCRP3000981	hsa_circRNA_100226	hsa_circ_0005567	circBase	chr1	-	51868106	51874004	exonic	NM_001981	EPS15	ACAAACTTGGATTTTTTCCAGTCTGATCCTTTTGTTGGCAATCTCTTCTCTGAAAGCTGA	13.5148	12.7614	13.6321	13.2414	12.6842	13.1064	1.19708	0.413422
ASCRP3004397	hsa_circRNA_104292	hsa_circ_0002685	circBase	chr7	+	5256193	5256818	exonic	NM_015610	WIPI2	CAGGTCTTCGATACCATTAATTTGAGGCTGATAGTATGCCTGGAGGAGTCCCTGTACATC	5.9816	5.70035	5.96795	5.49839	5.68819	5.58742	1.19702	0.052126
ASCRP3000436	hsa_circRNA_100576	hsa_circ_0018037	circBase	chr10	+	27458872	27460012	exonic	NM_032844	MASTL	AACCCCTACTCAAAAAAGAAGATCCTGTATGCCACATCAGGAAAGTGATGAAGCATTGGG	6.42745	7.29626	8.04386	6.08684	7.69507	7.10981	1.197	0.682249
ASCRP3006233	hsa_circRNA_100877	hsa_circ_0023406	circBase	chr11	+	71671795	71671937	exonic	NM_018320	RNF121	CTCCTACAATGGTCGAGCACGCACGCATGCATGCCAAGCACCGTGGCCATGAAGCTATGC	5.46604	5.35996	5.39447	5.11285	5.0234	5.20861	1.19695	0.00922125
ASCRP3012678	hsa_circRNA_008152	hsa_circ_0008152	circBase	chr17	-	49278952	49281286	exonic	NM_017643	MBTD1	TGTGTCGCAACCATTAGAAAGGTTACAATGCCCTTTTAAGATATGAAGGATTTGAAAATG	5.30935	5.32978	5.36493	4.98619	5.10704	5.03561	1.19685	0.00165077
ASCRP3012434	hsa_circRNA_102692	hsa_circ_0054086	circBase	chr2	-	37283582	37284623	exonic	NM_019024	HEATR5B	TGGCCCTTTTTGGTGTAGTGTTTCCTCATGTTTCTTATAAACACCGGATCTTTTAATGCA	5.93682	5.30935	5.43779	5.15297	5.44726	5.20861	1.19683	0.240099
ASCRP3004711	hsa_circRNA_101295	hsa_circ_0030777	circBase	chr13	+	101077886	101101559	exonic	NM_000282	PCCA	CATGAGCATTCAGTTTCTTGGTACAGTGGTGGAAGTTGATGGGTCGAAACTAAATGTGAC	5.36989	5.19763	5.29385	4.94168	5.0234	5.0234	1.19628	0.00687327
ASCRP3010466	hsa_circRNA_406848		25070500	chr6	-	130475969	130497153	exonic	NM_001017373	SAMD3	GTTTCCTTTCTTGAAGTGCCCTTATCAGTTTTTATGGAAACGAGCCCTCAAAGATCGCTT	6.42745	7.26573	6.66705	6.08684	6.61038	6.79034	1.19622	0.423437
ASCRP3001615	hsa_circRNA_104733	hsa_circ_0002359	circBase	chr9	+	6420911	6434173	exonic	NM_152896	UHRF2	ACTGTGTTGCTGCTGATGAAGACGTTATTTACCATATCCAGTATGATGATTGGAAAATGG	5.75596	5.57437	5.26769	5.7442	4.82819	5.15297	1.19622	0.392314
ASCRP3000756	hsa_circRNA_027934	hsa_circ_0027934	circBase	chr12	+	104325298	104341703	sense overlapping	NM_003299	HSP90B1	AATAAAAAAGATCCCAAATGGTCGGTCAGAGCTGACGATGAAGTTGATGTGGATGGTACA	5.30935	5.21407	5.32978	5.02952	4.91568	5.03561	1.19616	0.00531807
ASCRP3004095	hsa_circRNA_406186		25070500	chr22	+	32206506	32215211	exonic	NM_014662	DEPDC5	CAGAAGGCGCTGGATGCACACTTTTCCTGTGGCTCTCGGGAGTCCAAAAGAATCTGAGAA	5.86541	5.57437	5.29385	5.19763	5.19763	5.46604	1.19614	0.196272
ASCRP3011126	hsa_circRNA_020515	hsa_circ_0020515	circBase	chr10	-	132902527	132932711	exonic	NM_174937	TCERG1L	TCAACTCTGAGGAACGAAAGCAGCTGACAACAGCGATGGGTCCAGTTCTGAAGACAACAG	5.28344	5.38468	5.46604	4.85562	5.19763	5.20861	1.19613	0.0844819
ASCRP3005575	hsa_circRNA_103627	hsa_circ_0069559	circBase	chr4	-	40892380	40895428	exonic	NM_004307	APBB2	CGACAATGGCCGTGTTTTGCTGTGCGTTCTCTGGGATGGGTAGAGATGGCAGAAGAGGAC	5.77922	5.32978	5.56122	4.94168	5.41868	5.43779	1.19608	0.234368
ASCRP3001208	hsa_circRNA_104327	hsa_circ_0001971	circBase	chr7	-	23015828	23023664	exonic	NM_032581	FAM126A	ACATGCCCAGTGTTTCTCTTCAGTCACTGTGTCAAATTTGTTCAAGACATTACCAGAAAC	7.32473	6.70449	6.66705	6.59416	6.56358	6.66705	1.19593	0.248862
ASCRP3004345	hsa_circRNA_405791		25070500	chr19	-	45885784	45889438	exonic	NM_006663	PPP1R13L	CAGGAGGGCTACGTGCCGCGGAACTACTTCGGGGAGATGCGCTCTGTGCTGCGGAAGGCG	7.32473	6.00856	6.84515	6.72181	6.15544	6.43003	1.19586	0.525382
ASCRP3007372	hsa_circRNA_100209	hsa_circ_0012300	circBase	chr1	-	46521466	46546422	exonic	NM_003629	PIK3R3	GAAAGATCCGAGATCAACACCTTGTCTCTTCCACCAAAGCCACCTAAGCCAATGACTTCA	8.65903	8.12753	8.27964	7.63177	8.22852	8.3348	1.19584	0.34256
ASCRP3003115	hsa_circRNA_102054	hsa_circ_0004457	circBase	chr17	-	36351935	36353765	exonic	uc010cvk.2	TBC1D3	ATGTATTTAACCAAGTTCCAACAAAAGAATGCTGCCGCAGGAATGGTGGACTCATCTTTG	5.72839	5.59175	5.62171	5.49839	5.19763	5.37484	1.19581	0.0397646
ASCRP3003513	hsa_circRNA_104108	hsa_circ_0076412	circBase	chr6	+	42796230	42797910	exonic	NM_015349	GLTSCR1L	CAACAATTCTTCTGCCAGAATGCTGATCCTAAGTCATCCCTCAAAGGTGTAAGCAACCAG	6.16153	5.76375	5.67593	5.31448	5.8285	5.58742	1.19577	0.240243
ASCRP3010729	hsa_circRNA_401327		25242744	chr14	+	105905008	105920647	exonic	NM_004689	MTA1	TACCAGGCAGACATCACCGACTTGTTAAAAGAAGACTACGTCTACTTTGAGAACTCCTCC	5.24645	5.44726	5.43779	4.85562	5.19763	5.20861	1.19548	0.0949058
ASCRP3005848	hsa_circRNA_103930	hsa_circ_0007726	circBase	chr5	+	126140467	126147590	exonic	NM_005573	LMNB1	CTACAGAAAGAGCTATGCTAAGAAGGAATCTGATCTTAATGGCGCCCAGATCAAGCTTCG	5.43779	5.32978	5.39447	4.76475	5.15297	5.37484	1.19544	0.184627
ASCRP3009041	hsa_circRNA_000544	hsa_circ_0000544	circBase	chr14	+	60582436	60592541	exonic	NM_022495	PCNXL4	GCCATACTTGTTTTCTCTGGGGTATGATTCTAATATGTATCACCTTTTGCCATGATAGCA	5.67593	5.30935	5.21951	5.02952	5.15297	5.15297	1.19541	0.1173
ASCRP3000368	hsa_circRNA_002971	hsa_circ_0002971	circBase	chr6	+	158288578	158296208	exonic	NM_016224	SNX9	AACAATCACCAGGCTCGGGTTATGTATGATTTTGCTGCTGAACCTGGAAATAATGAACTG	5.83595	5.43779	5.09535	5.02952	5.19763	5.27295	1.19532	0.268783
ASCRP3003685	hsa_circRNA_018309	hsa_circ_0018309	circBase	chr10	+	48259473	48260829	exonic	NM_001040084	ANXA8	CAAGTCCTTCAAGGCTCAGTTCGGCAAGATTGAACAGGAGGGTGTCACAGTGAAGAGCAG	5.53011	5.2411	5.32978	4.94168	4.9609	5.32978	1.19523	0.130433
ASCRP3013455	hsa_circRNA_005478	hsa_circ_0005478	circBase	chr16	+	12093153	12121301	exonic	NM_032167	SNX29	TTTGCCAGCAAAACCGAAACAGGATCACAGAACAATGACAAAAGACAATTTCTGCTGGAG	5.11864	5.40904	5.19763	5.11285	4.64875	5.09535	1.19517	0.17321
ASCRP3001405	hsa_circRNA_059711	hsa_circ_0059711	circBase	chr20	+	30330343	30389603	exonic	NM_012112	TPX2	ACCTGGCCTGGAATAAATACGTTTTGTCTTTCCCTCGTTCTTGATACATATTTGCCAGAC	7.68974	8.18713	7.71038	6.94295	7.77582	8.00035	1.19511	0.466952
ASCRP3002362	hsa_circRNA_402961		25242744	chr3	-	133926315	133941383	exonic	NM_002958	RYK	AGTAAAAACTTCAGCCTTGGACAAAAACACTAGCAGAACTATTTGTCTTGATGCAGAACT	5.39934	5.15297	5.29385	5.02952	5.10704	4.84196	1.19499	0.0528499
ASCRP3003161	hsa_circRNA_047086	hsa_circ_0047086	circBase	chr18	-	19236821	19239304	exonic	NM_138340	ABHD3	ATGTTTTCTCACCCAGTCATGAATGCTGCTTCTAAATTACTTGGGCAAAATTGGGTCCAA	5.70035	5.62171	5.72839	5.11285	5.32469	5.74617	1.19477	0.200792
ASCRP3012273	hsa_circRNA_013637	hsa_circ_0013637	circBase	chr1	-	115005725	115006178	exonic	NM_015906	TRIM33	TGGAACACAAAGAACATAGGTATGTACTAGTTGTGAAGACAATGCAAGTGCAGTTGGCTT	4.98619	5.72839	5.26769	4.94168	5.15297	5.0234	1.19415	0.269454
ASCRP3009984	hsa_circRNA_100507	hsa_circ_0009150	circBase	chr1	+	245530135	245530669	exonic	NM_018012	KIF26B	GTCACCCTGTACCCATACCAGGACCCTGCTTTCTCGGCTGTGATTCACGACAAACTCCAG	11.5626	10.5073	11.03	10.5702	10.6556	11.0099	1.19415	0.435863
ASCRP3004330	hsa_circRNA_070948	hsa_circ_0070948	circBase	chr4	+	129752887	129783380	exonic	NM_199320	JADE1	CAGGACCTGGAGAGGGCTGCCTGCTGTTTCCCGGGGAGATCATGAAACGAGGTCGCCTTC	9.35118	7.61756	8.57938	8.5143	7.90968	8.26014	1.1941	0.616492
ASCRP3008606	hsa_circRNA_102320	hsa_circ_0000837	circBase	chr18	+	20569183	20581692	exonic	NM_002894	RBBP8	GATGAAGAGGAGGAATTGTCTACTGCCACAAAGAAACTACACAAAGCACATGGAACAAGC	5.34494	5.35996	5.36493	5.02952	5.15297	5.0234	1.19408	0.00250447
ASCRP3002510	hsa_circRNA_103998	hsa_circ_0074817	circBase	chr5	-	158204420	158223486	exonic	NM_001290360	EBF1	AGTTCTGCAAAGGAACACCAGGCAGATTCATTTATACAGCAGCTACTCCCTGTATCAAAG	6.47828	6.10899	6.37497	5.7442	6.20504	6.14932	1.19402	0.189197
ASCRP3009192	hsa_circRNA_406910		25070500	chr7	+	8043537	8110761	exonic	NM_138426	GLCCI1	GCTCAACAGAAGATTTGCTCTATGATCGTGATAAAGCGGACAAGGCAAAATCTCAGCAAG	5.15297	5.49839	5.43779	5.11285	5.19763	4.91568	1.19385	0.100709
ASCRP3008272	hsa_circRNA_100011	hsa_circ_0000007	circBase	chr1	-	1735857	1737977	exonic	NM_002074	GNB1	GAGCTGGCAGGACACACAGGCTTCTCGTCAGTGCCTCGCAGGATGGTAAACTTATCATCT	6.62873	5.93682	5.70439	6.1215	5.65529	5.63017	1.19385	0.419899
ASCRP3011651	hsa_circRNA_403423		25242744	chr5	-	125882015	125929096	exonic	NM_001182	ALDH7A1	TCTGGCAGTGATGCCTGGAAACAGTACATGAGAAGGTCTACTTGGTTATTACGACCTATT	5.30935	5.15297	5.26769	5.02952	5.0234	4.81431	1.1938	0.0274886
ASCRP3001906	hsa_circRNA_001094	hsa_circ_0001094	circBase	chr2	-	203690417	203693739	exonic	NM_138468	ICA1L	AGATAATCGAGAAATACCAGCTAAGACTCAATGTCACTCCATGGATTCCTTTGGGCAACC	5.24645	5.43779	5.39447	4.94168	5.06576	5.20861	1.19377	0.0406834
ASCRP3000363	hsa_circRNA_100080	hsa_circ_0005782	circBase	chr1	-	21097422	21100103	exonic	NM_016287	HP1BP3	AACAAGCACTGAAAAGAGAATTAAATAGAGGAGTCATCAAACAGTGAGAAAGATCAGTCT	5.30935	5.43779	5.49839	5.02952	4.91568	5.43779	1.19374	0.162215
ASCRP3012233	hsa_circRNA_105025	hsa_circ_0091382	circBase	chrX	+	117718697	117724265	exonic	NM_144658	DOCK11	TGCTGTTGTCTCGCATCACAACCAAAATCCAGAGTTCTATGATGAGACCCATTTTCAAAG	5.83595	5.64696	5.56122	5.35996	5.44726	5.37484	1.19362	0.028297
ASCRP3008356	hsa_circRNA_001553	hsa_circ_0001553	circBase	chr5	-	169461463	169461553	antisense	NM_004946	DOCK2	GAGGCCTTTGACCAGGTTCACGGTGCAGCTCATGCGGTTGTCTTTGCTCTCATCTGTCAT	5.77922	6.02518	6.32899	5.43303	5.91218	5.9263	1.19358	0.274494
ASCRP3005557	hsa_circRNA_075166	hsa_circ_0075166	circBase	chr5	+	176686989	176687169	exonic	NM_022455	NSD1	CGAAATCATGAGCATGTTAATGTTAGCTGGTGCTTTGTGTGCTCAGAAGGTCGGTTGATG	5.24645	5.21407	5.0234	4.76475	4.91568	4.94168	1.19356	0.0318151
ASCRP3002718	hsa_circRNA_064753	hsa_circ_0064753	circBase	chr3	-	33558472	33633988	exonic	NM_015097	CLASP2	ATATTGCTTTTATTGCTTGAAACGCTTGGAGATAAAGAGGCCGGGTGAGAGCAAAACTTT	5.18658	5.02952	5.29385	5.11285	4.72119	4.81431	1.19351	0.111118
ASCRP3004491	hsa_circRNA_404554		25070500	chr1	+	98858610	98860946	intergenic			CAGTTCACAGAAGTCCCTTTGCAGAGACTCCTCAGAGGCCAAAAATGATTCCCCGACTGG	5.88716	5.59175	5.65529	5.11285	5.61746	5.54352	1.19321	0.188545
ASCRP3002527	hsa_circRNA_405019		25070500	chr12	+	65078566	65082233	exonic	NM_178169	RASSF3	AGTTTGCACTTTATAAGCGTTGTCACAGGGAAGACCAAGGATGTTGAGAAAGAGAAGGAA	5.24645	5.06576	5.49839	4.98619	4.86916	5.09535	1.19309	0.112647
ASCRP3011384	hsa_circRNA_400057	hsa_circ_0092325	circBase	chr2	+	132273520	132273720	intronic	NR_046946	RNU6-81P	TCCCTAGCCTCAGACTGGCCAGAGAGGCCCCATTGTGCTGCCATCTCTTGCATCTCATAT	8.98674	7.80702	8.06471	7.66403	8.15136	8.18451	1.19277	0.509506
ASCRP3000303	hsa_circRNA_091722	hsa_circ_0091722	circBase	chrX	-	151934651	151936377	exonic	NM_005362	MAGEA3	AAATCTGAATAAATAATTCTTCCTCTTCAGTTCTGAGGGGACAGGCTGACCTGGAGGACC	11.8686	12.7868	12.185	11.8578	11.9296	12.1949	1.19265	0.377074
ASCRP3009212	hsa_circRNA_401775		25242744	chr17	-	31065270	31087645	exonic	NM_015194	MYO1D	GCTCTAGTAGACAACCTTGCATCAAAGGCAATATATGAGCGCCTTTTTTGTTGGATCGTT	5.21407	5.35996	5.43779	5.02952	4.91568	5.20861	1.19263	0.0564435
ASCRP3002699	hsa_circRNA_042645	hsa_circ_0042645	circBase	chr17	-	26965269	26972177	exonic	NM_014680	KIAA0100	ATATGCATGTTTGGGGTGAGGCACTTGTTCTGGACTCCTTCACACTACAGCCTGCGCGCG	5.93682	5.89076	6.15238	5.7442	5.53459	5.84336	1.19258	0.0783859
ASCRP3007021	hsa_circRNA_404458		25070500	chr1	-	25644553	25645709	intronic	ENST00000473314	C1orf63	CTTCGGTCTCCCAAACTGCTGCAATTACAGTGAAGAATAAGAAAAGACCTCCTGGTACTT	10.745	9.53997	9.83981	9.68287	9.52433	10.0602	1.19247	0.509955
ASCRP3011543	hsa_circRNA_004658	hsa_circ_0004658	circBase	chr18	+	2890558	2892484	exonic	NM_032048	EMILIN2	TCTACTGATTTGCAAGATCTGGTCAAATTTCAGCCATCAGCAAATAATGAACCCAGCCAA	5.18658	5.40904	5.89076	5.2411	5.0234	5.36493	1.19237	0.28309
ASCRP3006413	hsa_circRNA_405431		25070500	chr16	-	3179248	3179654	exonic	NR_110900	ZNF213-AS1	CTCTTGCTTGAGTGCTGGAACTCAGGCCAGAAGGCTCCGGCATGACGGGTGACTTCTTCC	5.56122	5.15297	5.15297	4.76475	4.91568	5.32978	1.19237	0.258241
ASCRP3008197	hsa_circRNA_032379	hsa_circ_0032379	circBase	chr14	-	71215545	71216798	exonic	NM_033141	MAP3K9	GAGATTCAGGAGATGTTTGACCAACTCAGGGCCAAAGAAAAGCTATGGGGTGCTACTTTG	6.18868	5.53459	5.62171	5.28344	5.61746	5.58742	1.1923	0.284297
ASCRP3002360	hsa_circRNA_002781	hsa_circ_0002781	circBase	chr9	-	26861063	26884883	exonic	NM_024828	CAAP1	AGGTTTGGAATTAAAACAAGGTGACAATGGAATGGACTCTGATATGGAAGAGGAAGCAGA	5.36989	5.26769	5.59175	5.11285	5.10704	5.15297	1.19225	0.0419138
ASCRP3009014	hsa_circRNA_404807		25070500	chr10	+	104638135	104638748	exonic	NM_020682	AS3MT	GCCAATTTTACATTTAAGGTGAGTGTCTGGGTGGTGCTTTATACTGGAAGGAACTTGCTG	6.42745	5.49839	5.67593	5.49839	5.61746	5.63017	1.19208	0.377758
ASCRP3004736	hsa_circRNA_100631	hsa_circ_0006148	circBase	chr10	+	76910271	76910864	exonic	NM_144660	SAMD8	CATGCAGACCTATCCACCACTCCCAGATATATTCTTAGACAGGCAGCGGAGGAGGAAATG	10.1816	10.0094	10.1033	9.53997	9.80197	10.0971	1.19196	0.165826
ASCRP3010553	hsa_circRNA_404504		25070500	chr1	-	47725960	47728788	exonic	NM_001048166	STIL	TAAAGTGAAGAAAAATGCACATAACGTGGATCACGCCAGCAGCTCTTCTCTAGTTGTGAG	11.5496	11.646	12.1227	11.499	11.1848	11.7797	1.19188	0.312518
ASCRP3009940	hsa_circRNA_400939		25242744	chr12	-	45168529	45269683	exonic	NM_006159	NELL2	GTATGTGGATGGCAAATGCTGTAAGGAATGCAAATAGGGAGACGATGGACTGAGCTGATC	7.22991	5.985	7.08847	6.85014	6.36427	6.23438	1.19179	0.549059
ASCRP3012666	hsa_circRNA_100270	hsa_circ_0013062	circBase	chr1	-	85403437	85418213	exonic	NM_153259	MCOLN2	TGTGGCTGGATTGTCTTAGGACCATACCATGACAAGATTGTGTTCAATTAGACCTTCAGG	6.00521	5.15297	5.32978	5.19763	5.10704	5.32978	1.19153	0.347649
ASCRP3011916	hsa_circRNA_100227	hsa_circ_0004877	circBase	chr1	-	51871576	51874004	exonic	NM_001981	EPS15	TGAGCCCATACACCAGGAATCTCCAATCTCTTCTCTGAAAGCTGAATTAACTAGTCAGGA	13.6593	12.2723	13.3751	13.2144	12.2966	12.9423	1.19152	0.60188
ASCRP3012493	hsa_circRNA_003977	hsa_circ_0003977	circBase	chr4	-	100829867	100844342	exonic	NM_001031723	DNAJB14	TGGGGGTGGATTTCCTTCAGCATAAACAAATGTAAAAATTACTATGAAGTACTTGGAGTT	6.59182	6.58012	6.46067	6.32624	5.94379	6.51049	1.19118	0.174162
ASCRP3002925	hsa_circRNA_407015		25070500	chr7	-	137293711	137374748	exonic	NM_004717	DGKI	ATGAAACCCTTGCTTGTATTTGTGAATCCCAAGAGTGGAGGCAACCAGGAAAGCAATCTC	5.56122	5.36989	5.19763	5.31448	5.19763	4.76475	1.19113	0.223767
ASCRP3013249	hsa_circRNA_032898	hsa_circ_0032898	circBase	chr14	+	90446883	90451554	exonic	NM_018319	TDP1	TTGGGGACATTTTAGACTTAAGAAGGAAAATGATGCTGCTGCTCTATGAAGAAGGCCTCC	5.88716	5.64696	5.84336	5.35996	5.72839	5.43779	1.191	0.10206
ASCRP3007166	hsa_circRNA_406517		25070500	chr4	+	109550361	109550978	intronic	ENST00000394668	RPL34	CTTTACCCCACCCACTGCATATATAAACTTTTAACTCCTTTTTTTCTCCCACATAACCCC	13.7517	14.6848	14.3285	14.0356	14.0121	13.8662	1.19094	0.363589
ASCRP3003107	hsa_circRNA_012173	hsa_circ_0012173	circBase	chr1	+	45241705	45244412	exonic	NM_001012	RPS8	ATGTAATAAAGGTGTTTATTGTTTTGTTCCCACAGCATCTCTCGGGACAACTGGCACAAG	6.87188	7.5761	6.99201	6.56358	6.96164	7.06424	1.1908	0.346146
ASCRP3010945	hsa_circRNA_406407		25070500	chr3	+	183860931	183861208	intronic	ENST00000273783	EIF2B5	TATCAAAGTCATAGTTCTAAGCCTGCTGAAAGGCCAGTGAAGGCCCTGGTTAAGAGCAGC	5.24645	5.15297	5.46604	4.94168	5.19763	4.87589	1.19074	0.103827
ASCRP3008442	hsa_circRNA_101593	hsa_circ_0004401	circBase	chr15	-	74948073	74948409	exonic	NM_025083	EDC3	GAGTTCTGCACGGGGTCATCTAGTAGCAGGCACCCAAATCAGGCAACTCCCAAGAAAAGT	5.77922	5.67593	5.94379	5.38468	5.53459	5.63017	1.19055	0.0553928
ASCRP3007490	hsa_circRNA_406768		25070500	chr6	-	37617884	37620116	exonic	NM_153487	MDGA1	GAACGTGCAGTCCATGAAGAACGCTACATTCCAGATCACTCCTGACGTGATCAAAGAGAG	5.83595	5.46604	5.05977	4.94168	5.2411	5.32978	1.19048	0.325913
ASCRP3007040	hsa_circRNA_103387	hsa_circ_0065932	circBase	chr3	+	51675764	51677990	exonic	NM_015106	RAD54L2	CTTCTCTCTACAAGCCAGAGTCTTTCCACCTTGGCTCTCATCGAGGAATTCCTTGGAAAA	11.7075	11.4841	11.5669	11.517	11.2443	11.1484	1.19038	0.0919659
ASCRP3001035	hsa_circRNA_405879		25070500	chr2	-	55433405	55436967	exonic	NM_152385	CLHC1	ACAATGAATACATTTAAGGGCATGACTCTTCAAGAATCCATGAATCTAGATGCTCTCACT	5.36989	5.32978	5.78306	5.19763	5.28344	5.15297	1.19035	0.132062
ASCRP3011218	hsa_circRNA_101752	hsa_circ_0038436	circBase	chr16	-	21490762	21498937	exonic	uc002dja.3	LOC100271836	TCAGCAACCAGAAAATAAGCTGATTGACTTGATGCACAACATCACAAAGGCGATTTTTGA	5.83595	4.9736	5.12441	5.02952	4.9609	5.09535	1.19023	0.3521
ASCRP3007858	hsa_circRNA_101159	hsa_circ_0002857	circBase	chr12	+	113705647	113707650	exonic	NM_017901	TPCN1	GACATCCTCCTGCTGCTGCTGTTCTTCATGATCATCTTTGCCATCCTCGGTCCACGCCAC	13.6938	12.664	12.587	12.714	12.7868	12.5963	1.19008	0.477682
ASCRP3004724	hsa_circRNA_406660		25070500	chr5	-	130731255	130750838	antisense	ENST00000502582	CDC42SE2	CATGATCTAATGCAACGAAGAGTCCCTAACAGGTTACACCTGTTACCCAGAACTTCCAAT	5.34494	5.46604	5.29385	4.94168	5.10704	5.20861	1.19006	0.038549
ASCRP3005258	hsa_circRNA_406145		25070500	chr21	-	35890583	35893796	intronic	ENST00000313806	RCAN1	CCCTGAATGCTCTTTTATGTTTGCCTTTTGACTCCCAAGGACTTGTCTGAGTGAGCAGGG	6.56358	5.95419	5.89076	5.57437	5.985	6.00186	1.19001	0.331835
ASCRP3007850	hsa_circRNA_008964	hsa_circ_0008964	circBase	chr17	+	38282435	38282659	exonic	NM_001012241	MSL1	GACATAAAAGCTCCTTGCTCGGATTGAACGTATGGAAAGGCGGATGCAGCTGGTAAAGAA	5.83595	5.49839	5.49839	5.15297	5.41868	5.41387	1.18999	0.11895
ASCRP3002352	hsa_circRNA_006776	hsa_circ_0006776	circBase	chr22	-	28910744	28915308	intronic	ENST00000397906	TTC28	AGGTTCAACTTGGCAAATGTAGTGTTCAGTAAAATGACCAAAGCAAAATTGAAGTGCCAG	5.36989	5.19763	5.39447	5.28344	4.91568	4.91568	1.18999	0.108917
ASCRP3007100	hsa_circRNA_103866	hsa_circ_0072788	circBase	chr5	+	68695875	68695996	exonic	NM_002873	RAD17	CTTGCTCTACTAACCATTCCAATGAGAAATCAAGTATCGGGAAAATTGCCTGGCAGCAAA	5.56122	5.43779	5.67593	5.28344	5.10704	5.43779	1.18986	0.0745628
ASCRP3002159	hsa_circRNA_405054		25070500	chr12	-	104200099	104208899	exonic	NM_001031701	NT5DC3	AGCTGGGAACTGTCTACAGAATTGGTTCCTTCCATTATGAGCAACTTGTTGAATCCAGAT	9.98449	9.81356	9.75942	9.41063	9.48554	9.81612	1.18949	0.117954
ASCRP3009515	hsa_circRNA_000240	hsa_circ_0000240	circBase	chr10	+	70513608	70532856	exonic	NM_018237	CCAR1	GGATGAAGAAGATGTCCCAGTTGTGACATGATGGAACTAAGGCGCCGTTATCAAAATTTG	5.70035	5.36989	5.26769	5.11285	5.10704	5.27295	1.18947	0.117212
ASCRP3006791	hsa_circRNA_100308	hsa_circ_0013626	circBase	chr1	-	114680116	114682502	exonic	NM_205848	SYT6	CTGTCTCGGGAAACCTCCATCTGGAAGGATATCCAATATGCCACAAGTCTGTGCTGGATG	6.13702	5.89076	6.53966	5.65943	6.02849	6.03508	1.18931	0.281333
ASCRP3011521	hsa_circRNA_401633		25242744	chr16	+	69173727	69188360	exonic	NM_032830	CIRH1A	TCTAAAAATGCAGATCATTTACTGCACCTAAAGACAAAGGTCGCATCCTGAGTCTCAGCT	5.43779	5.19763	5.21951	4.94168	4.82819	5.2411	1.1892	0.124494
ASCRP3006853	hsa_circRNA_103962	hsa_circ_0008595	circBase	chr5	+	138614015	138615747	exonic	uc003lds.3	MATR3	CTGTTCTAGAGCAGGGATCAGCAAACTTGCTGTAAAGAGCCAGGATGACTTGAAAGTAGG	5.59175	5.11864	5.29385	4.76475	5.28344	5.11285	1.18901	0.243832
ASCRP3001389	hsa_circRNA_100584	hsa_circ_0018187	circBase	chr10	-	35321362	35322201	exonic	NM_003591	CUL2	ACCTGAACTGATGCCAACACTATTTGTGGAGTCAGTTTTGGAAGTGCATGGTAAATTTGT	5.21407	5.28865	5.29385	4.76475	4.91568	5.27295	1.18901	0.139832
ASCRP3013459	hsa_circRNA_100621	hsa_circ_0018814	circBase	chr10	-	75214169	75239275	exonic	NM_021132	PPP3CB	TTTGCTCTGATGATGAACTAATGACTGAAGGTGAAGACCAGTTTGATGCTGTCCCTTTCC	6.93731	6.44286	7.0764	6.27033	6.22418	7.11911	1.18895	0.465533
ASCRP3008241	hsa_circRNA_402089		25242744	chr19	+	35169641	35174143	exonic	NM_018443	ZNF302	GAGCCCTGGATGATGGAGAAAAAACTGTCAAAAGGACACTGCCCATCTCTAAGATAAGAA	7.10727	6.59416	6.84515	6.48328	6.62873	6.59182	1.1889	0.143042
ASCRP3003075	hsa_circRNA_101244	hsa_circ_0000469	circBase	chr13	+	28840851	28845003	exonic	NM_175854	PAN3	ATGGATCCAACAAAGATTCTGATAACTGGCAAAACAAGCAGTTCCTACAGAGGTTGACAG	5.36989	5.28865	5.21951	4.94168	5.15297	4.94168	1.18865	0.0275219
ASCRP3007447	hsa_circRNA_402954		25242744	chr3	+	130685988	130688240	exonic	NM_014382	ATP2C1	GAACACAGCAGGTTACTGGAGTTGGCTATAATCAATTTGGGGAAGTGATTGTTGATGGTG	5.34494	5.40904	5.29385	5.2411	5.0234	4.94168	1.18863	0.0423165
ASCRP3004425	hsa_circRNA_100056	hsa_circ_0007677	circBase	chr1	+	12359258	12364785	exonic	NM_015378	VPS13D	CAGTAGTCCAGGTGAGAGATCAAGCCCAGCGCTGTTCACGGGTTCTCCTGGATATTGAGG	7.15497	6.24019	6.84515	6.27033	6.36427	6.76432	1.18857	0.414534
ASCRP3008870	hsa_circRNA_049377	hsa_circ_0049377	circBase	chr19	+	11210898	11213462	exonic	NM_000527	LDLR	GCAAGGCTGTCTGGGCGACAGATGCGAAAGAAACGAGTTCCAGTGCCAAGACGGGAAATG	5.36989	5.36989	5.15297	4.94168	4.86916	5.2411	1.18843	0.106233
ASCRP3007929	hsa_circRNA_009052	hsa_circ_0009052	circBase	chr17	+	60741908	60742310	exonic	NM_006039	MRC2	GACCTATGTGCTCTGCCCTACCACGAACCCAACGTCTTCCTCATCTTCAGCCATGGACTG	11.3514	10.423	10.6798	10.4582	10.473	10.6827	1.18828	0.38304
ASCRP3009644	hsa_circRNA_001409	hsa_circ_0001204	circBase	chr22	+	20070853	20070981	intronic	ENST00000351989	DGCR8	GGCTGGGCAGGGTTTTGTCCACCTTGTGTCTGTAGCATCTAGGATGGTGTGTGTGTGTGT	8.75477	5.90863	6.7304	7.16401	6.82608	6.56358	1.18826	0.76192
ASCRP3004378	hsa_circRNA_060633	hsa_circ_0060633	circBase	chr20	+	46267751	46276110	exonic	NM_006534	NCOA3	CAGGGCCAGCAGGTTTGAAAAGTTCACAGTCTGTGCAGTCTATTCGTCCTCCATATAACC	5.93682	6.02518	5.84336	5.31448	5.76375	5.88716	1.18822	0.198294
ASCRP3006886	hsa_circRNA_407225		25070500	chr9	-	113191422	113234603	exonic	NM_153366	SVEP1	CTTACCTACCTTTCTACTGCATCATATTCATGCGATACAGGATACAGGACCAGGTGGCTG	7.53942	8.25303	7.74858	6.98379	7.94148	7.77582	1.18822	0.484211
ASCRP3001564	hsa_circRNA_400537		25242744	chr10	+	27447477	27450111	exonic	NM_032844	MASTL	ACTGACGGATTTTGGCCTTTCAAAAGTTACTTTGAATAGAGGTTGTTAAAAAAGCAGACA	5.49839	5.15297	5.15297	4.94168	5.10704	4.91568	1.18821	0.0972207
ASCRP3007511	hsa_circRNA_100832	hsa_circ_0022378	circBase	chr11	-	61574135	61578547	exonic	NM_013402	FADS1	GAAGAAAAAATATATGCCGTACAACCACCAGCACAAATACTTCTTCCTAAGCCCAGGCTG	6.81595	7.84088	7.06424	6.38295	7.0467	7.45185	1.18812	0.558124
ASCRP3012130	hsa_circRNA_001514	hsa_circ_0001514	circBase	chr5	-	96364381	96364741	antisense	NM_005575	LNPEP	TGCCCAAAGACACTTCAGAAAAGATGGATGAAAAATACAGTCAGTTCTTACAGTGCATGC	5.36989	5.36989	5.21951	4.85562	5.0234	5.2411	1.18803	0.0841695
ASCRP3007703	hsa_circRNA_403720		25242744	chr6	+	143382083	143486320	exonic	NM_001286587	AIG1	GAATCACGGAATGGTGCTGCGGATGGCAATCCTGCTGTCTTACTGCTCTATCCTGTGTAA	5.70035	5.46604	5.43779	5.28344	5.36989	5.11285	1.18774	0.0677842
ASCRP3002627	hsa_circRNA_044684	hsa_circ_0044684	circBase	chr17	+	52990026	52993223	exonic	NM_005486	TOM1L1	ATACTCCTGGGTCTGAAAACCATGAAGACATAGAGCTTCTGCAGCTTATTGACATGTGTG	6.24453	5.62171	5.72839	5.43303	5.76375	5.56122	1.18741	0.264466
ASCRP3005952	hsa_circRNA_404775		25070500	chr10	-	75069915	75072401	exonic	NM_145170	CFAP70	CTAGCCAGAAGACCAAATGTTTATTGAGCTTGTTCCGGGATATTGGCCATCACTTGATTC	5.49839	5.18103	5.53011	5.19763	5.0234	5.15297	1.18714	0.0864286
ASCRP3008949	hsa_circRNA_007326	hsa_circ_0007326	circBase	chr14	-	24679553	24679974	exonic	NM_014169	CHMP4A	GCAGGGCCAGGGACATTGACAAGGTAGATGAACTGATGACTGACATCACGGAACAACAGG	6.33173	5.40904	5.56122	5.77922	5.53459	5.15297	1.18706	0.457356
ASCRP3004394	hsa_circRNA_071668	hsa_circ_0071668	circBase	chr5	-	843714	843839	exonic	NM_024786	ZDHHC11	CAGGTATGAAGGTTCTTCTTCAGCACTGTGGCCTCGGCCACAGCTGGCATGCTCTGCCTG	5.11864	8.34672	7.35199	5.84336	7.02897	7.10981	1.18706	0.8019
ASCRP3007599	hsa_circRNA_006891	hsa_circ_0006891	circBase	chr11	+	7614362	7631653	exonic	NM_003621	PPFIBP2	GAAGCAGAGAAAAGCAGAGTCCCAGGTAAACCACCACAGTGCTGCTAGTAATGAAACCTA	5.62171	5.59175	5.56122	5.07172	5.32469	5.54352	1.18695	0.112895
ASCRP3006891	hsa_circRNA_100239	hsa_circ_0012673	circBase	chr1	-	55340765	55341720	exonic	NM_014762	DHCR24	CTTACGAGCTGGTCCTGGCTGATGGCAGCTTTGTGCGATGCACTCCGATTGTCCGTGTGG	6.81595	5.81349	6.00856	5.81726	5.985	6.00186	1.18674	0.423951
ASCRP3003172	hsa_circRNA_102208	hsa_circ_0045888	circBase	chr17	+	76388556	76395618	exonic	NM_024419	PGS1	ATTAAGGTGTACCTCTTCGACAACAGCGTCATCTTGAGCGGGTCACCATGGCTGTTATTG	5.53011	5.44726	5.62171	5.28344	5.10704	5.37484	1.18671	0.0408578
ASCRP3005427	hsa_circRNA_001164	hsa_circ_0001164	circBase	chr20	-	45891031	45923523	exonic	NM_012408	ZMYND8	CCTGAATCTTAACCTGGAAAATTACAGTAGCAGAATGCATCGAGACCCAGAGTAAAGCCA	5.15297	5.42826	5.09535	4.94168	4.9609	4.94168	1.18636	0.0543394
ASCRP3012991	hsa_circRNA_053141	hsa_circ_0053141	circBase	chr2	-	27355470	27356589	exonic	NM_013388	PREB	TTCCAGCACACCTTACCGCTACCAGGCCTGCAGCACTTTCTGCAGCTAGAGCTGATTAAT	6.38029	6.31521	6.41188	5.89076	6.13702	6.24742	1.18633	0.063949
ASCRP3012879	hsa_circRNA_101263	hsa_circ_0030235	circBase	chr13	-	49075877	49077050	exonic	NM_001268	RCBTB2	TTATGCACATAAAGTCCTTCTCAAGATTCGGATTATCGAGATTGCAGCCTGTCACTCCAC	5.49839	5.44726	5.46604	5.15297	4.9609	5.46604	1.18623	0.134234
ASCRP3011172	hsa_circRNA_101359	hsa_circ_0032040	circBase	chr14	+	57051718	57103316	exonic	NM_017799	TMEM260	TCACATGCCTTCAAAAGTGAAAGCTCAACTCTACGCTCAAGCATATGACGGGAACTGATC	5.56122	5.2411	5.32978	4.94168	5.06576	5.29385	1.18599	0.120029
ASCRP3008735	hsa_circRNA_405806		25070500	chr19	+	50221928	50223192	antisense	ENST00000498085	CTB-33G10.1	GATGTTGGCCAAGTGAGATAGGAATTTGGCAAGACTGGTTTCCAAGACAACAGGACACAA	5.46604	5.36989	5.32978	4.85562	5.06576	5.41387	1.18591	0.174202
ASCRP3000970	hsa_circRNA_059550	hsa_circ_0059550	circBase	chr20	+	19867164	19983103	exonic	NM_001242581	RIN2	AATTTTTGAAATATCCTTCTTTCAGTGGTGTTGTTGAAAGGGCTTGGCAGCTCCCAAATG	7.3831	7.87934	7.77694	7.23148	7.32473	7.65314	1.1858	0.234984
ASCRP3000115	hsa_circRNA_000980	hsa_circ_0000980	circBase	chr2	+	19538077	19538212	antisense	ENST00000449124	AC092594.1	AAACAAGCATCATCCTCTTCTGAAGAAAGACAAGCATGAGGTGCTCCAACATTTTTCAGG	6.50311	6.3331	6.32899	5.89076	6.02849	6.41709	1.18552	0.174801
ASCRP3008474	hsa_circRNA_100398	hsa_circ_0015359	circBase	chr1	-	175996707	176015460	exonic	NM_022457	RFWD2	GATACCATTTGGCTTTCGGCTGTGCAGTATTGAATTTGACCGGGATTGTGACTATTTTGC	5.93682	5.32978	5.62171	5.28344	5.28344	5.49381	1.18521	0.217732
ASCRP3002990	hsa_circRNA_103260	hsa_circ_0063846	circBase	chr22	+	47188416	47308084	exonic	NM_014346	TBC1D22A	ATGATCTCGTCACTCCTTTCTTTGTGGTCTTCATTTGTGAATACATAGCATCCAGCACGT	7.58688	7.93384	7.73825	7.2487	7.42274	7.75999	1.1852	0.201339
ASCRP3011456	hsa_circRNA_047596	hsa_circ_0047596	circBase	chr18	-	44470542	44471017	exonic	NM_004671	PIAS2	TCCTTGATGTTCTCATCAAGCCCACGAGTTTAGAATATGGTTTCTAGTTTTAGGGTTTCT	5.15297	5.56122	5.29385	5.11285	4.91568	5.15297	1.18495	0.121221
ASCRP3007754	hsa_circRNA_104579	hsa_circ_0083822	circBase	chr8	+	28821327	28828036	exonic	NM_024567	HMBOX1	GAATTAATGAGAATGGTAGATAACGCAGATCATCTCTGGAAAGGATATTGATCCGCCTCA	5.18658	5.32978	5.59175	4.76475	5.0234	5.49381	1.18485	0.322432
ASCRP3000539	hsa_circRNA_092519	hsa_circ_0001233	circBase	chr22	-	40825609	40859290	exonic	NM_020831	MKL1	AAGAACATCCTTCCTGTTGAGTCCAGCCTGAAGGAAGCCATCATTGTGCTACAGTTGAAA	9.55264	10.0053	9.88785	9.34798	9.47787	9.7942	1.18475	0.220231
ASCRP3005001	hsa_circRNA_050545	hsa_circ_0050545	circBase	chr19	+	34935904	34957919	exonic	NM_005499	UBA2	CCACCTCCACAGGGGAACCAACGGAAGCCGAAGCCAGAGCTAGAGCATCTAATGAAGATG	9.02264	8.99047	9.4961	8.98354	8.83612	8.86399	1.18471	0.179974
ASCRP3012142	hsa_circRNA_045534	hsa_circ_0045534	circBase	chr17	+	71199138	71199932	exonic	NM_018714	COG1	TGCCTATGAGAAACTCTCCGAAGAAAAACAGATTAAGGTTTTGATTCATGGATTCACCCA	5.30935	5.54796	5.46604	4.94168	5.28344	5.27295	1.18464	0.106026
ASCRP3002839	hsa_circRNA_101838	hsa_circ_0039930	circBase	chr16	+	68160350	68160513	exonic	NM_004555	NFATC3	ATCCTGTTGTGAAGCACATCTTCATTACCTCCACTAGACTGGCCTTTACCAGCTCATTTT	5.86541	5.74813	5.84336	5.43303	5.49839	5.70035	1.18461	0.0355068
ASCRP3013352	hsa_circRNA_406421		25070500	chr3	-	196087484	196088794	sense overlapping	NM_015562	UBXN7	TTTATTTGCATTTTCGTCAGAGCTCTTACGTGACTAGGACCAAAAGCACAGCTGATGTTG	5.56122	5.28865	5.49839	5.11285	5.53459	4.87589	1.18456	0.25961
ASCRP3006256	hsa_circRNA_102185	hsa_circ_0000798	circBase	chr17	+	65941524	65944422	exonic	NM_004459	BPTF	CTCCTGGACAAGGATCTGCAAATTGAAGTGCAGGTACAGGTGAACAAAGGCAGAGTAAAC	5.36989	5.21407	5.29385	5.07172	4.82819	5.15297	1.18456	0.0626934
ASCRP3004015	hsa_circRNA_102852	hsa_circ_0057072	circBase	chr2	+	172782046	172823470	exonic	NM_003642	HAT1	CACTGAATTTCCTACAGTTCTTGATATTACAGGATTTGGTGCTATGGAGAAATTTTTGGT	5.24645	5.11864	5.21951	4.90252	4.91568	4.94168	1.18451	0.00247394
ASCRP3005315	hsa_circRNA_031900	hsa_circ_0031900	circBase	chr14	+	51712030	51716483	exonic	NM_030755	TMX1	CCGTACCCATACCCTTCAAGACTGAGTGGACGGTTTATCATAACTGCTCTTCCTACTATT	6.02849	7.14753	6.48203	5.65943	6.52027	6.65363	1.1845	0.574434
ASCRP3011822	hsa_circRNA_070635	hsa_circ_0070635	circBase	chr4	+	110412482	110427668	exonic	NM_006323	SEC24B	TGAATGCAGACCTCAAAAAATTAAACTGTAGCCCAGAGTGTTGACAGCTCTTCTACCACA	5.59175	5.64696	5.59175	5.31448	5.19763	5.49381	1.18446	0.0355075
ASCRP3003994	hsa_circRNA_100966	hsa_circ_0004293	circBase	chr11	-	118656760	118657227	exonic	NM_004397	DDX6	CACTCAGCAGCAAGCACAGAGTATGACCACCACTATTAAATTGACGTGAGTGAATTCAGA	5.62171	6.05468	5.36493	5.57437	5.36989	5.27295	1.18436	0.279892
ASCRP3006327	hsa_circRNA_402016		25242744	chr19	+	4497954	4498912	exonic	NM_032631	HDGFRP2	CTCTCAGATCCTCCAGAAGAACACAGACGTGGTGGCCACCTTGAAGAAGGCCCGTGAAGG	6.60808	8.7652	8.13791	7.06946	7.58245	8.03525	1.18434	0.714293
ASCRP3012909	hsa_circRNA_401887		25242744	chr17	+	76388556	76394432	exonic	NM_024419	PGS1	TTCAAATCTCAAGGTCTCCATTCTCTTAGACTTCACGCGGGGCTCACGAGGTCACCATGG	6.56358	6.83915	6.80166	6.14779	6.59532	6.63783	1.1842	0.199799
ASCRP3008268	hsa_circRNA_031376	hsa_circ_0031376	circBase	chr14	-	24735635	24738900	exonic	NM_004581	RABGGTA	GAGCTGCTACTGTGCAACAACCTTCACTGCTGGGACTATCGGCGGTTTGTGGCCACACAG	5.46604	5.15297	5.29385	4.85562	4.9609	5.27295	1.18418	0.15048
ASCRP3005727	hsa_circRNA_102977	hsa_circ_0007159	circBase	chr2	+	242593960	242608100	exonic	NM_013325	ATG4B	CGTCCATCGCTGTGATTGGAGGTGGACACAAAGGAAGAGGCAGCCAGACAGCTACTTCAG	5.70035	5.32978	5.43779	5.28344	5.15297	5.20861	1.18407	0.0778585
ASCRP3005028	hsa_circRNA_405272		25070500	chr14	+	86445313	86537311	sense overlapping	NR_110155	LOC101928767	CCAGAAGTTGAGTTCCATGACTTTTTTGCTGTTTGCCTTTGGGATGACCTTTGTTTGTTT	5.64278	5.28865	5.49839	5.31448	5.19763	5.09535	1.18393	0.085683
ASCRP3001403	hsa_circRNA_103323	hsa_circ_0064794	circBase	chr3	+	33853563	33863574	exonic	NM_013374	PDCD6IP	ACCTGGATAATGATGAAGGATTGAAAATCGCTGCTAAACATTACCAGATATTATGATCAG	5.15297	5.51206	5.0234	5.02952	4.9609	4.87589	1.18387	0.147285
ASCRP3009100	hsa_circRNA_406578		25070500	chr4	+	189357857	189377916	sense overlapping	NR_033869	LINC01060	GCCTCATGGATGAGAGAAGCTGCAGCCTGTTGAGACTCCACAAGACTGAAGATATGAAAA	5.30935	5.35996	5.75986	5.02952	5.06576	5.51206	1.1838	0.263327
ASCRP3002693	hsa_circRNA_404558		25070500	chr1	-	108697604	108724650	exonic	NM_013386	SLC25A24	ATATGAACAGGAAAAATTGAGGCTTCAGAAATTGTCCAGTCTCTCCAGACACTGGGTCTG	6.88946	7.23463	7.0764	6.53484	6.94671	6.89721	1.18378	0.169653
ASCRP3003432	hsa_circRNA_043564	hsa_circ_0043564	circBase	chr17	-	38638380	38652772	exonic	NM_032865	TNS4	CAAACTCACCATCCCACAGAGAGATCCTGGGAGCTCCTGGTTAGCAAGTGAGATCTCTGG	6.84015	6.89527	6.91068	6.20948	6.77478	6.84015	1.18377	0.245366
ASCRP3004976	hsa_circRNA_007392	hsa_circ_0007392	circBase	chr14	-	69583082	69589077	exonic	NM_003861	DCAF5	CCAATTCAAAGGAAGGAGTGGGACTCTGGGACATTCGAAAACCTCAGAGGAGGAGATGAC	5.36989	5.18103	5.21951	4.90252	5.0234	5.0234	1.18363	0.0176502
ASCRP3007589	hsa_circRNA_007756	hsa_circ_0007756	circBase	chr2	+	206036934	206050587	exonic	NM_057177	PARD3B	GAAGATTACAGCCACAGGATGGTCGTCTGCGAATGAATGACCAGCTGATTGCAGTTAATG	5.43779	5.15297	5.36493	5.11285	4.86916	5.15297	1.18353	0.0904336
ASCRP3012450	hsa_circRNA_100413	hsa_circ_0005909	circBase	chr1	+	180793888	180794480	exonic	NM_004736	XPR1	TGGCTGCTTAAACTGCTGCTGTATTTAAACTTGAAACAGATAGAAGTATATGGCCCTTGA	5.83595	5.36989	5.05977	5.46604	4.82819	5.15297	1.18297	0.40186
ASCRP3008846	hsa_circRNA_100626	hsa_circ_0018848	circBase	chr10	-	75472961	75481262	exonic	NR_026592	BMS1P4	GCAAAGTATTAGTTGCCAAGCTGTTCTGCCTTTCTGGAATGGTGCATGGAGAATATCAAA	6.24453	6.1401	6.21243	5.84336	6.04817	5.88716	1.18296	0.0171798
ASCRP3012498	hsa_circRNA_104906	hsa_circ_0002672	circBase	chr9	+	125751575	125752492	exonic	NM_012197	RABGAP1	TGGTAAAGGTTATTTTAGACTCTTAGATCCTCAGACAAACACTGAAATAGCAAACTACCC	5.46604	6.05468	5.39447	5.57437	5.36989	5.15297	1.18286	0.322859
ASCRP3005725	hsa_circRNA_046142	hsa_circ_0046142	circBase	chr17	-	79476996	79479386	exonic	NM_001614	ACTG1	CGTCATTGTGTAAGGAAAAATAAAAGTGCTGCCGTAACCAAGTCGCAATGGAAGAAGAGA	4.98619	5.36989	5.29385	5.02952	4.9609	4.84196	1.18276	0.103074
ASCRP3005899	hsa_circRNA_102131	hsa_circ_0044695	circBase	chr17	+	53024621	53027487	exonic	NM_005486	TOM1L1	CTACGAGGTAATGGAGTTTGATCCCTTAGCTCCTGCTGTCACTACAGAGTTTGCCCAAAG	6.9746	6.82608	6.82608	6.44797	6.85113	6.51049	1.18267	0.113219
ASCRP3009716	hsa_circRNA_009048	hsa_circ_0009048	circBase	chr4	-	148575002	148575717	exonic	NM_138364	PRMT9	GGGCTCATTCAGCAGGAAATAATGGAAAAAGCTGCAATATCCAGACTACTGGATAAAGCC	5.36989	5.15297	5.43779	4.80732	5.2411	5.09535	1.1826	0.151137
ASCRP3004484	hsa_circRNA_102682	hsa_circ_0005442	circBase	chr2	+	36623756	36749456	exonic	NM_016441	CRIM1	CAGTGTTGTCCCTACTGCATAGATGAGAACTGGACTGATGACCAACTGCTTGGTTTTAAA	6.24453	5.38468	5.65529	5.43303	5.44726	5.58742	1.18258	0.351764
ASCRP3001130	hsa_circRNA_020596	hsa_circ_0020596	circBase	chr11	-	133587	139152	exonic	uc001lnx.4	LOC100133161	ACAGCGAAACGAAGTGAGCTCACAATGACTCAAGCTGCCACATACTGTTGATTGTGAAAT	5.72839	5.82476	5.72839	5.57437	5.61746	5.27295	1.18257	0.0736623
ASCRP3001688	hsa_circRNA_070911	hsa_circ_0070911	circBase	chr4	+	128715231	128719864	exonic	NM_014278	HSPA4L	AGAAAATGCTTTGAAGAAACCAGTGGCTGACTGTGTGATTTCAGGCCTGTATATCATTGG	5.36989	5.32978	5.21951	4.85562	5.15297	5.09535	1.18221	0.0554442
ASCRP3009780	hsa_circRNA_102244	hsa_circ_0004063	circBase	chr17	+	80714040	80739597	exonic	NM_005993	TBCD	GGTCATCACCATGGATGGGACGCTGCAGGCCCTGTAATAATGGACAAATACCAGGAGCAG	5.75596	5.53459	5.36493	5.19763	5.36989	5.27295	1.18214	0.0930494
ASCRP3008722	hsa_circRNA_403556		25242744	chr6	+	21668877	21743273	exonic	uc010jpp.1	LINC00340	GATGTGCTTCTGAGGTGGGCTGTGGAATGCCATGTGTAATTACTATTATCAGCATCTAGA	5.88716	5.36989	5.43779	4.94168	5.28344	5.65529	1.18201	0.359135
ASCRP3011901	hsa_circRNA_001506	hsa_circ_0000981	circBase	chr2	-	20240809	20240905	intronic	ENST00000175091	LAPTM4A	TGAGAGGACATCTAGAGATTGTGCTAAGATTGCGTCGTGATGGTAGTCTCCCACTATTTT	9.59061	7.92617	8.93358	8.73307	8.00231	8.90071	1.18197	0.651599
ASCRP3002479	hsa_circRNA_102800	hsa_circ_0008953	circBase	chr2	-	110342702	110350696	exonic	NM_144710	SEPT10	AGTGGGATTTGGTGACCAAATAAATAAAGAAGAGAGCTCTTTCAGTCTCACATGGCAACG	5.36989	5.2411	5.36493	4.98619	5.0234	5.15297	1.18175	0.0146073
ASCRP3011305	hsa_circRNA_104057	hsa_circ_0075561	circBase	chr6	+	7187666	7189555	exonic	NM_001003698	RREB1	TCATTTACCACCAATGGGAACATGCACAGGAAACGAAAGAGGAGAAGTCTTCCTATAACT	6.13702	5.67593	5.84336	5.43303	5.44726	5.9628	1.18171	0.285924
ASCRP3003242	hsa_circRNA_404622		25070500	chr1	+	180933651	181019422	sense overlapping	NM_001531	MR1	ATTCCTGGAGTATGGGAAAGACACCCTACAAAGAACAGGGACGCACTCTCTGAGATATTT	5.56122	6.22418	5.99176	5.43303	5.68819	5.84336	1.18156	0.300723
ASCRP3000163	hsa_circRNA_103432	hsa_circ_0006163	circBase	chr3	-	113207791	113225452	exonic	NM_144718	SPICE1	AAACTCTCAGTCTAACACGAATACAGACAGATGTCATTTGTCAGAGTGAACCGCTGTGGT	5.62171	5.72043	5.59175	5.31448	5.36989	5.43779	1.18135	0.00684236
ASCRP3011628	hsa_circRNA_403431		25242744	chr5	+	128977551	129015614	exonic	NM_133638	ADAMTS19	TCTGCCAAAGGTCCTACTACAGCACCTTTACATCTTCTGCATGTTATTTGCACAGGATTA	6.35889	5.59175	5.29385	5.43303	5.36989	5.63017	1.18127	0.454384
ASCRP3003799	hsa_circRNA_406208		25070500	chr22	+	46631029	46631410	sense overlapping	NM_005036	PPARA	CACAAATATCCACCACTTTAACCTTAGAGCTTGGACAGTCTGAGCTGTAGATCGTCCTGG	5.36989	5.43779	5.49839	5.02952	5.36989	5.09535	1.18125	0.0708855
ASCRP3000765	hsa_circRNA_406651		25070500	chr5	+	115781859	115785513	sense overlapping	NR_109879	SEMA6A-AS1	AATAAAAGGCAGTCAAGGCAATTCACCATAAGGAAAGAGTGTACAAGACGGTTGGAACGC	5.67593	5.43779	5.43779	5.19763	5.44726	5.09535	1.18124	0.108393
ASCRP3000824	hsa_circRNA_006868	hsa_circ_0006868	circBase	chr11	-	107260799	107289013	exonic	NM_152434	CWF19L2	AATCAAAACAAGCTCTTTATGAGAATGGCATCTAAGCAGTCCAGAGCGTGAGTCCATTCA	5.18658	5.09535	5.05977	4.58977	5.19763	4.74306	1.18123	0.220441
ASCRP3010704	hsa_circRNA_103353	hsa_circ_0065237	circBase	chr3	-	47551673	47552716	exonic	NM_001031703	ELP6	TACAGTATCGTGGGACAGAAGCTGGGGAAACTGACTCTACTCTGTGATGCCAAGACAGAT	5.56122	5.97138	5.62171	5.11285	5.44726	5.78306	1.18121	0.30841
ASCRP3000961	hsa_circRNA_038416	hsa_circ_0038416	circBase	chr16	-	21475023	21475314	exonic	NR_027155	SMG1P3	AATTTGACTACAATTGGAAATGCCAAAAACTCACTAATAGGGGTTGTTGCTGTAGCCCGT	8.09965	6.47828	7.58752	7.38166	6.62873	7.34393	1.1812	0.641419
ASCRP3005034	hsa_circRNA_405094		25070500	chr12	+	123078822	123109235	exonic	NM_014708	KNTC1	CCAGACACTGCTCCCTGTGAAATTCTGAAGATTTCTTTTCAACCAGTTTTCAGGCAACAT	9.69171	8.84867	9.13629	8.99659	8.95113	8.91806	1.18115	0.33782
ASCRP3007778	hsa_circRNA_091610	hsa_circ_0091610	circBase	chrX	+	134987410	134992714	exonic	NM_018666	SAGE1	GAATTTCATCCACGATTACCAGGGATCTGTATGCTACCATCGCTCACAATATCCGTGAAG	5.49839	5.46604	6.17968	5.19763	5.57437	5.56122	1.18115	0.3628
ASCRP3013185	hsa_circRNA_004662	hsa_circ_0004662	circBase	chr6	-	160103505	160109274	exonic	NM_001024465	SOD2	TTGCAAAAAGTAAACCACGATCGTTATGCTGAGAGATGTTACAGCCCAGATAGCTCTTCA	5.49839	5.28865	5.32978	5.11285	4.82819	5.36493	1.18114	0.182509
ASCRP3007123	hsa_circRNA_400770		25242744	chr11	+	66252643	66255478	exonic	NM_005700	DPP3	CTTGGCTCAGGCGTTCCTGGTCTATGCCGCGGGTGTTTACTCCAACATGGGCAACTACAA	6.13702	5.63017	5.84336	5.49839	5.68819	5.6132	1.18112	0.160191
ASCRP3007224	hsa_circRNA_058741	hsa_circ_0058741	circBase	chr2	+	234054804	234091145	exonic	NM_005541	INPP5D	CTTTGCCACATTTGAGGCAGGAGTCACTTCCCAGTTTGTCTCCAAGAACGCAGGTTCCTG	7.2487	6.26464	6.41188	5.95419	6.45687	6.70449	1.18085	0.514324
ASCRP3001457	hsa_circRNA_075625	hsa_circ_0075625	circBase	chr6	+	10935290	10956475	exonic	NM_001040274	SYCP2L	ACGGAAAAGAAAATATGAGGCTAAGCTTCTATCACCATCAGAGAAAGAAATACCCGAGCA	5.59175	5.84336	5.56122	5.11285	5.41868	5.65529	1.18081	0.20961
ASCRP3007742	hsa_circRNA_000522	hsa_circ_0000522	circBase	chr14	-	21825355	21829372	exonic	NM_007192	SUPT16H	GAATGGTTGAATACATACCGAGCATCAAATATTAAGGCACCCGGAGAACAGACAGTACCA	5.46604	5.43779	5.32978	5.07172	5.0234	5.32978	1.18062	0.0601906
ASCRP3008107	hsa_circRNA_055243	hsa_circ_0055243	circBase	chr2	+	73761950	73800551	exonic	NM_015120	ALMS1	GAGACACATCCAGGCCAGCCTTTATTATTGCCATATAAGCCTTCTGGTAGTACCAAGATG	7.78367	7.16729	6.57541	6.62873	6.78102	7.30831	1.18052	0.542322
ASCRP3002128	hsa_circRNA_067574	hsa_circ_0067574	circBase	chr3	+	140978964	141006295	exonic	NM_152282	PXYLP1	AGCTCACACAGACAGGACATGTTCCCGATTTGAGGTGAAACCATGAAGAGAAAATAGAAT	5.77922	5.94379	6.13392	5.28344	5.44726	6.31798	1.18051	0.468817
ASCRP3010915	hsa_circRNA_406726		25070500	chr5	+	180898963	180899555	sense overlapping	ENST00000476406	AC138031.1	TATAAGCTTTAAGATTTTACATTTCTAACGGCACCGAAAGCGAAGGAAGCTCCTGCTCCT	4.98619	5.32978	5.39447	4.85562	5.0234	5.0234	1.18045	0.123687
ASCRP3009082	hsa_circRNA_400285		25242744	chr1	+	93580244	93581175	exonic	NM_007358	MTF2	GCCCTGGAGAGAGCCACTGGAAGTGGGGAAATGGTCTGTACAATATGTCAAGAAGAGTAT	5.62171	5.46604	5.53011	4.90252	5.53459	5.37484	1.17994	0.240488
ASCRP3012209	hsa_circRNA_100320	hsa_circ_0008734	circBase	chr1	-	145769407	145771730	exonic	NR_036541	GPR89A	TGCTGATCACTCTTACCAAGGCTACCATCAATATTGTTTTTGATCGAGTTGGGAAAACGG	5.36989	5.82476	5.29385	5.54352	5.19763	4.94168	1.17988	0.326844
ASCRP3009622	hsa_circRNA_405503		25070500	chr16	+	83031257	83065823	intronic	ENST00000539548	CDH13	GGCTCCTTGCAGGTGAAAATACTGGGCACAAGAGATTTTTCCACAATCACATAGCTAATA	6.29012	5.36989	5.84336	5.54352	5.68819	5.46604	1.17987	0.381818
ASCRP3005595	hsa_circRNA_104533	hsa_circ_0083092	circBase	chr7	+	155471301	155473602	exonic	NM_053043	RBM33	CGAGATCAATGAACCTTTAGATGAATTTACAAATCAGTCGGATTTGTCAGATGAAGAGCT	5.18658	5.59175	5.21951	5.02952	4.86916	5.29385	1.1798	0.209047
ASCRP3000409	hsa_circRNA_405979		25070500	chr2	-	160824049	160843869	exonic	NM_007366	PLA2R1	AACATGGAACGTGTCCCAAAGGATGGCTATATTTTAACTATAAGGCTACAGTGGTGGCTG	5.72839	5.73632	5.72839	5.35996	5.53459	5.49381	1.17966	0.00708372
ASCRP3011771	hsa_circRNA_024144	hsa_circ_0024144	circBase	chr11	+	103173821	103229087	exonic	NM_001377	DYNC2H1	TGAACTTTCTCCTGTCCTCAATCTCTGGAAGAAACTAAACCAGGACTGAAAGAGGTGTCC	11.2939	11.1623	11.0694	10.865	10.9915	10.865	1.17952	0.0259449
ASCRP3001198	hsa_circRNA_055999	hsa_circ_0055999	circBase	chr2	+	109405307	109411177	exonic	NM_144978	CCDC138	ACATCTGAAATTGCAGGTGATTTGGATATCTACTCTGGAGATAAAGTTGGTTCATCGTTA	5.30935	5.11864	5.21951	4.94168	4.91568	4.98619	1.17947	0.0103598
ASCRP3003016	hsa_circRNA_092369	hsa_circ_0000095	circBase	chr1	+	95609446	95616975	exonic	NM_152487	TMEM56	ATGCATCATTGTGCGTCCCTGTATGCATACTACCTTGTACTGGTTGAAGAAATATGGAGA	6.29012	5.84336	6.03179	5.57437	5.94379	5.84336	1.17942	0.190342
ASCRP3002574	hsa_circRNA_400200		25242744	chr1	-	38341277	38351497	exonic	NM_005540	INPP5B	ATAAGATGGAAAATGCCAACATTCCTTCTGTGTCCCTGTCCAAGCGAGAGGGCAACAAGG	10.0414	9.12383	9.08058	9.24842	9.07554	9.11818	1.17939	0.446446
ASCRP3004540	hsa_circRNA_100211	hsa_circ_0012350	circBase	chr1	-	47037734	47037839	exonic	NM_003684	MKNK1	CATACCAAAGGTTCCATCTTAGCCCACATCCAGAAGCAAAAGCACTTCAATGAGCGAGAA	5.90863	5.99176	6.59997	5.46604	5.89076	6.33993	1.17939	0.466711
ASCRP3009657	hsa_circRNA_008766	hsa_circ_0008766	circBase	chr10	-	79009322	79011014	sense overlapping	NM_002247	KCNMA1	GGCTTGAAGCTTGTATGTCCCAGAGAAAGAAAACCCTAATGTGGAGGTTGTCTTAGTCTT	5.62171	5.62171	5.49839	5.35996	5.36989	5.20861	1.17932	0.0157193
ASCRP3004997	hsa_circRNA_101940	hsa_circ_0004018	circBase	chr17	-	1703150	1704318	exonic	NM_052928	SMYD4	CCACCATACAACACACAGACGTGTCTTAAAGACATTAACAGAGCACAGACACATGGGTAT	5.83595	5.38468	5.39447	5.43303	5.28344	5.09535	1.1793	0.206989
ASCRP3006008	hsa_circRNA_101948	hsa_circ_0005479	circBase	chr17	-	3955264	3961449	exonic	NM_015113	ZZEF1	CTATGCAGCGAAGAAATACTCCTACGGGTCCTTGCTCCCTGCCTTATCCTGTGTTCAGAC	12.9423	13.1256	12.7108	12.5657	12.6369	12.7734	1.17916	0.117726
ASCRP3011675	hsa_circRNA_100982	hsa_circ_0024758	circBase	chr11	+	125465775	125467014	exonic	NM_152713	STT3A	TCTGTTTGCTGTCCTGAGATTTGAAAGTGTTATCCATGAGTTTGATCCCTGATCGTCGTG	5.64278	5.35996	5.12441	5.11285	5.36989	4.84196	1.1791	0.27897
ASCRP3001336	hsa_circRNA_406148		25070500	chr21	+	37653780	37664531	exonic	NM_005128	DOPEY2	ACCCCACACTGTCAGGATTCTAGAACTTCTAAAATTAAAGTTTGGGACATGCAGAGCAGT	10.8763	11.0065	11.9906	10.5656	11.1403	11.3657	1.17891	0.563459
ASCRP3010100	hsa_circRNA_101584	hsa_circ_0036200	circBase	chr15	-	72509749	72511451	exonic	NM_002654	PKM	GTCTGGAATGAATGTGGCTCGTCTGAACTTCTCTCATGGAACTCATGAGGACCTCAGCAG	6.68036	8.7707	8.39891	7.57547	7.58752	7.88567	1.17883	0.702935
ASCRP3003944	hsa_circRNA_102526	hsa_circ_0006211	circBase	chr19	+	34922765	34957919	exonic	NM_005499	UBA2	CACCTCCACAGGTTGCCAAGGAAAGTGTACTGCAGTTTTACCCGAAAGCTAATATCGTTG	7.17301	6.7175	6.66705	6.38295	6.62873	6.74639	1.17839	0.240025
ASCRP3012605	hsa_circRNA_104103	hsa_circ_0076251	circBase	chr6	+	38050167	38084515	exonic	NM_021943	ZFAND3	TGTCGCTGCGGTGGGCCATGCACAGACACAGCTCATGTCTCATTAATCACACCAACAAAA	6.29012	5.46604	5.12441	5.35996	5.28344	5.43779	1.17836	0.487522
ASCRP3003698	hsa_circRNA_026686	hsa_circ_0026686	circBase	chr12	-	54066359	54066429	exonic	NM_005176	ATP5G2	CAAGTTTGTCTCCACTCCCTCCTTGCTCTCCTGCCACAGCTCCTCACCCCCTGAAAATGT	17.712	17.1763	17.4791	17.1107	17.2812	17.1763	1.17832	0.177123
ASCRP3011592	hsa_circRNA_104867	hsa_circ_0087961	circBase	chr9	-	113734352	113773970	exonic	uc010mub.3	LPAR1	TCTCTACTTCCATCCCTGTAATTTCACAGCCCCAGGTGTCATCCTTGAAGGATAGAATAA	10.3726	10.4601	10.3514	10.0003	10.0648	10.3202	1.1782	0.0613364
ASCRP3001888	hsa_circRNA_104126	hsa_circ_0076798	circBase	chr6	-	53365044	53365148	exonic	NM_001498	GCLC	AGAGGAGTACACCCTCATGAGCATAGACACCATCATCAATGGGAAGGTGGCAATGCAGTG	5.30935	5.82476	5.39447	5.15297	5.28344	5.29385	1.1781	0.183841
ASCRP3007440	hsa_circRNA_104248	hsa_circ_0002073	circBase	chr6	+	158870027	158873300	exonic	NM_020245	TULP4	GAACAACTACGATGACTTGTCTCCCACGGTCATCCGCTCAGGGCTGAAAGGTGCTGTTTG	9.42189	8.32119	8.6247	8.5611	8.45689	8.55171	1.17804	0.465246
ASCRP3007132	hsa_circRNA_403604		25242744	chr6	-	43527914	43541338	exonic	NM_020750	XPO5	CTTGGTCAAGTTTTGTGAGGAGTTTAAAGAAAAGTGTCCTATCTGTGTCCCCTGTGGCTT	8.2187	7.79372	7.67185	7.49389	7.61694	7.77582	1.17793	0.223521
ASCRP3004293	hsa_circRNA_102258	hsa_circ_0046527	circBase	chr17	+	80828099	80869665	exonic	NM_005993	TBCD	CAGCTCATGAGACAAGCAGTTGTCGCCGTGATCCTGAAGGCGCTGACCTACGACGAGAAG	5.04774	5.28865	5.36493	4.76475	5.15297	4.98619	1.17788	0.146051
ASCRP3009172	hsa_circRNA_041623	hsa_circ_0041623	circBase	chr17	+	4845635	4848517	exonic	NM_015528	RNF167	GCTAATAAAATTGTTTCTTTGTGGACTAAGGGTTCCTTGTGGAGGCTCACCCAGACAATG	5.9816	5.77536	6.17968	5.81726	5.8285	5.49381	1.1778	0.172572
ASCRP3006867	hsa_circRNA_006054	hsa_circ_0006054	circBase	chr19	+	34818325	34821252	exonic	NM_014686	KIAA0355	CTGTTTGGCCAGGCTGGACTGGCGACATCTAGACTAAGAGAAAGAGGCTGTGATGGTTGC	5.86541	5.19763	5.32978	5.19763	5.0234	5.37484	1.17777	0.308673
ASCRP3012198	hsa_circRNA_001617	hsa_circ_0000237	circBase	chr10	-	43888005	43888094	intronic	ENST00000337970	HNRNPF	TGCTCTTTTTCTTGCCATGGAGATCTGTATAGTAGGATCATGCAGATTTCCAGGAAAGAA	5.43779	5.43779	5.49839	4.94168	5.19763	5.43779	1.17775	0.14021
ASCRP3007264	hsa_circRNA_404630		25070500	chr1	+	186901894	186934725	exonic	NM_024420	PLA2G4A	CTTTTCTGCAAGGCCAAGTGACTCTAGTCCTCCGTTCAAGGTGCCTGTGGTAGCCATATT	7.01105	6.37497	6.39353	6.08684	6.44286	6.45306	1.17773	0.332656
ASCRP3000633	hsa_circRNA_405832		25070500	chr2	-	24098698	24111269	exonic	NM_017552	ATAD2B	AAGCCATATTAGGTTAACTTCTCAGCCTGGTGCTACATTACCAAATGGACATAGTGGCTT	5.43779	5.40904	6.08684	5.35996	5.28344	5.49381	1.17766	0.312057
ASCRP3011841	hsa_circRNA_103957	hsa_circ_0008356	circBase	chr5	-	137897268	137903411	exonic	NM_004134	HSPA9	TGACATAGGAGAAGTGATTCTTGTGGGTGGCATGACTAGGATGCCCAAGAAAATTACTTG	5.28344	5.28865	5.0234	4.68064	5.0234	5.09535	1.17757	0.162131
ASCRP3009029	hsa_circRNA_101709	hsa_circ_0037896	circBase	chr16	-	11976871	11979131	exonic	NM_002094	GSPT1	GCCAGCAGCTTGTGATGATGCCAAACAAGTGGATTACCGTTTATTCCATATCTGGATAAT	5.24645	5.51206	5.29385	4.85562	5.10704	5.29385	1.17751	0.153837
ASCRP3011793	hsa_circRNA_103527	hsa_circ_0006667	circBase	chr3	+	183368083	183390272	exonic	NM_017644	KLHL24	TGAAGATTACTGGATGCACGTACAGAATACATTCAGCCGTCAGCCACATAAAGAAGATCC	5.43779	5.32978	5.32978	4.98619	5.10704	5.20861	1.17742	0.0227813
ASCRP3012713	hsa_circRNA_406136		25070500	chr21	+	30693541	30744883	sense overlapping	NM_001186	BACH1	TGTTGAAGTCTATGTGAATGGTGCCCCCTGGTGGAAGGAAAAAGGTTGATGATAATTAGA	10.5128	9.77494	9.88785	9.82936	9.83142	9.71947	1.17739	0.31768
ASCRP3008484	hsa_circRNA_100706	hsa_circ_0003766	circBase	chr10	+	126176990	126186697	exonic	NM_022126	LHPP	GATAGGAGTGGAAGCCCACCAGGAGTCCGCTCAGAATTTGATCAGATCGACACATCCAAC	5.18658	5.40904	5.49839	5.19763	4.82819	5.27295	1.17736	0.185066
ASCRP3011163	hsa_circRNA_104967	hsa_circ_0089727	circBase	chr9	+	140648622	140652463	exonic	NM_024757	EHMT1	TCACAAGCAGAAGAGTTCGGAATCCAGCATTAAGAAGAAATTTCTCAAGAGGAAAGGAAA	5.39934	4.9736	5.32978	4.98619	5.10704	4.81431	1.17734	0.166303
ASCRP3010625	hsa_circRNA_100989	hsa_circ_0000370	circBase	chr11	+	128628009	128651918	exonic	NM_002017	FLI1	TAATACAACCTCCCACACCGACCAATCCTCACGATTGAGTGTCAAAGAAGGAGGCTCTGT	10.9986	9.46659	11.1343	9.68287	10.4891	10.6324	1.17734	0.686785
ASCRP3011413	hsa_circRNA_104460	hsa_circ_0081873	circBase	chr7	-	105738135	105739728	exonic	NM_006754	SYPL1	TCCTATGATAATTGCTTCTATCTTTGCTTTTGCCACCTGTGGAGGTTTTAAGGGCCAAAC	5.49839	5.40904	5.43779	5.11285	5.0234	5.41387	1.17733	0.0936629
ASCRP3001031	hsa_circRNA_030069	hsa_circ_0030069	circBase	chr13	+	41892941	41910892	exonic	NM_024561	NAA16	ACAATACAGAAAAGAGACTTTGGCTATGAAAGGATTAACACTGAACTGTTTAGGAAAAAA	5.18658	5.19763	5.49839	5.02952	5.0234	5.03561	1.17708	0.0606978
ASCRP3006770	hsa_circRNA_100869	hsa_circ_0023276	circBase	chr11	-	68571467	68575106	exonic	NM_001876	CPT1A	CTGTCAAAGACACTGTGAACAGGCAACTGCATGTCCAGCCAGACGAAGAACGTGGTCAGC	5.36989	5.43779	5.36493	5.07172	5.28344	5.0234	1.17707	0.0335422
ASCRP3000897	hsa_circRNA_043472	hsa_circ_0043472	circBase	chr17	-	37885408	37886014	exonic	NM_032339	MIEN1	AATGTCAGCTATTGGCAGTAAAGTGGCGCTACAAACACTAAGTGCCTTTGAGATAGAGAT	5.36989	5.19763	5.32978	5.02952	4.9609	5.11285	1.17707	0.0177451
ASCRP3001882	hsa_circRNA_100605	hsa_circ_0006151	circBase	chr10	-	70227879	70229920	exonic	NR_102264	DNA2	AGAGCTGTCCTGAGTGAAACTTTTAGGATTTCAGAAGAAAGTGGTAGCTTCCTTTCCAAG	6.56358	7.1852	6.82608	6.56358	6.40404	6.81391	1.1769	0.288173
ASCRP3003873	hsa_circRNA_003640	hsa_circ_0003640	circBase	chr4	+	99962193	99966461	exonic	NM_015143	METAP1	CACATATGAGTGCCTGATGCAAGCCATTGATGCAGCTTGCTAGAGAAGTTTTGGATGTTG	5.30935	5.38468	5.21951	5.11285	5.06576	4.94168	1.17688	0.0193867
ASCRP3010955	hsa_circRNA_102325	hsa_circ_0047159	circBase	chr18	+	21098853	21100277	exonic	NM_013326	C18orf8	TATCAGATCCCCATCACAGATACGGGCAGCTGTATGTTCTCTTCTTGAGGCATCATTCTC	7.46144	8.14465	7.97368	7.40162	7.60136	7.78367	1.17684	0.319976
ASCRP3007278	hsa_circRNA_100956	hsa_circ_0000357	circBase	chr11	-	116734383	116744352	exonic	NM_025164	SIK3	GAAAAAATGGGCAACAACAGCAGCATCAAACAGCTGCAGCAGGAGCAGTCTCTCCTACAG	7.06598	6.93164	6.5612	6.14779	6.62873	6.98927	1.17682	0.408688
ASCRP3013047	hsa_circRNA_003529	hsa_circ_0003529	circBase	chr1	+	39463842	39466778	exonic	NM_024595	AKIRIN1	TTCGGGAGGAGTATGAGCAAATCCTCAATACCAAACTAGCAGAGCAAATTTTTCAGAACA	5.24645	5.62171	5.32978	5.46604	4.91568	5.0234	1.17677	0.263328
ASCRP3002390	hsa_circRNA_092398	hsa_circ_0000441	circBase	chr12	-	116534473	116549317	exonic	NM_015335	MED13L	AGTCAACAAAAGTTGTGGAAGAAGGACTCTGGGAAAATGGCCTTTCCTATGAATGTAGGA	6.38029	6.94295	6.61959	6.20948	6.32349	6.61729	1.17671	0.263626
ASCRP3008183	hsa_circRNA_001240	hsa_circ_0000507	circBase	chr13	+	113869721	113869956	intronic	ENST00000326335	CUL4A	GAGATCTCTGTGTGACTATGGAGGTCACGTCCCATGTGGCTGTGGAGGTCGCTGTGTGAC	6.08046	5.56122	5.70439	5.49839	5.61746	5.43779	1.17668	0.181672
ASCRP3002692	hsa_circRNA_104648	hsa_circ_0084889	circBase	chr8	+	94798450	94803547	exonic	NM_153704	TMEM67	ATATGAAATGGATCATGGAGAAGCACATGTCCAGACAGATACAGCAACTCTGGAAAGTGG	5.88716	5.43779	5.62171	5.43303	5.28344	5.43779	1.17667	0.132118
ASCRP3002555	hsa_circRNA_005686	hsa_circ_0005686	circBase	chr4	+	154315413	154330167	exonic	NM_032117	MND1	ATAAAGTAGCCAAAGAAGCTGCTAACAGATGGACTGTTGTCTGAGGGAAGTCAAAAGCAT	5.43779	5.40904	5.0234	5.02952	5.10704	4.94168	1.17657	0.136286
ASCRP3013377	hsa_circRNA_404948		25070500	chr11	-	129864850	129865594	intronic	ENST00000358825	PRDM10	TTTCATTTATACATTTTAAGAAAGTTTATTGCTGGAGTTACAGGCGTGCGCTACGGCCCC	5.43779	5.38468	5.43779	5.15297	5.10704	5.20861	1.17649	0.00153364
ASCRP3009047	hsa_circRNA_406458		25070500	chr4	+	25260812	25262116	intronic	ENST00000264864	PI4K2B	GCCATGATGTCCATAGAAATGAAGTATTGAAGTTCTCTCATTTGTTCACGTAAATCTTGT	5.18658	6.31521	5.96795	5.31448	5.61746	5.74617	1.17649	0.501324
ASCRP3008516	hsa_circRNA_025731	hsa_circ_0025731	circBase	chr12	+	27829360	27840440	exonic	NM_003622	PPFIBP1	GATCAATAACTTTGAACCAAACTGTCTACGGAGGCGGCCATCTGATGAGGACAGAGCTCC	5.62171	5.49839	5.78306	5.49839	5.28344	5.32978	1.17647	0.0661277
ASCRP3005778	hsa_circRNA_407272		25070500	chrX	+	16769174	16769304	intronic	ENST00000380155	SYAP1	CTAAAAAAATGGGATAGACTGGGCATGCCACCGCACCTAGCACTGACTGATCGTATTCTA	6.56358	6.09953	6.13392	5.81726	6.00856	6.17968	1.17647	0.221407
ASCRP3001624	hsa_circRNA_104328	hsa_circ_0005251	circBase	chr7	-	23015828	23030758	exonic	NM_032581	FAM126A	ACTTACATGCCCAGTGTTTCTCTTCAGTCACTGTGTCAAATTTGTTCAAGGTTGAAGGTT	6.9911	6.69685	6.48203	6.38295	6.40404	6.59182	1.17637	0.178448
ASCRP3001063	hsa_circRNA_405492		25070500	chr16	-	72651081	72651452	exonic	ENST00000570152	AC004158.2	ACACCTAGATTTCTTCCTGCGTGAATCCAGTTGAGAACCTTTTTGTGATGAAAACGAGAT	5.75596	6.22418	5.49839	5.28344	5.72839	5.67593	1.17628	0.35907
ASCRP3013585	hsa_circRNA_005230	hsa_circ_0005230	circBase	chr1	-	172109619	172113577	sense overlapping	NR_038397	DNM3OS	TTTTTAATTTCCACCAATATACTCTTTGTTTTGCACACTAGGGACCAAGAAGCCCTCGGG	5.36989	5.43779	5.32978	5.02952	5.0234	5.29385	1.17626	0.0494439
ASCRP3002601	hsa_circRNA_102272	hsa_circ_0046599	circBase	chr17	-	80962990	80972395	exonic	NM_001009905	B3GNTL1	ATACACACGTTGGATCAACCAGCTGACGCCGGAGCAGCTCCTAACCCAGGATGACGTCAT	5.43779	5.46604	5.29385	5.11285	5.41868	4.87589	1.17616	0.187541
ASCRP3011199	hsa_circRNA_005975	hsa_circ_0005975	circBase	chr10	+	93751875	93768032	exonic	NM_003972	BTAF1	TCAGAAAATATCAGCAGGATCCACCTCAGAAAAAGATGGAATGCACCATACTGTCACCAA	5.49839	5.26769	5.43779	4.94168	5.10704	5.36493	1.17615	0.135518
ASCRP3012267	hsa_circRNA_001838	hsa_circ_0000249	circBase	chr10	+	76213950	76285184	intronic	ENST00000539909	ADK	TGGAAATGAGACATTGTTTTCCTACTGTTTGTTGGTGGCATACTTTGTTACAGTACTTGA	5.36989	5.21407	5.29385	4.85562	5.0234	5.20861	1.17614	0.0773368
ASCRP3005680	hsa_circRNA_006099	hsa_circ_0006099	circBase	chr20	+	18278628	18287037	exonic	NM_003434	ZNF133	CGGCAACCTGTCCAGATCTACCTTCTGAGATATCATCCTTCTTCAGGGAGATAAGGAAAA	6.02849	7.31878	6.91068	5.95419	6.40404	7.10981	1.17607	0.631606
ASCRP3013113	hsa_circRNA_087003	hsa_circ_0087003	circBase	chr9	+	36209263	36212059	exonic	NM_007096	CLTA	TTCTGTTTCAAACTGTATTAGGTGGCAGATGAAGCTTTCTACAAACAACCCTTCGCTGAC	5.15297	5.36989	5.39447	4.94168	4.91568	5.27295	1.17537	0.130611
ASCRP3004021	hsa_circRNA_102084	hsa_circ_0043976	circBase	chr17	+	41354671	41355803	exonic	NM_005899	NBR1	CACTGCACAGAGCCCAGAGGCTCATCAGGACTTGTAAACAGCAGACAGAAGAGCTATGAC	5.39934	5.2411	5.29385	5.02952	5.0234	5.09535	1.17513	0.00724331
ASCRP3009488	hsa_circRNA_000895	hsa_circ_0000895	circBase	chr19	-	12903120	12903230	intronic	ENST00000589765	HOOK2	GGAGTAGCTGCTGAGGTTGGTGTAAACGGGAGGTAGCTGATGGTGGTCGTCGGGTACGAG	5.62171	5.15297	5.67593	5.02952	5.19763	5.43779	1.17505	0.268458
ASCRP3004843	hsa_circRNA_103953	hsa_circ_0074101	circBase	chr5	+	137708362	137708530	exonic	NM_016604	KDM3B	CATTCGAGTCTCCATTGCACAATGGCCAGCCCTGATCTTTGTAGAATTTGATGGCTGTAA	6.47828	5.99176	6.00856	5.70035	5.91218	6.08046	1.17503	0.24777
ASCRP3000880	hsa_circRNA_005704	hsa_circ_0005704	circBase	chr20	+	10536878	10541468	exonic	NM_001009608	SLX4IP	AATGCAGAATTCACAAGATCCAATCCCTTGTCCTTAAAAGTGTGGGAATTTTGCTGTCCT	6.13702	7.09533	6.50558	6.17968	6.15544	6.61729	1.17501	0.455067
ASCRP3007080	hsa_circRNA_400040	hsa_circ_0092305	circBase	chr17	-	79872718	79873138	intronic	ENST00000328666	SIRT7	CTTGACTCCTGGTGGTTGGACCTGTTGTGTGTTTTACTTTCTAGGAGCTCCCCCTCTGAA	8.16249	7.46553	7.23148	7.30681	7.47909	7.28868	1.17487	0.412225
ASCRP3006200	hsa_circRNA_101450	hsa_circ_0033598	circBase	chr14	+	105818714	105821514	exonic	NM_015197	PACS2	CTCCATCAGCATGGCTGAGGGCTCCAAACGAATCCTGCGGTCCCATGAGATTGTGCTGCC	6.50311	6.29293	6.7175	6.32624	6.28449	6.11838	1.17475	0.131094
ASCRP3011692	hsa_circRNA_103233	hsa_circ_0008360	circBase	chr22	+	41277773	41278181	exonic	NM_022098	XPNPEP3	TCTTCTACCAAAAATGAAAGGGGAGGTAACTCCAGGACTATCTCAGGTGGAATATGCACT	5.11864	5.28865	5.43779	4.76475	5.0234	5.27295	1.17464	0.206008
ASCRP3008713	hsa_circRNA_101556	hsa_circ_0002205	circBase	chr15	-	65110144	65111422	exonic	NM_025049	PIF1	GATGTCCATCCACAAGAGCCAAGTAAGGTACACAGATTTGAGGCTATGGACAGCAACCCT	5.9816	5.70035	5.84336	5.46604	5.76375	5.51206	1.17452	0.101168
ASCRP3000440	hsa_circRNA_100808	hsa_circ_0003110	circBase	chr11	-	46529740	46534363	exonic	NM_017749	AMBRA1	AACCGACTTGGAATTTGAGGACTTTGAGAGGCTGCTGGAATCTTCCCTCATTTCATTATC	7.88672	7.99839	7.72553	7.51318	7.58752	7.72669	1.17446	0.0609007
ASCRP3002418	hsa_circRNA_401782		25242744	chr17	+	34144719	34149837	exonic	NM_003487	TAF15	AGTCCTATCATTCACAAAGGGAAAACTACAGCCACCACACACAAGATTCTGGAAGTTACG	6.72611	6.7175	6.32899	6.38295	6.32349	6.28308	1.17442	0.123525
ASCRP3004252	hsa_circRNA_054326	hsa_circ_0054326	circBase	chr2	+	44021595	44028848	exonic	NM_016008	DYNC2LI1	CAGCAGGATTGGATTCTTTCGGTCAAATAGGACGTTTTCTCTTGTTCTCGTTCTGGATCT	6.00521	6.42745	5.89076	6.02518	5.61746	5.89793	1.17437	0.267663
ASCRP3000012	hsa_circRNA_000654	hsa_circ_0000654	circBase	chr15	+	93480747	93482948	exonic	NM_001271	CHD2	AAAAACGTTAGAGAAAAATGGAAACAGGAACCCTCAGAAGATGAACAGGAACAAGGCACC	5.36989	5.43779	5.39447	5.11285	5.06576	5.2411	1.17427	0.00962423
ASCRP3006814	hsa_circRNA_001063	hsa_circ_0001063	circBase	chr2	+	114828399	114828510	intergenic			CTGTGCTTGGGTGTGCAAAGGTAAGCGAATAAAGGAACTGGCTCAGCCTGTAGTGTTTAC	5.9816	5.28865	5.0234	5.02952	5.10704	5.37484	1.17422	0.439666
ASCRP3000309	hsa_circRNA_027588	hsa_circ_0027588	circBase	chr12	-	74526955	74551664	exonic	NR_038300	LOC100507377	AAATGATCTTGAAAAGCCAAAGCAATCCTAAGCAAGGCTGGTGTCAGAGAAGGCTGAATT	5.30935	5.28865	5.49839	5.38468	4.72119	5.20861	1.17414	0.281114
ASCRP3004202	hsa_circRNA_034614	hsa_circ_0034614	circBase	chr15	+	40998374	41001314	exonic	NM_002875	RAD51	CAGATCTGTCATACGCTAGCTGTCACCTGCCAGGCTGAGGCAGCTAAATTAGTTCCAATG	5.62171	5.43779	5.62171	5.2411	5.28344	5.37484	1.17412	0.0232831
ASCRP3006618	hsa_circRNA_079743	hsa_circ_0079743	circBase	chr7	+	30890069	30898940	exonic	NM_032222	FAM188B	CTGCTCACCCTTTCTGCCATCCTGTCCAGGTCTACAGAGCTGGGACTGCAGCCTTCAGAT	13.3691	12.6613	12.6369	12.5419	12.6329	12.7108	1.17408	0.347516
ASCRP3013325	hsa_circRNA_405612		25070500	chr17	-	59870957	59878835	exonic	NM_032043	BRIP1	TTTACACAAAATGGGTATCACCACTGCTACTTTTCCCATTTTGCAGGGAAAATCCTGCTA	5.88716	5.89076	5.65529	5.35996	5.79835	5.49381	1.17395	0.160396
ASCRP3011857	hsa_circRNA_004577	hsa_circ_0004577	circBase	chr4	+	88983057	88987031	exonic	NM_000297	PKD2	TGACCGAACATGAACATCAGCAGATGAGAGACGACTTGGAGAAAGAGAGGAATATGTTTT	5.18658	5.56122	5.36493	5.07172	5.10704	5.15297	1.17392	0.0784004
ASCRP3013030	hsa_circRNA_102222	hsa_circ_0046178	circBase	chr17	-	79534442	79539114	exonic	NM_017921	NPLOC4	TTCCTGGTCACCAATGAAGTTATGCCTCTGCAGGACGTAGACAAGTTTGGCAACGAGATC	6.24453	5.67593	5.84336	5.54352	5.76375	5.67593	1.17383	0.222728
ASCRP3012832	hsa_circRNA_086306	hsa_circ_0086306	circBase	chr9	+	6475390	6477808	exonic	NM_152896	UHRF2	TTACTGTCTGAATCCACCTTTGGATAAAGTCCCAGAAGAGGAATACTGGGGTTCTGAAGG	5.49839	5.32978	5.67593	5.43303	4.9609	5.32978	1.17377	0.210736
ASCRP3004566	hsa_circRNA_104099	hsa_circ_0076092	circBase	chr6	+	35195356	35201078	exonic	NM_152753	SCUBE3	CATATCAAGTTTGTGCTCCATACCGACGGGAAGACATGCATCGATGTGGATGAGTGTGTG	5.67593	5.2411	5.43779	5.15297	5.2411	5.18103	1.17361	0.112901
ASCRP3008497	hsa_circRNA_406868		25070500	chr6	-	145956380	146007432	exonic	NM_005670	EPM2A	GATATGAGCACCGAAGGCAATGGACCTCATCATGACCGTTGCTGTACTTACAATGAAAAC	6.02849	5.65943	4.98619	5.28344	5.36989	5.2411	1.1736	0.44556
ASCRP3013102	hsa_circRNA_103420	hsa_circ_0066631	circBase	chr3	-	98568304	98600611	exonic	NM_080927	DCBLD2	TTCTGGACGCGGATTTTTGGCCTCATACTCTGTTATAGATAAACAAGGTGATGGATGTGG	5.18658	5.2411	5.32978	5.02952	5.10704	4.84196	1.17343	0.0434527
ASCRP3002881	hsa_circRNA_104866	hsa_circ_0087960	circBase	chr9	-	113734352	113735838	exonic	NM_057159	LPAR1	ATCTCTACTTCCATCCCTGTAATTTCACAGCCCCAGGTGGACGTCTGATTTATGAAGCTC	10.0213	9.94682	9.92959	9.49142	9.77099	9.85645	1.17341	0.0845936
ASCRP3012939	hsa_circRNA_104670	hsa_circ_0001818	circBase	chr8	-	103299660	103300494	exonic	NM_015902	UBR5	TTCAGAAGCAGGTTGAGGTGGTGGAGGGTGTGGCTGGAGAAGAGGATCATCATGATGAAC	9.79517	5.63017	6.27601	8.12934	6.40404	6.38957	1.1733	0.863637
ASCRP3007383	hsa_circRNA_038883	hsa_circ_0038883	circBase	chr16	+	28970037	28970421	exonic	NM_032815	NFATC2IP	GAAAGGAGAAACACCAGACACTGGAAGTCTCACTGTCTCGATCGGAGCCCCTGCAGAGTG	6.85212	6.78517	6.81188	6.32624	6.78102	6.56358	1.17328	0.122361
ASCRP3009881	hsa_circRNA_090364	hsa_circ_0090364	circBase	chrX	+	46844284	46857679	exonic	NM_014735	JADE3	GTACCAGCCAGTCCAGACACCGTTCCACAGCCTTCTCTCAGGATGCTCCAGGATGAAACG	11.0221	10.307	10.448	10.3375	10.1787	10.4831	1.17316	0.333037
ASCRP3012050	hsa_circRNA_001808	hsa_circ_0001713	circBase	chr7	+	70991002	70991109	intronic	ENST00000333538	WBSCR17	TGCACACACCTATAATGATTATTAGACTTAACTGTTAGAGATTTTTAGTGCCAGCCACCA	5.88716	5.97138	5.56122	5.7442	5.19763	5.70035	1.1731	0.295153
ASCRP3003280	hsa_circRNA_002011	hsa_circ_0000606	circBase	chr15	-	60734614	60737990	sense overlapping	NM_024611	ICE2	ATTGCATTCCAACAGCTCATTTTATGTTGCTTACAGCACTTAGAAATTGTTGATGGCCGG	5.49839	5.44726	5.46604	5.15297	5.10704	5.37484	1.17292	0.0368581
ASCRP3010472	hsa_circRNA_062551	hsa_circ_0062551	circBase	chr22	-	24042912	24052054	exonic	NR_024448	GUSBP11	GTTTCTTTATCCCTTTATCTGTGCATGAACAGGACTGGATGGAGGACCTGAAGACGTGAG	5.36989	5.15297	5.26769	5.19763	4.72119	5.09535	1.17281	0.176312
ASCRP3010796	hsa_circRNA_076336	hsa_circ_0076336	circBase	chr6	-	42174538	42185633	exonic	NM_018141	MRPS10	TACTGTCATCACCATTAAAAGAATTGCAGCTTTGTGCCCCATGACCTTCAGCCGCTGTAA	7.84305	7.46553	7.54592	7.23148	7.44082	7.40587	1.17279	0.121101
ASCRP3006435	hsa_circRNA_101860	hsa_circ_0003438	circBase	chr16	-	70294946	70296427	exonic	NM_001605	AARS	CTGAAAGTGGGGGATCAGGTCTGGCTGTTTATTGATGAGTATTTGAGAACACAGTGGCTA	7.49255	6.00856	6.50558	6.62873	6.40404	6.19762	1.17279	0.598823
ASCRP3006007	hsa_circRNA_087192	hsa_circ_0087192	circBase	chr9	-	74324174	74327176	exonic	NM_013390	TMEM2	CTATGCACAGGACGTTCCCAATTAGAGGCTTTCAGATTTATGATGGGCCCATTCATCTCA	6.42745	5.72839	5.84336	5.99176	5.68819	5.54352	1.17265	0.365448
ASCRP3009258	hsa_circRNA_100658	hsa_circ_0005111	circBase	chr10	+	99416041	99416731	exonic	NM_018425	PI4K2A	GCTGGATTACATCATCCGCAACACTGGTAGTATACCTGGCCAGTGAGACCTTCAACTATA	5.34494	5.2411	5.15297	4.76475	4.86916	5.32978	1.17255	0.229115
ASCRP3005783	hsa_circRNA_105034	hsa_circ_0001947	circBase	chrX	+	147743428	147744289	exonic	NM_002025	AFF2	CTAAACTGCCAAAGTTCACCATCCTCCAAACAAGTGAAACAAACAAAGGTGATGCACTTG	6.51783	7.21647	7.06424	6.24164	6.8758	6.90684	1.1723	0.442707
ASCRP3002229	hsa_circRNA_002649	hsa_circ_0002649	circBase	chr5	-	39382719	39388954	exonic	NM_001343	DAB2	AGGACTGCTAAGAATGGGAGTGAGGCCCTAATGATTCTAGATGACCAAACTAACAAACTG	5.77922	5.63017	5.75986	5.49839	5.28344	5.6132	1.17229	0.0740858
ASCRP3012704	hsa_circRNA_038383	hsa_circ_0038383	circBase	chr16	-	20744988	20749278	exonic	uc002dho.3	THUMPD1	TGTTCCCTAAAGCCTGAGAAATTGGTGCATCATATTCTCCAGGATATGTACAAAACCAAG	5.56122	5.2411	5.15297	5.11285	5.15297	4.91568	1.17219	0.147937
ASCRP3011459	hsa_circRNA_402421		25242744	chr2	-	183831943	183848110	exonic	NM_013436	NCKAP1	TCCTTGGTGGAAATGTTGGTGGAAACATCAGATCTCTCCATATTTTGTGGTTCAATGCAC	5.81349	7.05022	6.46067	5.89076	6.36427	6.29573	1.17214	0.541157
ASCRP3002650	hsa_circRNA_102879	hsa_circ_0057552	circBase	chr2	+	196544755	196583056	exonic	NM_020342	SLC39A10	ATAGCCGTCTTCTGTCATGAACTGCCACATGAATTAGGAAAAATAGAAATGAAGGTACAT	5.93682	5.62171	6.25318	5.62171	5.68819	5.72839	1.1721	0.235736
ASCRP3004794	hsa_circRNA_102804	hsa_circ_0056139	circBase	chr2	+	113258782	113278002	exonic	NM_153712	TTL	CATGTGCTCAGTGAAGGCATTCTCATCTCCTCAGAGGCTTCAGAGCTTCTCGATTTCATA	10.0312	10.9915	10.5191	10.2275	10.081	10.4601	1.17203	0.43648
ASCRP3001843	hsa_circRNA_100951	hsa_circ_0024231	circBase	chr11	+	108186549	108206688	exonic	NM_000051	ATM	AGAGAAACACGGAAACTAGGAAGAGGAAATTAACTATCTGTACTTATAAGGATCTTCTCT	5.15297	5.09535	5.15297	5.28344	4.60177	4.74306	1.172	0.284337
ASCRP3010839	hsa_circRNA_407319		25070500	chrX	+	117528017	117538407	exonic	NM_019045	WDR44	TAGAGATGAAGTTCCCAAAGAGAATATTACGTCTGATTCTCTCCTAACCGCAAGCATGGC	7.0254	8.1678	7.67185	7.16401	7.46144	7.46689	1.17192	0.49744
ASCRP3010613	hsa_circRNA_016476	hsa_circ_0016476	circBase	chr1	+	218480772	218511325	exonic	NM_016052	RRP15	TAAGTGAGAAGGGTGTGGTGCAATTATTTAATGCTGTTCAGAAACATCAAAAGAATGTTG	5.59175	5.09535	5.32978	5.19763	5.0234	5.0234	1.17186	0.171336
ASCRP3008361	hsa_circRNA_104982	hsa_circ_0006931	circBase	chrX	+	16846216	16847893	exonic	NM_018360	TXLNG	GAGGGAAGAGCTGGAGGAGAGCAGGAGTGTTCAGAAGCAAATGAAGATCCTGCAGAAGAA	5.70035	5.2411	5.43779	5.02952	5.28344	5.29385	1.17186	0.179898
ASCRP3003916	hsa_circRNA_104357	hsa_circ_0080000	circBase	chr7	+	44089823	44092540	exonic	NM_014063	DBNL	CACCATGGCCAGCTTCCTGAAGGGCTCTCTTTACCTATGAAGGCAACAGCAATGACATCC	6.47828	9.07604	8.60558	7.13255	7.94148	8.31353	1.17184	0.782469
ASCRP3000648	hsa_circRNA_026129	hsa_circ_0026129	circBase	chr12	-	49578582	49579773	sense overlapping	NM_006009	TUBA1A	AAGCTGTCCATTTCTGTGATGGGTTTTGAATAAAGTATTCCCTGTCTTAAGCCGACCAGT	5.9816	5.49839	5.65529	5.2411	5.53459	5.58742	1.17179	0.222748
ASCRP3000613	hsa_circRNA_003998	hsa_circ_0003998	circBase	chr20	+	47570092	47580435	exonic	NM_006420	ARFGEF2	AAGATGTAGTCACATCTGCCATTAAAGTTGCAGGAGGCCAGAGAACTGGAAAAACCAATC	5.11864	5.09535	6.44542	5.35996	5.19763	5.32978	1.17177	0.597193
ASCRP3010412	hsa_circRNA_100958	hsa_circ_0024457	circBase	chr11	+	118365002	118372572	exonic	NM_005933	KMT2A	GTTGCCTTCTGCAGTTGGAGTTCAGTGATGATATTGTGAAGATCATTCAAGCAGCCATTA	5.62171	5.43779	5.43779	5.15297	5.19763	5.37484	1.17172	0.048032
ASCRP3010664	hsa_circRNA_400606		25242744	chr10	+	89468952	89487246	exonic	NM_004670	PAPSS2	TACAAAACACCCCCATATCAAAGAGAACCAGCAGAAATCCACCAATGTAGTCTATCAGGC	9.97392	9.39555	11.4558	8.93413	10.1816	10.9381	1.17161	0.776637
ASCRP3010737	hsa_circRNA_103363	hsa_circ_0065299	circBase	chr3	-	47762155	47777616	exonic	NM_003074	SMARCC1	TACCCAGACAGAACAATTGTTTGACCAGACCCAACATCTACCTCATTCCAGACATTGATC	6.35889	6.25318	6.13392	6.20948	5.76375	6.00186	1.17149	0.149412
ASCRP3000971	hsa_circRNA_002850	hsa_circ_0002850	circBase	chr10	-	123661905	123683844	exonic	NM_007041	ATE1	AATTTTTGAGTCTTTACCAGAGAATGCATCACACAAGTTAGAGGCATGTGGGCACATTCC	5.04774	5.19763	5.0234	4.85562	4.82819	4.81431	1.17143	0.0100106
ASCRP3004921	hsa_circRNA_100819	hsa_circ_0003538	circBase	chr11	-	47857202	47859175	exonic	NM_015231	NUP160	CCAAAACGAGGACAGGTATGGTGTCAGTCGTGGAACTGAAACAGAGTTCAGTAATGCAAC	5.18658	5.2411	5.39447	5.11285	4.91568	5.0234	1.17133	0.0383177
ASCRP3006396	hsa_circRNA_104475	hsa_circ_0082182	circBase	chr7	+	128317617	128323309	exonic	uc003vnl.3	FAM71F2	CTCTTATAATGCTCCTTTTCCACTGTGAGCCAAGTGACCTTGGGAGAGGCTTCTCCCCCT	8.01158	7.30079	7.49389	7.32548	7.34393	7.36726	1.17117	0.293946
ASCRP3010422	hsa_circRNA_035426	hsa_circ_0035426	circBase	chr15	+	57535669	57535748	exonic	NM_003205	TCF12	GTTGGATCACCTTCACCTCTCACAGATTTATTCTCCTGACCATACCAGCAGTAGTTTTCC	9.65959	9.39804	9.38389	8.88998	9.3295	9.45263	1.17113	0.254342
ASCRP3002003	hsa_circRNA_405195		25070500	chr14	-	31819817	31833504	exonic	NM_015473	HEATR5A	AGCAAGTGGTTCAGTTACATGTTGTTTCTTCAGTTTCTAGTTTCTTGAAGGCTTTCTTCA	5.36989	5.11864	5.56122	4.94168	5.06576	5.27295	1.17112	0.185314
ASCRP3008593	hsa_circRNA_102805	hsa_circ_0056146	circBase	chr2	+	113321942	113322076	exonic	NM_019014	POLR1B	GATCTTGCTCCAGGCATCGCAGATTCTCTTCGTCATTTTAAGGGGTCACTCCCATTGATG	6.60808	7.0712	7.23148	6.38295	6.51049	7.2487	1.17094	0.478702
ASCRP3002088	hsa_circRNA_030910	hsa_circ_0030910	circBase	chr13	-	111558379	111567416	exonic	uc001vrn.3	ANKRD10	AGCCTAGAATGCATCAGTGCCCTTGTGGCGAATGGGGCTCACGTCGAGCGCGCTCCGCTC	5.24645	5.15297	5.12441	5.11285	4.82819	4.81431	1.17091	0.0695137
ASCRP3002664	hsa_circRNA_001229	hsa_circ_0001229	circBase	chr22	+	38089338	38089486	sense overlapping	NM_024313	NOL12	ATAGTGTTTACCAGTATTAAATTCTCAGCCACTCCTTTCCATGTGTGCCTACCGCATGTT	9.82666	9.73166	10.3242	9.65128	9.49766	9.96533	1.17086	0.327119
ASCRP3005866	hsa_circRNA_405426		25070500	chr16	-	1004361	1004666	intronic	ENST00000543238	LMF1	CTACATGTCCCTGGTTAATGTGGGCCATTCGTGGCATTCCTGGTGGCTTTCCATCAGAAC	6.60808	5.77536	6.17968	5.95419	5.94379	5.89793	1.1706	0.348514
ASCRP3004548	hsa_circRNA_406000		25070500	chr2	+	179400458	179407092	intronic	NR_031666	MIR548N	CATACTCATTTCCTTCGGTGAGTGATCACAGGATCTGGTTTGCCACTGAAAGGAATCTTG	5.30935	5.46604	5.29385	4.85562	5.15297	5.29385	1.1705	0.142764
ASCRP3002557	hsa_circRNA_010988	hsa_circ_0010988	circBase	chr1	+	26644410	26647014	exonic	NM_001803	CD52	ATAAAGTTACCCTTGTACTTGCACTCCTGGTTCAAAAGCAGCTAAACCAAAAGAAGCCTC	5.83595	5.62171	5.72839	5.38468	5.44726	5.58742	1.17048	0.0412514
ASCRP3001472	hsa_circRNA_038651	hsa_circ_0038651	circBase	chr16	+	24046739	24046868	exonic	NM_002738	PRKCB	ACGTCCTCATTGTCCTCGCCTGCATGATGAATGTGCACAAGCGCTGCGTGATGAATGTTC	12.6069	10.5643	10.6086	11.3848	10.8032	10.8254	1.17042	0.733597
ASCRP3010329	hsa_circRNA_100822	hsa_circ_0022168	circBase	chr11	+	57460082	57463515	exonic	NM_015457	ZDHHC5	GTTACACAGGGTTGCGAACACACCTCGGCTTGGCTACTAATGAGGGTTACGGGTAAATTC	6.56358	5.56122	5.49839	5.77922	5.53459	5.54352	1.17028	0.510984
ASCRP3008967	hsa_circRNA_404877		25070500	chr11	+	34736240	34776158	sense overlapping	ENST00000604513	RP4-743O11.1	GCAGTGGGAACCGAATGAGTATGTATTACATTTATGCACTGTCTGCTGCCAAAGATCTGA	5.56122	5.40904	5.39447	5.07172	5.19763	5.32978	1.17021	0.0495419
ASCRP3000267	hsa_circRNA_050054	hsa_circ_0050054	circBase	chr19	+	17972902	17974124	exonic	ENST00000599898	RPL18A	AAATAAACTCAGGAACGCCCCGGTGTGTTTGAGAAGTCCCCCCTGCGGGTGAAGAACTTC	13.5271	13.6213	13.4929	12.9848	13.5308	13.3602	1.1702	0.198554
ASCRP3007543	hsa_circRNA_100478	hsa_circ_0016873	circBase	chr1	-	230979099	230979642	exonic	NM_032800	C1orf198	GAAGACACCCTGTTCTCGGAACCCAAGTTTGCACAGAGTCAGATGGAGTTCAGTATCTCC	6.9746	6.66705	6.17968	6.14779	6.42745	6.48078	1.17015	0.37105
ASCRP3012234	hsa_circRNA_027713	hsa_circ_0027713	circBase	chr12	-	93192667	93205210	exonic	NM_003566	EEA1	TGCTGTTTTACAGAAGGAGTTAAATAAGATTACTACTCAGTTGGATCAGGTCACTGCAAA	5.30935	5.09535	5.29385	4.85562	4.86916	5.20861	1.17011	0.130716
ASCRP3010508	hsa_circRNA_406032		25070500	chr2	+	204110568	204150455	exonic	NM_177538	CYP20A1	GTTTTTGGAAATGGTCCTGTTACTCCAGAGAAAATTGAGCAGCTCAGGCTTCCAGACAAG	6.24453	5.48921	5.49839	5.65943	5.36989	5.43779	1.17008	0.39054
ASCRP3000393	hsa_circRNA_405399		25070500	chr15	-	77576224	77578846	exonic	ENST00000567337	PEAK1	AACAGTAACAAAGAGGAAAAGAATACTTGAGATCCATTTGTAAGGAAAGAAAAGGAAGCA	5.30935	5.02952	5.39447	5.02952	4.91568	5.0234	1.17001	0.093441
ASCRP3001447	hsa_circRNA_101038	hsa_circ_0025768	circBase	chr12	-	29904598	29921008	exonic	NM_175861	TMTC1	ACGAGCTGTGTGGTCCATGATGAGGCTAAACATATTTTTGACTGGTATGAACCCATTCTA	6.05306	5.30935	5.43779	5.31448	5.28344	5.43779	1.16995	0.337914
ASCRP3008161	hsa_circRNA_000424	hsa_circ_0001549	circBase	chr5	-	159664587	159664757	antisense	NM_001445	FABP6	GAGAGGTGGAATCAGAGGAGGCTGGGGCTTGGTGTAGGGGAGAGCATACCTGTAGAATTG	9.38765	6.19465	6.76642	7.95665	6.56358	7.06424	1.16989	0.822557
ASCRP3006700	hsa_circRNA_404373		25242744	chrX	-	54177677	54186049	exonic	NM_017848	FAM120C	CTGGATGTAGTTGGGAAGGATGTTTTCAAACAGTCTCAGGTCTTTCAGAGCCTTGAAGAC	5.34494	5.32978	5.39447	4.85562	5.2411	5.20861	1.1698	0.111269
ASCRP3000132	hsa_circRNA_062996	hsa_circ_0062996	circBase	chr22	-	33260901	33265112	exonic	NM_003490	SYN3	AAACATTTTTCCCCAACCATAAGCCAATGCAGATCCTTCAAGCCAGACTTCATCCTGGTC	6.85212	6.40142	6.44542	5.89076	6.56358	6.48078	1.16979	0.375958
ASCRP3010039	hsa_circRNA_100805	hsa_circ_0007001	circBase	chr11	-	46515157	46529920	exonic	NM_017749	AMBRA1	GTCCTGGCAGATTATCTCCTGCTGCATACTACGCCCAGAGGATGATCCAGTATCTCTCAC	6.70449	6.15544	5.89076	5.65943	6.24742	6.08046	1.16968	0.439444
ASCRP3000290	hsa_circRNA_015871	hsa_circ_0015871	circBase	chr1	-	201103899	201123087	exonic	uc001gvy.3	TMEM9	AAATCAAGGAAGCCATCATTAAATTGTTTTATTTCTCTCAGTGTCCGGCTTTGCTGGCCC	5.24645	6.38029	5.89076	5.19763	5.94379	5.6132	1.16956	0.552784
ASCRP3011182	hsa_circRNA_405930		25070500	chr2	-	96965240	96966735	intronic	ENST00000323853	SNRNP200	TCACCCCAAAGCCATTTCTCTACCCATTGAGCTAATTTAGGGTGAGTGATAAACATACCC	6.95419	6.51049	6.13392	6.05468	6.24742	6.53484	1.16927	0.408224
ASCRP3001512	hsa_circRNA_080929	hsa_circ_0080929	circBase	chr7	-	81613950	81695840	exonic	NM_000722	CACNA2D1	ACTCAGGCCAGATCTTCACCATGGGTTGATAATAGTAGAACTCCAAATAAGATTGACCTT	5.30935	5.35996	5.29385	5.15297	5.10704	4.94168	1.16922	0.0194784
ASCRP3012321	hsa_circRNA_092543	hsa_circ_0002048	circBase	chr4	+	71628235	71634378	exonic	NM_014961	RUFY3	TGGACTCTCAGATCCTAATTATCTCATGGCTAATGAACGCATGAACCTCATGAACATGGC	5.59175	5.38468	5.67593	5.2411	5.10704	5.54352	1.16904	0.178093
ASCRP3001495	hsa_circRNA_404147		25242744	chr9	+	20715320	20789607	exonic	NM_017794	FOCAD	ACTACAGAATTAGCCCAAGCAGATTCCTCCCAGAAGCTGCACACATACATGTAAGAGAAG	6.42745	6.80166	6.52271	5.81726	6.52027	6.65363	1.16903	0.420466
ASCRP3007377	hsa_circRNA_005272	hsa_circ_0005272	circBase	chr4	+	154191486	154197282	exonic	NM_015271	TRIM2	GAAAGCCTCTCTCTTGCCCAAACCACGATGGGAATCAGCAGCGTGCAGGGTCAAAGACAG	14.6064	13.0652	13.9438	13.9742	13.3417	13.5399	1.16879	0.628397
ASCRP3013040	hsa_circRNA_011654	hsa_circ_0011654	circBase	chr1	+	36505390	36509149	exonic	NM_024852	AGO3	TTCGATTTTTACCTCTGTAGCCATGCTGGAATACAGGTTGTAGGTAGTATGGATGCACAC	5.36989	5.32978	5.36493	5.07172	5.19763	5.03561	1.16878	0.0075227
ASCRP3001562	hsa_circRNA_102143	hsa_circ_0044949	circBase	chr17	-	58342772	58372162	exonic	NM_032582	USP32	ACTGAATGCACATGACACCACAAAGACATTTTTAGTCTTTTTTCAAGTGAATCTGGGAAC	5.93682	5.40904	5.75986	5.43303	5.36989	5.54352	1.1687	0.195838
ASCRP3005504	hsa_circRNA_405083		25070500	chr12	+	122369651	122372262	exonic	NM_144668	WDR66	CCTTCACAGGACCATGACCTGGTCGTTTGGATGGAACAGTTCTCTTCCTGTTTACTATAT	6.21243	7.44772	6.80166	6.32624	6.40404	6.97275	1.16858	0.571432
ASCRP3006177	hsa_circRNA_103329	hsa_circ_0064924	circBase	chr3	+	40567269	40567355	exonic	NM_198484	ZNF621	CTCCAAACAACTTGGCCTCAGCTCTTGAGGATCTTGCTTGTCCAAACCCAGAAGACAGTG	6.26749	5.82476	5.62171	5.28344	5.94379	5.72839	1.16847	0.405802
ASCRP3009174	hsa_circRNA_100590	hsa_circ_0018331	circBase	chr10	-	50708583	50714058	exonic	NM_000124	ERCC6	GCTACAGCAAGATCAGGACTCGTGGTTCAAATTACAGGAGATGGAATAAACTGAGACTGC	5.34494	5.42826	5.49839	5.19763	5.10704	5.20861	1.16847	0.00993542
ASCRP3011974	hsa_circRNA_006091	hsa_circ_0006091	circBase	chr4	+	3317796	3344780	exonic	NM_002926	RGS12	TGATCTTGAGGGCACTGTTTGAAGAAGCAAACATGGTAGCATCAAGCATTCCTTGAAATA	5.09535	5.36989	5.15297	5.02952	5.06576	4.76475	1.16844	0.116276
ASCRP3006417	hsa_circRNA_103085	hsa_circ_0004207	circBase	chr20	-	50290691	50292747	exonic	NM_006045	ATP9A	CTCTTGTTTTCCAACATCATCCCCATTAGGTACTGTTGTGGGTGTTGTTCTTTACACTGG	6.26749	6.09953	6.37497	5.81726	6.04817	6.11838	1.16843	0.105469
ASCRP3009190	hsa_circRNA_404818		25070500	chr10	-	126089408	126090408	exonic	NM_000274	OAT	GCTATTGTCATTAAAGAAACCAAAGGTGTCTGCAGTGCTGTGTGATGATGACATCATGCT	5.59175	5.15297	5.49839	5.19763	5.10704	5.18103	1.16825	0.137674
ASCRP3002141	hsa_circRNA_400661		25242744	chr10	-	120445494	120489922	exonic	uc010qst.1	CACUL1	AGCTCTGTCACAAAGCTGTTCATGGAAGAGGATGTTGGACTTCTTACTTGTAATGAATGT	5.49839	5.40904	5.56122	5.2411	5.19763	5.27295	1.16814	0.00687305
ASCRP3009840	hsa_circRNA_404520		25070500	chr1	-	62160368	62162206	sense overlapping	NM_032027	TM2D1	GGTTTTGTGGAATTGGGAGCCTAATTGATTTCATTCTTATTTCAATGCAGGTTGCCCCGG	5.43779	5.11864	5.29385	5.11285	4.82819	5.15297	1.16798	0.141146
ASCRP3006137	hsa_circRNA_002373	hsa_circ_0002373	circBase	chr12	-	9096000	9096506	exonic	NM_002355	M6PR	CTCAGTGTGGGTTCCATCTTACTTGTCACGTAATTGGATCATGCTGATCTATAAAGGGGG	6.18868	5.49839	5.59175	5.57437	5.53459	5.41387	1.16791	0.318858
ASCRP3003274	hsa_circRNA_104936	hsa_circ_0089033	circBase	chr9	+	131891263	131893918	exonic	NM_021131	PPP2R4	ATTGACTACGGCACAGGCCATTGAGAAACTAGTCGCTCTTCTCAACACGCTGGACAGGTG	8.52285	9.146	9.20655	8.57835	8.67721	8.86399	1.16787	0.342242
ASCRP3006939	hsa_circRNA_063512	hsa_circ_0063512	circBase	chr22	-	41641614	41654110	exonic	uc003azs.3	RANGAP1	CTTCACAAATAAAGTCGTGTGGCAGCTTCAGTCATCGGGACCCTGGAGGAGGTCCACATG	5.56122	5.35996	5.49839	5.11285	5.36989	5.18103	1.16786	0.0605361
ASCRP3013596	hsa_circRNA_071488	hsa_circ_0071488	circBase	chr4	+	183650117	183652292	exonic	NM_001080477	TENM3	TTTTTCAGATCTTCTCCTGAAGACAGTCCCATCATTCCCGAAACACAGATGGACTCATTG	6.50311	6.63783	6.70449	6.02518	6.42745	6.63783	1.16766	0.254323
ASCRP3010683	hsa_circRNA_090360	hsa_circ_0090360	circBase	chrX	-	46529041	46541970	exonic	NM_032591	SLC9A7	TACACAGATTGTCTCTTTTTTGGAGCAATCATCTCTGCCACTGACCCAGGGCTCATCGTT	5.81349	5.83595	5.75986	5.15297	5.68819	5.81349	1.16759	0.284651
ASCRP3009187	hsa_circRNA_100148	hsa_circ_0011422	circBase	chr1	+	33058531	33059355	exonic	NM_001040441	ZBTB8A	GCTATCAGTACGGTCAAGGATCTGATGTCACATCCAAAAGCTTTCCAGAATGGAGATCTC	5.28344	5.18103	5.21951	5.11285	4.72119	5.09535	1.16757	0.127655
ASCRP3001352	hsa_circRNA_001807	hsa_circ_0001807	circBase	chr8	-	68163533	68172161	exonic	NM_006421	ARFGEF1	ACCCTTTACAAGTGCAACACATTTGGAGCATGTGAGGCCCATGTTTAAGATTTAATAAGA	5.28344	5.2411	5.36493	5.11285	4.86916	5.15297	1.16755	0.058533
ASCRP3012961	hsa_circRNA_103012	hsa_circ_0059702	circBase	chr20	+	30142548	30149539	exonic	NM_030789	HM13	TTCATCATGCACATCTTCAAGCATGCTCAGTGGTGTTTCCCCAGGATCTGCTGGAGAAAG	6.79343	6.48452	6.70449	6.32624	6.45687	6.44542	1.16741	0.0673731
ASCRP3007517	hsa_circRNA_406951		25070500	chr7	-	66038371	66041916	exonic	NR_111978	LOC493754	GAAGAAATCTTCAGTACGTCTTCCAGGGTCGGATCAAAGAAGGGAAGAAGATGAGCCTTA	5.77922	5.36989	5.49839	5.46604	4.91568	5.51206	1.16736	0.329566
ASCRP3003439	hsa_circRNA_022963	hsa_circ_0022963	circBase	chr11	+	66050718	66050862	exonic	NM_182553	CNIH2	CAAACTTGCCTTCTACCTGCTCTCCTTCTTCTATTACCTGTACAGGTACTTCCACCGTCC	15.6267	15.5121	15.1321	14.9519	15.2654	15.3006	1.16722	0.248629
ASCRP3002098	hsa_circRNA_100531	hsa_circ_0017461	circBase	chr10	+	1139391	1142186	exonic	NM_014023	WDR37	AGCCTGTTGCTGACACTAGTTAAATTCTATCAAATTTCATCCCTCAGAGCAGTTGGCTCT	5.56122	5.53459	5.67593	5.35996	5.41868	5.2411	1.16695	0.0209724
ASCRP3012682	hsa_circRNA_037366	hsa_circ_0037366	circBase	chr16	+	2009516	2011976	exonic	NM_004548	NDUFB10	TGTGTGGCTCTGTATGACTGTTGCTGAAATATAAAGCCCTGCAACCTGGCAGCCGCCCTC	7.3831	6.03508	6.70449	6.41709	6.59532	6.35889	1.1668	0.561047
ASCRP3002016	hsa_circRNA_003101	hsa_circ_0003101	circBase	chr3	+	66286967	66313803	exonic	NM_173471	SLC25A26	AGCACAGTTTTAAGAGAGGCTGGTGGGGTAGCAGGTGTTTCTGTTGACTTGATATTATTT	6.24453	5.54796	5.62171	5.49839	5.53459	5.63017	1.16672	0.327069
ASCRP3005123	hsa_circRNA_100173	hsa_circ_0002828	circBase	chr1	+	36432555	36439112	exonic	NM_024852	AGO3	CCATGTGGAAAATGATGCTTAATATCGATGGGAGGTGGTTGACTCAATGGTTCAGCATTT	5.43779	5.19763	5.36493	5.02952	5.10704	5.11285	1.1667	0.0301099
ASCRP3002703	hsa_circRNA_019753	hsa_circ_0019753	circBase	chr10	-	104247906	104250370	exonic	NM_005736	ACTR1A	ATATGTCTATTCTAAGGACCAGCTGCAGACTTTCTCAGAGGAGGGATCCGGTGTGATTAA	5.49839	5.2411	5.26769	4.85562	5.10704	5.29385	1.16664	0.172782
ASCRP3006079	hsa_circRNA_102905	hsa_circ_0058036	circBase	chr2	-	214012431	214013368	exonic	NM_016260	IKZF2	CTCACCAAGTCACATGACAAGCACATTGCACTTTGACTATGGAAACAGAGGCTATTGATG	5.43779	5.26769	5.15297	5.07172	4.82819	5.20861	1.16646	0.14572
ASCRP3006527	hsa_circRNA_101970	hsa_circ_0007066	circBase	chr17	-	7225183	7226185	exonic	NM_032442	NEURL4	CTGAGGAAGTCTTTGAGAGGTGTATGCGGTAGTCGATCTCTATGGCCAGTGTGTCCAAGT	5.24645	5.15297	5.36493	4.85562	4.72119	5.43779	1.16642	0.335153
ASCRP3011300	hsa_circRNA_000616	hsa_circ_0000616	circBase	chr15	-	65555486	65559106	exonic	NM_017851	PARP16	TCATTGACCATCCGGACGTCAAGTGCCAAACCAAGAAGAAGGTTTGAAAAGATCCAAAAG	5.49839	5.28865	5.49839	5.19763	5.06576	5.27295	1.16626	0.0541094
ASCRP3007343	hsa_circRNA_101880	hsa_circ_0040533	circBase	chr16	-	74982416	74990508	exonic	NM_030581	WDR59	GAAACCTACTGTTGCACTGTCTGCTGTTGCCGCAGATTCTTATACATCGTCAATCTAGAT	5.95419	5.44726	5.43779	5.28344	5.53459	5.27295	1.16606	0.261243
ASCRP3013131	hsa_circRNA_102853	hsa_circ_0006532	circBase	chr2	+	172821858	172823470	exonic	NM_003642	HAT1	TTCTTGATATTACAGGCAGATGATGTTGAGGGCAAAATTAGACAAATCATTCCACCTGGA	5.90863	5.42826	5.29385	5.35996	5.36989	5.15297	1.16598	0.279656
ASCRP3006169	hsa_circRNA_400089	hsa_circ_0092294	circBase	chr6	+	33660850	33661050	intronic	ENST00000374316	ITPR3	CTCATTCAGCCATTCAAGGAGTGGGACAGGCCCATCCCTGTAAACCCTTGGGGTTTCTAG	6.45052	6.7304	6.7304	6.20948	6.59532	6.35889	1.16591	0.16306
ASCRP3003568	hsa_circRNA_101271	hsa_circ_0030388	circBase	chr13	-	64564228	64608670	exonic	uc001vii.1	AK057471	CAACCTTCCGGAAAAGCCTCCATTTGCTGTTTGGGAAACTCTCTACGCTATGAATGTTAG	6.21243	8.63534	7.96318	6.65138	7.58245	7.83004	1.16577	0.772878
ASCRP3007874	hsa_circRNA_025249	hsa_circ_0025249	circBase	chr12	-	6859878	6860842	exonic	NM_005439	MLF2	GACATGTTTGGGATGATGAATGACATGATTGGAAACATGGCTGGAGCTGTCTCCCCCTTT	10.7922	9.07604	10.1672	9.87431	9.50621	9.90795	1.16575	0.655673
ASCRP3006654	hsa_circRNA_012871	hsa_circ_0012871	circBase	chr1	-	65323338	65335157	exonic	NM_002227	JAK1	CTGCTTTGAGAAGTCTGAGGGACAGTATGATTTGGTGAAATGCCTGGCTCCTATTCGAGA	5.53011	5.56122	5.84336	5.35996	5.19763	5.63017	1.16574	0.196348
ASCRP3005986	hsa_circRNA_406305		25070500	chr3	+	93714721	93722752	intronic	ENST00000303097	ARL13B	CTATATTGGTGTGACTCTTTTGATGGTGGGACTTGATAATGCTGGTAAAACCGCAACAGC	5.56122	5.30935	5.46604	5.11285	5.32469	5.15297	1.16554	0.0642149
ASCRP3012613	hsa_circRNA_405589		25070500	chr17	+	42807272	42811531	exonic	NM_025104	DBF4B	TGTCTCTTGCGTCTTTATGTGTGAAAAAACAACAGCCAAAGAAGCCAGAGGTAATTGAGG	5.90863	5.40904	5.62171	5.15297	5.57437	5.46604	1.16552	0.265252
ASCRP3011902	hsa_circRNA_405366		25070500	chr15	-	62283198	62284001	exonic	NM_017684	VPS13C	TGAGAGTACCCACAACCTAACTTTACCTAAGCAGGTGATTCGGTCTGGGCAAAAATTAAG	5.11864	5.53459	5.29385	4.80732	5.15297	5.2411	1.16544	0.23738
ASCRP3005476	hsa_circRNA_019120	hsa_circ_0019120	circBase	chr10	+	93699708	93702325	exonic	NM_003972	BTAF1	CCTGGGATCTGCTGGTGCCGAATTTGAAGTCCAAGATGAAAAATCAGGTGTTGATATATT	6.16153	5.54796	5.56122	5.54352	5.36989	5.6132	1.16506	0.312676
ASCRP3004992	hsa_circRNA_005459	hsa_circ_0005459	circBase	chr13	-	96254676	96261767	sense overlapping	NM_014934	DZIP1	CCACATGCTTATAATTATGGTGCAAGGAAATCCTTTAGCCTGGCAGGCTTTTGAATCTCA	5.49839	5.19763	5.36493	5.11285	5.0234	5.18103	1.16496	0.0651415
ASCRP3012291	hsa_circRNA_403825		25242744	chr7	-	65860865	65864782	exonic	NR_026873	LINC00174	TGGAATACAGAAAATGGATGGACAACCTCAGCCAAGATGTCTCACCCTACTCTCTATGAT	8.16249	9.69309	9.10608	8.37808	8.7952	9.04519	1.16484	0.637376
ASCRP3005911	hsa_circRNA_008789	hsa_circ_0008789	circBase	chr2	+	157352555	157370008	exonic	NM_000408	GPD2	CTACTATGACGATGAACCTGGCCTATGTTAAAGCAGCAGACTGCATTTCAGAACCAGTTA	5.28344	5.32978	5.39447	5.28344	4.82819	5.15297	1.16482	0.149618
ASCRP3004320	hsa_circRNA_007776	hsa_circ_0007776	circBase	chr12	-	112096539	112098479	exonic	NM_006768	BRAP	CAGGAAGAGAAAATAGATGCCTTACAGTTAGAGGTGTCCTGTTTGCCGGTACTGTCAAAC	6.02849	5.59175	5.84336	5.49839	5.72839	5.49381	1.1648	0.170402
ASCRP3005132	hsa_circRNA_101134	hsa_circ_0028097	circBase	chr12	+	109539706	109541416	exonic	NM_003362	UNG	CCATTGATAGGGTGAAGGTTGTCATCCTGGGACAGGATCCATATCATGGACCTAATCAAG	5.36989	5.11864	5.36493	4.98619	4.91568	5.20861	1.1648	0.110341
ASCRP3003813	hsa_circRNA_403189		25242744	chr4	+	99955380	99970027	exonic	NM_015143	METAP1	CACAAGCTTTTTCATACAGCTCCCAATGTACCCCACTATGCTAAAGATGAAAAGGCGAAG	7.79372	8.38273	8.55798	7.13255	8.46868	8.39084	1.16465	0.640654
ASCRP3010913	hsa_circRNA_103546	hsa_circ_0006517	circBase	chr3	+	188202379	188242575	exonic	NM_005578	LPP	TATAAGCCTCGGCCTCCACAGGTGATTTTCTTCCACCCCCACCTCCACCTCTAGATGATT	15.8965	16.4458	15.6679	15.4353	16.0893	15.7431	1.16464	0.453403
ASCRP3001128	hsa_circRNA_008046	hsa_circ_0008046	circBase	chr14	+	31103152	31112611	exonic	NM_016106	SCFD1	ACAGCCTCTTCTGCTTTTTTGTTACTCTGGGCTTTTACACTCTGATCGAGATCCTATTCC	9.03304	8.57835	8.92251	8.22724	8.70093	8.86399	1.1645	0.35206
ASCRP3011194	hsa_circRNA_102880	hsa_circ_0057553	circBase	chr2	+	196544755	196593073	exonic	NM_020342	SLC39A10	TCACTGCAGGCATGTTCCTCTATGTAGCCTTGGTGGATATGGAAAAATAGAAATGAAGGT	5.36989	5.32978	5.53011	5.19763	4.9609	5.32978	1.16443	0.117128
ASCRP3005049	hsa_circRNA_104165	hsa_circ_0077526	circBase	chr6	-	105563560	105564743	exonic	NM_007073	BVES	CCAGCATGTCCTCTCTTCGTCACCATTATTGCAGATGATAACTGCAGATTTTTATGCTGG	11.3913	11.1539	11.2916	11.0259	10.9639	11.1065	1.16419	0.0370971
ASCRP3007880	hsa_circRNA_102226	hsa_circ_0046192	circBase	chr17	-	79563141	79564342	exonic	NM_017921	NPLOC4	GACATTTTGGATCCAAGTTTGTTACTGCAGTGGCTACAGGTTGGCTGGATATTTACAGAC	5.49839	5.15297	5.21951	5.02952	4.82819	5.27295	1.16413	0.212546
ASCRP3000248	hsa_circRNA_034559	hsa_circ_0034559	circBase	chr15	+	40313099	40318290	exonic	NM_001013703	EIF2AK4	AAAGTCACTGATGAAAGGAATGGCAGGTTACAATAAGCTCTTGTGACCTCCTGGTTGTAA	5.24645	5.19763	6.37497	5.19763	5.72839	5.15297	1.1641	0.594139
ASCRP3013186	hsa_circRNA_103818	hsa_circ_0072279	circBase	chr5	-	37352838	37358253	exonic	NM_004298	NUP155	TTGCAAACAGAGGAGACCTTGCCTATTTTGATGGACTTAGTGAGACTATTCTTGCTGTGG	7.66644	6.55644	7.70568	7.47504	6.71534	6.99838	1.16404	0.602754
ASCRP3003375	hsa_circRNA_020967	hsa_circ_0020967	circBase	chr11	-	5289579	5290906	exonic	NM_005330	HBE1	ATTTTCTTCAGTAATCACTCCTCGTTGTTTACCCCTGGACCCAGAGATTTTTTGACAGCT	8.03045	9.13215	8.31312	7.30681	8.23955	9.18968	1.16401	0.718029
ASCRP3012205	hsa_circRNA_102237	hsa_circ_0046419	circBase	chr17	+	80417867	80430574	exonic	NM_012336	NARF	TGCTGACCTCTGCCTGTCCTGGAATGTAGTAAGAAAACAAAAACTGATGACCAAGAGAAT	13.3902	11.1264	12.5419	12.2418	12.2418	11.8359	1.16385	0.733261
ASCRP3002432	hsa_circRNA_100174	hsa_circ_0011631	circBase	chr1	+	36437624	36439112	exonic	NM_024852	AGO3	AGTCTGTTCGGCCTGCCATGTGGAAAATGATGCTTAATATCGATGGTAGATTTAGACGTT	8.16249	6.42745	7.43944	6.94295	7.53356	6.81391	1.16383	0.67733
ASCRP3013517	hsa_circRNA_011413	hsa_circ_0011413	circBase	chr1	-	32799439	32801834	sense overlapping	NM_023009	MARCKSL1	TTTTACTGTAACATTTGGAAAAGGAATAAATGTCGTCCCTTTAGGCATTCTGGCGCGGAG	5.59175	5.61107	5.72839	5.35996	5.41868	5.41387	1.16377	0.00618141
ASCRP3005865	hsa_circRNA_101674	hsa_circ_0007701	circBase	chr16	-	1004356	1004666	exonic	NR_033645	LMF1	CTACATGTCCCTGGTTAATGTGGGCCATGTCTGTCGTGGCATTCCTGGTGGCTTTCCATC	6.42745	5.65943	5.94379	5.54352	5.985	5.76375	1.1637	0.393888
ASCRP3012446	hsa_circRNA_400630		25242744	chr10	-	101937889	101939004	exonic	NM_006459	ERLIN1	TGGCTCCTTATGCAGACAACACTACAAACTGATGAAGTTAAAAATGTGCCTTGTGGAACA	5.49839	5.32978	5.29385	5.2411	5.10704	5.03561	1.16367	0.0477191
ASCRP3007190	hsa_circRNA_402911		25242744	chr3	+	100009421	100018175	exonic	NM_018309	TBC1D23	CTTTCCACTTAGATTCAGACCTGGGATTGTTCCCAGAAAGGGAGACCATTTCATCTCTTC	5.70035	5.49839	5.84336	5.43303	5.2411	5.63017	1.16356	0.177411
ASCRP3006426	hsa_circRNA_404417		25242744	chrX	+	134679347	134690225	exonic	NM_182540	DDX26B	CTCTTTGTGATGCCTTACAACTACCCAGTTTTACTTCCTCTTTTAGGCTGGTTGGAAGGA	6.6401	8.13881	6.99201	6.56358	7.10981	7.36	1.16349	0.654916
ASCRP3000892	hsa_circRNA_003615	hsa_circ_0003615	circBase	chr11	-	77823695	77832220	exonic	NM_024079	ALG8	AATGCTTTGGACAAAGTGCTGTCTGTCATCGGTGCTGTAAATGCATTGATGGAAAAAAAG	5.93682	5.40904	6.19762	5.57437	5.68819	5.54352	1.16346	0.356598
ASCRP3003601	hsa_circRNA_004234	hsa_circ_0004234	circBase	chr20	+	31518203	31519142	sense overlapping	ENST00000439060	EFCAB8	CAACTTGGGACCAACTTCCCACACTACATTCCCTTGGAGGATAAAGAGATAATCTTCCTG	5.95419	6.21243	6.32899	5.54352	6.17968	6.03508	1.16345	0.33055
ASCRP3011064	hsa_circRNA_028561	hsa_circ_0028561	circBase	chr12	-	116413319	116460406	exonic	NM_015335	MED13L	TATTGCTTTACCAAACAGTGAGCATTTGTCCTGTGCTTTCACATTCTTTCTGCATGGAGA	5.59175	5.43779	5.56122	5.28344	5.53459	5.03561	1.16339	0.180245
ASCRP3003106	hsa_circRNA_012172	hsa_circ_0012172	circBase	chr1	+	45241245	45244412	exonic	NM_001012	RPS8	ATGTAATAAAGGTGTTTATTGTTTTGTTCCCACACTCTTTCCAGCCAGCGCCGAGCGATG	6.53725	6.7304	6.35889	5.65943	6.56358	6.66705	1.16324	0.50731
ASCRP3012031	hsa_circRNA_102172	hsa_circ_0002862	circBase	chr17	-	62587201	62602758	exonic	NM_022739	SMURF2	TGCAAACTCGGGCCAAATGACAATGATACAGTTAGAGGACAGATAGTAGTACTCTGTGCA	5.36989	5.28865	5.21951	5.11285	5.15297	4.87589	1.16321	0.0642089
ASCRP3006869	hsa_circRNA_103502	hsa_circ_0001358	circBase	chr3	+	169694733	169706147	exonic	NM_003262	SEC62	CTGTTTTGTAGCCAGTATTCTTCTCCTTGCTGTTGCTTCAAAAGCAGTGGACTGTCTTTT	9.92496	10.081	9.52778	9.12897	9.34541	10.3232	1.16317	0.575071
ASCRP3012756	hsa_circRNA_404699		25070500	chr1	-	245977643	246027191	sense overlapping	NM_022743	SMYD3	TTAAAAAACTGAGCTCTATCTGTCCTGATTCCTGGTGCTGCTTCAGCAGGATGCTGATAT	6.68036	5.79454	6.08684	5.95419	5.985	5.88716	1.16298	0.402751
ASCRP3011604	hsa_circRNA_100229	hsa_circ_0002039	circBase	chr1	+	52237741	52238395	exonic	NM_024586	OSBPL9	TCTCTTGTCGCAGGTTAGACTTGGAATGGATCTTACTAAGTTCTTCTGGATCTGCCTCAG	5.43779	5.46604	5.36493	5.19763	4.9609	5.37484	1.16298	0.118423
ASCRP3008708	hsa_circRNA_092441	hsa_circ_0000764	circBase	chr17	-	40176084	40176486	antisense	NM_017595	NKIRAS2	GATGTCAACCAAGAAAAACTACACTCCCAGGAGGCCAACTTCTTCCAGCCAAGAAAAGGA	5.88716	6.35214	6.35889	5.65943	5.8285	6.37497	1.16296	0.409704
ASCRP3004225	hsa_circRNA_000601	hsa_circ_0000601	circBase	chr15	-	50929618	50941082	exonic	NM_017672	TRPM7	CAGCAAAGAATTCATGCTAGTGTTTTTGTGGTCGCTTGGTCAAGCAACATGCTTGTTTTA	5.34494	5.15297	5.29385	5.02952	4.91568	5.11285	1.16258	0.0391847
ASCRP3008712	hsa_circRNA_103296	hsa_circ_0064388	circBase	chr3	-	12976947	12983365	exonic	NM_014869	IQSEC1	GATGTCATCCGCAAGAGGCACTACCGCATCGGCCTGAACCTCTTCAACAACGTCGAGGGC	6.24453	5.67593	5.99176	5.7442	5.68819	5.74617	1.16257	0.213724
ASCRP3010889	hsa_circRNA_079972	hsa_circ_0079972	circBase	chr7	-	43906156	43908975	exonic	NM_032014	MRPS24	TAGTCTCTCATCTGCTATTGAATAAAGACCTTCTATCTTGGTGCTGTCCTGGAGCCGAGA	9.69171	10.8607	10.9925	10.3438	10.3597	10.1079	1.16256	0.592765
ASCRP3002312	hsa_circRNA_000415	hsa_circ_0000415	circBase	chr12	+	69128487	69136223	sense overlapping	NM_020401	NUP107	AGGGACTTGACCCATTAGGGAAGCCCATGAAACCTTTAATGAGTGGTTTAAGCATATGAA	5.28344	5.11864	5.49839	4.90252	5.0234	5.2411	1.16252	0.17387
ASCRP3003717	hsa_circRNA_060185	hsa_circ_0060185	circBase	chr20	+	35176434	35178226	exonic	NM_006097	MYL9	CAATAGAGGACTGAGCACTGCTGGAAGAACCCCACAGACGAATACCTGGAGGGCATGATG	5.56122	5.72839	5.62171	5.31448	5.36989	5.49381	1.16244	0.0275439
ASCRP3012676	hsa_circRNA_100936	hsa_circ_0024037	circBase	chr11	-	94178975	94180604	exonic	NM_005591	MRE11A	TGTGTCAGCATCTAGAAATATGTCTATTATAGATGGCTATGACCAGGGCCAGAGCACTCA	5.53011	5.36989	5.15297	5.02952	4.9609	5.32978	1.16235	0.195636
ASCRP3009120	hsa_circRNA_404779		25070500	chr10	+	76729417	76739097	exonic	NM_012330	KAT6B	GCCTTACCCACAGGAATATGCAAGGACACCCATCCTGTTTGAAATTTTGTCCTGAATTAA	6.76432	6.76851	6.75591	6.17968	6.40404	6.97275	1.16224	0.359528
ASCRP3002520	hsa_circRNA_101408	hsa_circ_0032704	circBase	chr14	+	76173360	76187046	exonic	NM_015072	TTLL5	AGTTGTTTTGCCAAACCAGATCTCCCTGGAAGAGAACATTTTGGTCTCCCGTTACATTAA	9.82188	8.46648	9.0598	9.06337	8.72117	8.83173	1.16214	0.57943
ASCRP3009143	hsa_circRNA_401473		25242744	chr15	+	78770638	78775776	exonic	NM_004136	IREB2	GCGATTTCCAGGCTTGCTTAAATGAAAAGGTTTTAGCAAAGCCAAACTCGAATCAATGGA	5.67593	5.02952	5.29385	5.2411	5.28344	4.74306	1.1621	0.393931
ASCRP3013606	hsa_circRNA_073492	hsa_circ_0073492	circBase	chr5	+	102201526	102249725	exonic	NM_000919	PAM	TTTTTGGATGCAATATGCCTTCATCCACTGGAAGTTACTGGTTCTGAATGATGACTGACG	5.36989	5.26769	5.21951	5.02952	4.91568	5.18103	1.1619	0.0515983
ASCRP3001460	hsa_circRNA_090181	hsa_circ_0090181	circBase	chrX	-	32715986	32717410	exonic	NM_000109	DMD	ACGGAGCCCATTTCCTTCACAGATGTTGATACCACCTATCCAGATAAGAAGTCCATCTTA	6.66705	7.22675	7.10301	6.32624	6.8758	7.06424	1.16182	0.43198
ASCRP3002794	hsa_circRNA_092451	hsa_circ_0000838	circBase	chr18	-	20964953	20979611	exonic	NM_032933	TMEM241	ATCATCTGTGGGTACCAGAAGTGTTTTCAGAAAGAGATCTCATGTTCTTGTGTGGCTTCC	5.49839	5.19763	5.65529	5.31448	5.28344	5.0234	1.16169	0.209609
ASCRP3007051	hsa_circRNA_403397		25242744	chr5	+	90261231	90398157	exonic	NM_032119	GPR98	CTTCTGGATGTTGGTTCTCTTTGTCATTTTCAACAGTCTGCAGATTCTGTTTCTGGCGTC	5.9816	5.53459	5.62171	5.19763	5.53459	5.67593	1.16163	0.284683
ASCRP3000537	hsa_circRNA_001937	hsa_circ_0000700	circBase	chr16	+	53155459	53155541	intronic	ENST00000447540	CHD9	AAGAACAGCTCTCTGGCTGAACATATCCCTTGGATACTCTAAGACCTGACCCTGATTAAG	6.68036	6.66705	7.50456	6.29573	7.06249	6.76432	1.16156	0.531784
ASCRP3010322	hsa_circRNA_407335		25070500	chrX	+	133938130	133948879	exonic	NM_001170780	FAM122C	GTTAAGAATTAGGACAAACAGAACAACATTTAGGAATCGACGCTCTCTGGTGAGGGCCTG	5.56122	7.04317	6.66705	5.89076	6.40404	6.24742	1.16151	0.632294
ASCRP3013058	hsa_circRNA_406350		25070500	chr3	+	129180070	129188260	exonic	NM_018262	IFT122	TTCTACCAGCTGAGTGGAAAACAGGCACAATGATGCTATACAATGTGTCTCCTACAATCC	6.51783	6.08684	6.44542	5.89076	5.985	6.44542	1.16144	0.325656
ASCRP3009852	hsa_circRNA_403264		25242744	chr4	+	169812072	169819865	exonic	NM_016081	PALLD	GTAACTTTCACATGTAGAGTGGCTGGAAATCCAAAGCCAAAGAGGATTTCCAAAGAAGGC	5.11864	5.19763	5.49839	5.02952	4.9609	5.09535	1.16143	0.117302
ASCRP3013316	hsa_circRNA_406514		25070500	chr4	-	106607848	106610437	sense overlapping	NM_020395	INTS12	TTTAAGAGAACAGAAGTCAAGATTCCTCAAACTGGGGCAAGTTCTGCGGTACACATCATT	5.0234	5.18103	5.49839	4.76475	4.91568	5.29385	1.16135	0.312703
ASCRP3007757	hsa_circRNA_100350	hsa_circ_0014528	circBase	chr1	-	155235650	155236686	exonic	NM_003993	CLK2	GAATTCAGACTATGAGCTCACCTACAACCTAGAGAAGCCTCTGTGTCCAGATGTTTGACT	6.62873	6.32074	5.78306	6.08684	6.04817	5.86906	1.16133	0.396667
ASCRP3012327	hsa_circRNA_005644	hsa_circ_0005644	circBase	chr2	+	190593385	190609514	exonic	NM_144708	ANKAR	TGGAGAAGAATGGAGGACCATCCATAATTCCTATCTTTAAAAGAGGAGGTGAAGCTGTCA	5.11864	5.30935	5.32978	5.11285	4.55158	5.36493	1.16131	0.385768
ASCRP3003125	hsa_circRNA_074944	hsa_circ_0074944	circBase	chr5	+	169108747	169111354	exonic	NM_004946	DOCK2	ATGTCTCTCTACGACCCCAACAAGCAAACGGTCATAAGAATCCTTGAGCTTGATTTGATT	11.0099	11.2275	11.4367	11.1515	11.0221	10.7722	1.16127	0.2176
ASCRP3003958	hsa_circRNA_402116		25242744	chr19	+	46832463	46834530	exonic	NM_022462	HIF3A	CACGAAAACTTTCTGCTCTTTCCTCTCAGCCTGGATGCTGATGCTCTGGATTTGGAGATG	13.9155	12.921	13.5148	13.4659	12.9952	13.1621	1.16123	0.490502
ASCRP3010180	hsa_circRNA_104430	hsa_circ_0081313	circBase	chr7	+	98564663	98565321	exonic	NM_003496	TRRAP	GTGCATTGAGACACCTACACTCCGGGAGAAGTCCATTTTGCTTGTGAAGATGATGACTTA	5.93682	5.62171	5.75986	5.65943	5.36989	5.56122	1.16118	0.123527
ASCRP3003457	hsa_circRNA_405103		25070500	chr12	+	123875176	123880979	exonic	NM_020382	SETD8	CAAAGCCGAGCTGCAGGAGAACGTATTTACCGGGCAGTCAAAGATCTATTCCTACATGAG	5.67593	5.2411	5.21951	5.11285	5.0234	5.27295	1.16106	0.217087
ASCRP3004907	hsa_circRNA_100595	hsa_circ_0007016	circBase	chr10	+	51579127	51581378	exonic	NM_005437	NCOA4	CATTTGGGTCTCTCAAAACCATTGAGCAGTGAGGAGAATGAATACCTTCCAAGACCAGAG	5.70035	7.29626	6.70449	5.7442	6.69576	6.53484	1.16081	0.682998
ASCRP3009871	hsa_circRNA_102425	hsa_circ_0048695	circBase	chr19	+	5047486	5047680	exonic	NM_015015	KDM4B	GTACAGCATCAACTACCTGCACTTTGGGGAGCCTAAGTCCTGGACGTGGCCCAGTGGAAC	5.9816	5.89076	5.94379	5.81726	5.61746	5.65529	1.16077	0.0221793
ASCRP3010908	hsa_circRNA_045799	hsa_circ_0045799	circBase	chr17	-	74385612	74395072	exonic	NM_022066	UBE2O	TATAAAGTGCTGTGTGATTAAACTTTTTTTTACTTGCAGGTGGCAGTGGAGGTGGTGACC	5.39934	5.32978	5.72839	5.11285	5.32469	5.29385	1.16077	0.157891
ASCRP3004456	hsa_circRNA_103682	hsa_circ_0006618	circBase	chr4	-	83799882	83803093	exonic	NM_016211	SEC31A	CAGTGAGAGCCTTGGATGTGAACATTTTCCAGCAGGATGAAGTTAAAGGAAGTAGATCGT	5.15297	5.88716	5.29385	5.35996	5.15297	5.09535	1.16067	0.368494
ASCRP3000182	hsa_circRNA_009118	hsa_circ_0009118	circBase	chr1	+	15860731	15874923	exonic	NM_015291	DNAJC16	AAAGAACATATAAACAGGCCTGCCGATGTTATCCAGGCATCCTGACAAAAACAAAGATCC	5.11864	5.21407	5.72839	5.02952	5.15297	5.15297	1.16066	0.280016
ASCRP3005862	hsa_circRNA_104405	hsa_circ_0080638	circBase	chr7	+	74433139	74434317	exonic	uc003ubo.2	GATSL1	CTACATCTCCCTGGTGATGGACGTGCAGACGCAGCAGAGTCCAGAGGCCAGTCATCCACC	7.13087	6.47327	6.41188	6.02518	6.7304	6.53484	1.16064	0.481058
ASCRP3010007	hsa_circRNA_104943	hsa_circ_0089175	circBase	chr9	+	134062675	134064518	exonic	NM_005085	NUP214	GTCAGTTATCATCTGGTGACAAAGCTTCAGTTCTTCAGTGCCCTACTCCACAGCCAAAAC	7.8333	7.4422	7.29626	6.89527	7.50987	7.44151	1.16053	0.391877
ASCRP3000027	hsa_circRNA_054947	hsa_circ_0054947	circBase	chr2	+	64113474	64118696	exonic	NM_006759	UGP2	AAAAATAAAGCAGTGAAGCAATAGGCGGGACACTCACTCAATATGAAGGCAAACTGAGAC	6.21243	5.90863	6.44542	5.81726	5.94379	6.08046	1.16049	0.23496
ASCRP3010529	hsa_circRNA_017762	hsa_circ_0017762	circBase	chr10	-	12209572	12215812	exonic	NM_014142	NUDT5	TAAAATAAAAGCACAGAACAGAGTCTCATAGATGATGGTGAAACCCCAGAAGCAGCTGCT	5.53011	5.19763	5.26769	5.11285	4.82819	5.32978	1.16041	0.244126
ASCRP3000691	hsa_circRNA_405661		25070500	chr18	-	14077332	14085075	sense overlapping	NR_033354	ZNF519	AAGGGAAGGAAGTATATTGGGAGTGGAAAAGCGAGATTGTCTTTGACCATTTGCTATGGA	6.02849	5.40904	5.56122	5.28344	5.44726	5.54352	1.16039	0.296313
ASCRP3008780	hsa_circRNA_405458		25070500	chr16	-	23424768	23430148	exonic	NM_153603	COG7	GATTGGACGGCTTTTCAGAACTCCATTAGATGAACACAATCTGGTAAAAGTCACGGAGCT	5.43779	5.15297	5.21951	5.02952	4.9609	5.09535	1.16038	0.0627069
ASCRP3004819	hsa_circRNA_008362	hsa_circ_0008362	circBase	chr10	-	103427642	103436193	exonic	NM_022039	FBXW4	CATTACTCAGGATGACCAGTGTCCCAGTGAAGGAACGAGTGAAGGTGTCTCAGAACTGGA	6.74108	5.9263	6.03179	5.7442	5.89076	6.33993	1.16033	0.482705
ASCRP3008857	hsa_circRNA_406633		25070500	chr5	+	81637517	81655214	sense overlapping	ENST00000508366	ATP6AP1L	GCAACTATGTCTCTGGTTCTTAAGGATTGAAAAGGCACTTGGACTAGTACCCTGCATGAA	5.81349	5.32978	5.43779	5.2411	5.2411	5.37484	1.16027	0.190345
ASCRP3000110	hsa_circRNA_404987		25070500	chr12	-	29492783	29494151	sense overlapping	NM_016570	ERGIC2	AAACAAAATTCCAGGTTCCTTTTGAGGATGGCCACACAGACAACCACTTACCTCTTTTAG	5.56122	5.19763	5.53011	5.02952	5.0234	5.51206	1.16026	0.292711
ASCRP3007953	hsa_circRNA_006240	hsa_circ_0006240	circBase	chr19	+	4430545	4432204	exonic	NM_005483	CHAF1A	GACGAGCAGAGATGATGATGACGACATGGGAGAGGATGAAGATGAGGACGATGGTTTCTT	5.49839	5.32978	5.15297	4.94168	5.10704	5.20861	1.16022	0.129092
ASCRP3013394	hsa_circRNA_004822	hsa_circ_0004822	circBase	chr9	-	4286037	4286435	intronic	uc003zig.1	GLIS3	TTTCCTCCAAATCCTGGGAAAGGTTTTTCAGAATGAATGGAAGATCATGCAGCATGAGTC	5.49839	5.65943	5.67593	5.19763	5.41868	5.49381	1.16018	0.0839864
ASCRP3012021	hsa_circRNA_000345	hsa_circ_0000345	circBase	chr11	-	77409531	77413540	exonic	NM_016578	RSF1	TGCAAAAAATGTGGCCTTCCAAACCATCCTGAGCTAAGGAACAGAAAGAAAGTGAAAAGA	5.77922	6.80166	6.44542	5.70035	6.28449	6.31798	1.16014	0.540209
ASCRP3012786	hsa_circRNA_101950	hsa_circ_0041501	circBase	chr17	-	3967654	3968123	exonic	NM_015113	ZZEF1	TTAAGGATCAGTCGCTCTCGCACAGGAGCAAAAGAGTGCATTGAGAAGAGTCTTCTATTA	6.76432	7.68558	7.51186	6.56358	7.68558	6.98927	1.1601	0.6067
ASCRP3004111	hsa_circRNA_103478	hsa_circ_0067492	circBase	chr3	+	136699307	136714398	exonic	NM_144717	IL20RB	CAGACACCTTGATGAAGTGGCCATTCTGCCTGCCCCTCAGAACCTCTCTGTACTCTCAAC	13.8327	13.372	13.7087	13.3081	13.3548	13.5271	1.1601	0.189913
ASCRP3004208	hsa_circRNA_001471	hsa_circ_0001471	circBase	chr5	-	36136410	36143508	exonic	NM_001007527	LMBRD2	CAGATGCAGAAGAGAATTTGGAAGATGCCATGGAGATATGGTCCAGACCTGTACATGAAT	5.18658	5.43779	5.67593	4.94168	5.19763	5.43779	1.16007	0.296977
ASCRP3003154	hsa_circRNA_002680	hsa_circ_0002680	circBase	chr13	+	111857635	111896641	exonic	NM_003899	ARHGEF7	ATGTTCTTTCCAGCAAATGCTCGTACAGTCTTTAGAAGAATGCACCAAACGTTTGATGCA	5.72839	5.40904	5.29385	5.35996	5.10704	5.2411	1.16007	0.181232
ASCRP3010522	hsa_circRNA_015270	hsa_circ_0015270	circBase	chr1	+	173455393	173457946	exonic	NM_004905	PRDX6	TAAAACTGGGGTGTTTGTTTTTGGTCCTGATAAGAAGCTGAAGCTGTCTATCCTCTACCC	5.30935	5.53459	5.36493	5.19763	5.10704	5.18103	1.16007	0.0301839
ASCRP3004943	hsa_circRNA_406001		25070500	chr2	+	182187387	182227645	sense overlapping	NR_130784	LOC101927156	CCAACTCAGAGATCTTTCATAAGTAGCATACGGATATTCATTTTTGATCAAATTTGGGGA	5.30935	5.18103	5.26769	4.98619	5.10704	4.94168	1.16006	0.0179121
ASCRP3011426	hsa_circRNA_103220	hsa_circ_0063300	circBase	chr22	-	38695899	38696957	exonic	NM_001894	CSNK1E	TCCTCTGCAAAGGCTATCCCTATCAGCCGCATCGAGTATATCCACTCCAAGAACTTCATC	6.13702	6.26464	6.50558	5.57437	6.17968	6.43003	1.16006	0.431792
ASCRP3010326	hsa_circRNA_405176		25070500	chr13	+	100807232	100861717	exonic	NM_000282	PCCA	GTTAATACAATCCCTGGCTTTGATGGAGTAGTCAAGGTTCATGTGAAAATGGCGGATGAG	6.08046	5.54796	5.72839	5.38468	5.68819	5.56122	1.15996	0.250507
ASCRP3010371	hsa_circRNA_102749	hsa_circ_0055002	circBase	chr2	+	66691240	66739426	exonic	NM_002398	MEIS1	GTTCCAGCATCTAACACCCTCTTGGAACAGAGATCATGATGACACGGCATCTACTCGTTC	5.72839	5.9263	5.84336	5.89076	5.41868	5.46604	1.15992	0.208261
ASCRP3013151	hsa_circRNA_101157	hsa_circ_0028411	circBase	chr12	-	112743867	112757546	exonic	NM_001109662	HECTD4	TTGAACTTGTGATTTTAACCTTTGAGACCAAGAACCCGTCGGAATTAGCAGAACGTTTGC	5.30935	5.48921	5.49839	5.31448	5.10704	5.15297	1.1599	0.0520917
ASCRP3002391	hsa_circRNA_037911	hsa_circ_0037911	circBase	chr16	-	11988810	11991892	exonic	NM_002094	GSPT1	AGTCAACCATTGGAGGACAAATAATCACCTGTGGAATCCTCTCAAGAGGAACAGTCATTG	5.62171	5.32978	5.43779	5.15297	5.2411	5.27295	1.15985	0.059813
ASCRP3013507	hsa_circRNA_076312	hsa_circ_0076312	circBase	chr6	+	41754499	41757634	exonic	uc011dug.1	TOMM6	TTTTAAAAAACATTTGAAATAAATACCGCACACAAAGGCAGGGGAGACTGGACTCGACCG	5.72839	5.49839	5.72839	5.62171	5.19763	5.41387	1.15978	0.171044
ASCRP3013099	hsa_circRNA_000241	hsa_circ_0000241	circBase	chr10	+	70847874	70856944	sense overlapping	NM_002727	SRGN	TTCTGCAAACTGCCTTGAAGAAAAAGGACCAATGTTCGAACTACTTCCAGAAGTTGGCGT	5.28344	5.51206	5.29385	4.94168	5.15297	5.27295	1.15973	0.120335
ASCRP3007105	hsa_circRNA_101422	hsa_circ_0032877	circBase	chr14	-	89192884	89221015	exonic	NM_183387	EML5	CTTGGAATGAAGGATGGCTCATTCACTGTACTTAGAGTAAGCCTTGCATTGCATCCTGAA	5.28344	5.26769	5.36493	4.85562	5.06576	5.27295	1.15972	0.124778
ASCRP3005446	hsa_circRNA_403680		25242744	chr6	-	106696024	106756366	exonic	NM_004849	ATG5	CCTGCAGAAGAAAATGGATTTCGTTATATCCCCTTTAGAATATATCAGTTGCTTTTGCCA	5.64278	5.64696	5.62171	5.49839	5.19763	5.49381	1.15969	0.0735488
ASCRP3012697	hsa_circRNA_400037	hsa_circ_0092355	circBase	chr17	-	74080841	74081041	intronic	ENST00000332065	EXOC7	TGTTATCTCAAGCTTCTCTGGTCCTCTTTCTTCCTGGCTTTGTTTCTTCCCTTTGAATGT	15.3105	14.9637	15.0766	14.7105	14.857	15.0619	1.15966	0.170876
ASCRP3005025	hsa_circRNA_082865	hsa_circ_0082865	circBase	chr7	+	148963425	148975618	exonic	NM_001195220	ZNF783	CCAGAAGCAGGACCCCGAGACAGACAAGCACACAGAGGACCAGAGTCCTTCGACACCCTT	6.18868	6.02518	5.99176	5.7442	6.11056	5.63017	1.15948	0.201106
ASCRP3000259	hsa_circRNA_083815	hsa_circ_0083815	circBase	chr8	-	28669843	28671129	exonic	NM_018250	INTS9	AAAGTGTCTTATGTCTCTGGATCCTCCTTGCTTACCACACACCCCCAGGCTGTTACCTTC	12.2394	11.9878	12.7377	11.6269	12.245	12.3725	1.15942	0.49306
ASCRP3012161	hsa_circRNA_102041	hsa_circ_0003930	circBase	chr17	+	34910660	34923615	exonic	NM_024835	GGNBP2	TGCGAAAACACAGATGGTGATGGAATTTCCTGATAATGTGTTAAATCTCGATGGACATCA	5.36989	5.30935	5.46604	5.19763	5.2411	4.98619	1.1594	0.0576515
ASCRP3010972	hsa_circRNA_401555		25242744	chr16	-	19519008	19522266	exonic	NM_016641	GDE1	TATCTACAAGGAATGATTTCCCTGATGAAAAGATCCCTACCCTAAGGGAAGCTGTTGCAG	6.31798	6.68918	6.9269	5.77922	6.74321	6.69137	1.15937	0.541023
ASCRP3007910	hsa_circRNA_405416		25070500	chr15	+	86118361	86129054	exonic	NM_006738	AKAP13	GACCCAGGCGGGAGAATGCTGGAGAACCAGACTCCTGGAGCAGTTTATCCTATGAAATAC	5.46604	5.43779	5.62171	4.94168	5.36989	5.49381	1.15935	0.246006
ASCRP3006518	hsa_circRNA_000499	hsa_circ_0000499	circBase	chr13	+	79940776	79940857	antisense	NM_022118	RBM26	CTGAGATTCACAGGTGGGGGTGTAAGAATTGGTGGAGGTGGGAGACTGGGTGGCAATGGA	8.09965	6.46572	7.72553	7.66403	6.82608	7.08072	1.15933	0.686629
ASCRP3004376	hsa_circRNA_407007		25070500	chr7	+	128898421	128952976	intronic	ENST00000325006	AHCYL2	CAGGGATTTTTGTTCTGCTACAACCACCCAAAACAGTCCCTAATACACAAATCTCTGCTT	5.88716	5.89076	6.08684	5.7442	5.61746	5.78306	1.15932	0.0441339
ASCRP3007336	hsa_circRNA_103066	hsa_circ_0006332	circBase	chr20	+	42331129	42333998	exonic	NM_002466	MYBL2	GAAACATGCTGCGACCCTGATGCTTGGTGTGACCTGAGTAAATTTGACCTCCCTGAGGAA	7.32473	7.84305	7.16319	7.23148	7.2487	7.13087	1.15929	0.313534
ASCRP3006810	hsa_circRNA_101704	hsa_circ_0037858	circBase	chr16	-	11647388	11650591	exonic	NM_004862	LITAF	CTGTGCCTGCTGGGGTAAAATGTCGGTTCCAGGACCTTACCAGGCGGCCACTGGGCCTTC	6.74108	5.90863	5.72839	5.95419	6.02849	5.67593	1.15919	0.507419
ASCRP3000879	hsa_circRNA_011914	hsa_circ_0011914	circBase	chr1	+	41232267	41232646	exonic	NM_001142588	NFYC	AATGCAAGTCAGGGGAAGCCTCGAAGGTGCCTGAAAGAAACCTTACAGGTGCAGCTGAAT	5.24645	5.09535	5.19763	4.85562	4.86916	5.09535	1.15915	0.0554526
ASCRP3012146	hsa_circRNA_405383		25070500	chr15	+	71193260	71229161	exonic	NM_017691	LRRC49	TGCCTCCAACATCTCTTTCTCAGCTTTAACAATATATCTAGGTGATCATATTAATTTGGT	11.0588	11.8917	11.6387	11.3335	11.3255	11.211	1.15913	0.391331
ASCRP3003593	hsa_circRNA_003308	hsa_circ_0003308	circBase	chr10	-	69726439	69752439	exonic	NM_015601	HERC4	CAACTGGGTCCAACAGCAGGCCTATGGAATGATTCTGAAGAATATTTCTGTGTAAAAAGA	5.34494	5.32978	5.36493	4.94168	5.28344	5.09535	1.15912	0.0733129
ASCRP3009996	hsa_circRNA_103949	hsa_circ_0073997	circBase	chr5	+	134033588	134039622	exonic	NM_021982	SEC24A	GTCAGCACTCTTGTATACATCCAGCAAAGGTTGTATTTCTCGGTATTCAGCAGGTAGTGT	5.83595	5.09535	5.36493	5.11285	5.28344	5.18103	1.15905	0.341162
ASCRP3005373	hsa_circRNA_101029	hsa_circ_0025705	circBase	chr12	-	27132716	27143560	exonic	NM_016551	TM7SF3	CCTCATCTCGTCAGTGACTTTCTTTACTCCACTGGGTGGTTACCCTAACAGCTAATGATA	6.56358	7.20611	7.08847	6.14779	7.02897	6.96257	1.15903	0.525994
ASCRP3010108	hsa_circRNA_061260	hsa_circ_0061260	circBase	chr21	-	11047480	11049621	exonic	NM_181704	BAGE4	GTCTTCAACGAATTATGAAATCTGTACCAACCAACGGCTGGAAATGCAAACGAAGGAAGA	5.49839	5.36989	5.36493	5.46604	5.10704	4.94168	1.15894	0.210681
ASCRP3011345	hsa_circRNA_405228		25070500	chr14	-	50929382	50952912	exonic	NM_006575	MAP4K5	TCCAGATAACCACGCACATTACACTGAAGCAGATGACGATGACTTTGAGGAGATGATTTT	5.70035	5.89076	5.0234	5.28344	5.28344	5.32978	1.1588	0.415416
ASCRP3011210	hsa_circRNA_404781		25070500	chr10	+	77795765	77818541	exonic	NM_032024	C10orf11	TCAGAGGAGTCTTCATGAAGGTGGTGAAGCCCAAGGTCACTGGAAGGACTGAGCGCATTC	5.30935	5.32978	5.62171	5.28344	5.10704	5.15297	1.15869	0.103683
ASCRP3001582	hsa_circRNA_008874	hsa_circ_0008874	circBase	chr10	+	96201652	96234540	exonic	NM_015188	TBC1D12	ACTGCCTTGATTCTTGAGGATCGACCATCAAACCTTTTTCCAAAAAGGACAAAGGAACTC	5.28344	5.2411	5.21951	5.15297	4.72119	5.15297	1.15858	0.175015
ASCRP3007991	hsa_circRNA_006984	hsa_circ_0006984	circBase	chr9	+	130206307	130207528	sense overlapping	NM_007135	ZNF79	GACTCAGGACAGGCTGGAAGATTATATCTGGATCACCACCAGAGCAAGCCCTTTCTGAAG	6.08046	5.94379	6.19762	5.7442	5.79835	5.9628	1.15848	0.072368
ASCRP3001055	hsa_circRNA_103816	hsa_circ_0072271	circBase	chr5	-	37342650	37350367	exonic	NM_004298	NUP155	ACACATGCAGGCTGAAGCAGGGTGGTTTAGCCAAAGATGTAGGAAAATAAACCACTCAAA	5.30935	5.19763	5.19763	4.94168	5.0234	5.0234	1.15839	0.00663438
ASCRP3001183	hsa_circRNA_406076		25070500	chr2	+	243056789	243081039	exonic	NR_130699	LOC728323	ACATCAAGAGACCTATCAAGACCTGTATCCAGGAAAAGTATCTTAAATAGCGAAGATGGA	5.72839	5.44726	5.81349	5.35996	5.36989	5.54352	1.15831	0.130487
ASCRP3007539	hsa_circRNA_001556	hsa_circ_0000307	circBase	chr11	-	58766935	58767054	intronic	ENST00000531997	RP11-142C4.5	GAAGAATGTTGACACTGTTGACGTATGCAGGTAGGAGCAATAGTTACTGAATACCAGGGC	5.24645	5.28865	5.15297	5.19763	4.9609	4.81431	1.15818	0.114883
ASCRP3003164	hsa_circRNA_405043		25070500	chr12	-	95498782	95535315	exonic	NM_018351	FGD6	ATTAAAGATTGAAAGTGTAGAACGTTCCTTCATTCTCTCAGCCAGGATTTCCGGGATGCA	6.74108	8.74489	8.12798	6.72181	7.9318	8.24546	1.15809	0.767451
ASCRP3002417	hsa_circRNA_400283		25242744	chr1	-	91403041	91447927	exonic	NM_201269	ZNF644	AGTCCGTTGATGTATCAGCCACAAAAAATGGACTTGACTATGCACTCAGGTTTGATTTAA	5.36989	5.30935	5.15297	4.68064	5.10704	5.32978	1.15806	0.301721
ASCRP3012562	hsa_circRNA_007602	hsa_circ_0007602	circBase	chr1	-	114267380	114269196	exonic	NM_006608	PHTF1	TGTACCCATTATTGGTGGTTTTTGGGAGACTATCTTTGGCAACAGTTATAGCAATTGTCT	6.56358	5.9263	6.41188	6.14779	5.89076	6.14932	1.15786	0.321532
ASCRP3011393	hsa_circRNA_000084	hsa_circ_0000084	circBase	chr1	-	70740402	70766591	exonic	NM_030816	ANKRD13C	TCCCTTAGGGATAGAGTTGCTTGACACAACTCTCATAGACTTTACTGACATGAAGTGCCA	5.24645	5.36989	5.15297	4.94168	4.9609	5.15297	1.15783	0.0612514
ASCRP3009971	hsa_circRNA_002646	hsa_circ_0002646	circBase	chr18	+	192841	199316	exonic	NM_005151	USP14	GTCAAGTATCTTTTTACAGGACTTAAATTGGTATGCAGGTGCCTTGAGAGCTTCAGGGGA	5.53011	5.46604	5.75986	5.38468	5.28344	5.37484	1.15766	0.0663371
ASCRP3006760	hsa_circRNA_400075	hsa_circ_0092277	circBase	chr3	-	52028142	52029002	intronic	ENST00000294189	RPL29	CTGTACCTTTCCTGCTTTTCAGAGGCCTCTCATGTAGTTTTTCTCTAGCTTTGGCTTCTG	8.09965	7.98855	7.94148	7.60136	7.7417	7.97368	1.15763	0.114841
ASCRP3013391	hsa_circRNA_004953	hsa_circ_0004953	circBase	chr9	+	33328578	33347115	exonic	NM_002504	NFX1	TTTCCTAACTCAGAAGTGGTGCATGGGCAAGCATGAGATTTCATTCATACCTGTGAAAAG	5.49839	5.02952	5.32978	4.76475	5.10704	5.27295	1.15763	0.306607
ASCRP3004480	hsa_circRNA_103793	hsa_circ_0005683	circBase	chr5	+	14290824	14336836	exonic	NM_007118	TRIO	CAGTGTCCTTTCACACCCATGTGAAAGAGACAAATATGGTCTCTTTAGAAGGCCTTACCA	5.28344	5.2411	5.43779	5.02952	5.10704	5.11285	1.15763	0.0222285
ASCRP3007004	hsa_circRNA_407306		25070500	chrX	+	84301451	84303379	intronic	uc010nmp.3	APOOL	CTTCCTTGACACTCCCATATCTGGACAGCTCAAATCTAGATGGGAAAACTGACAACCATG	8.33001	8.95167	8.44203	8.00329	8.5014	8.50643	1.15755	0.402418
ASCRP3012890	hsa_circRNA_104133	hsa_circ_0076961	circBase	chr6	+	71185112	71212494	exonic	NM_001105531	FAM135A	TTATTAGCACAAGAGCACCATACTTTGAGGGTATGACTTTAGCCTTTCCAGCCTCAGTTC	5.83595	6.1401	6.17968	5.46604	5.8285	6.14932	1.15738	0.35159
ASCRP3004278	hsa_circRNA_405279		25070500	chr14	+	92949023	92953124	exonic	NM_153646	SLC24A4	CAGCCTAATTGTGGCGAGACAAGAGGCCAGAGGGGACAAGGTCAAGTGGGTGTTCACCTG	5.18658	5.32978	5.39447	5.02952	4.9609	5.20861	1.15736	0.0689221
ASCRP3003118	hsa_circRNA_011449	hsa_circ_0011449	circBase	chr1	+	33283175	33324476	sense overlapping	NM_022753	S100PBP	ATGTCATTAAAAAGAAATAAAAGTTCTTTGTCAGTGACTGGTGTTGGCCCGGCTGACTCG	5.43779	5.28865	5.39447	5.11285	5.0234	5.27295	1.15734	0.0498987
ASCRP3012246	hsa_circRNA_405177		25070500	chr13	+	101132116	101132358	intronic	ENST00000376279	PCCA	TGCTTCTAATAAATTAACAAGTCAGGGCTTTCTTCTGAATAGGAGGCTGGTTTGGCTCCA	5.62171	5.46604	5.89076	5.28344	5.28344	5.70035	1.15724	0.272054
ASCRP3003949	hsa_circRNA_000060	hsa_circ_0000060	circBase	chr1	+	40965800	40965991	antisense	ENST00000450713	RP11-656D10.3	CACCTCTGTTTCTGTTGCAAATAACTAGAAATCAACTGGGGCTACTTGAAGCCTCAAAGA	6.08046	5.62171	6.17968	5.49839	5.94379	5.72839	1.15724	0.331313
ASCRP3008995	hsa_circRNA_103763	hsa_circ_0071298	circBase	chr4	+	154471224	154479520	exonic	NM_015196	KIAA0922	GCATTCAGCTGTCTCAAATGCAGCTTCTCGGACAAACTATTTAGTGGAAAAGGCTTACAT	5.43779	5.28865	5.36493	4.85562	5.28344	5.2411	1.15722	0.172096
ASCRP3000042	hsa_circRNA_000566	hsa_circ_0000566	circBase	chr14	+	97299803	97327072	exonic	NM_003384	VRK1	AAAACAATAACAAAGTGAAAATGCCTCGTGTAAAAGCAGCTCAAGCTGGAAGACAGAGCT	5.43779	5.2411	5.46604	4.94168	5.28344	5.20861	1.15722	0.132019
ASCRP3003445	hsa_circRNA_104582	hsa_circ_0007409	circBase	chr8	+	30332294	30336893	exonic	NM_006867	RBPMS	CAAAGAATGCTTTGAATGTCCGGACCCTATTTGTCAGTGGCCTTCCTCTGGATATCAAAC	10.1487	11.1848	10.5446	10.2441	10.4123	10.5112	1.15706	0.489731
ASCRP3011019	hsa_circRNA_103342	hsa_circ_0065149	circBase	chr3	-	47098310	47103836	exonic	NM_014159	SETD2	TATGGTGTGACATCACCTTATTCACAGACAACTCCACCAATTGTACAGCAACTGAACGAG	6.05306	5.57437	5.49839	5.84336	5.19763	5.37484	1.15693	0.413069
ASCRP3009149	hsa_circRNA_008115	hsa_circ_0008115	circBase	chr10	+	26993605	26998697	exonic	NM_014317	PDSS1	GCGCTAATGGCCCGAGCATGCAATATTCATCATAACAACTCCCGATACCCTATATTAATC	5.77922	5.76375	5.72839	5.35996	5.76375	5.43779	1.1569	0.130369
ASCRP3011673	hsa_circRNA_038539	hsa_circ_0038539	circBase	chr16	+	22477517	22496137	exonic	NR_027154	SMG1P1	TCTGTGGATTAACTCAGTGGCTCAACAGGCTGAAGGGAGGATACAGTTGGTATATTAGTT	5.59175	5.32978	5.49839	5.35996	5.19763	5.15297	1.15678	0.0755964
ASCRP3008856	hsa_circRNA_100285	hsa_circ_0013235	circBase	chr1	+	94953097	94956803	exonic	NM_002858	ABCD3	GCAACGCCAAATGGAGATGTTTTGATCCGAGACCTTAATTTTGAAGTGGAACACCTACAT	5.43779	5.26769	5.26769	5.28344	4.82819	5.15297	1.15659	0.182786
ASCRP3004970	hsa_circRNA_037076	hsa_circ_0037076	circBase	chr15	+	101549041	101569437	exonic	NM_024652	LRRK1	CCAATGACAGGCTCTCCGTGTGAAATGGTCCCATCTCAGACTGCCCTGGGTAGACCTAGA	8.99047	8.23786	8.59542	8.19149	8.48185	8.44203	1.15655	0.372911
ASCRP3009772	hsa_circRNA_071736	hsa_circ_0071736	circBase	chr5	+	1802434	1816167	exonic	NM_004553	NDUFS6	GGTATTCCTGGTGCTGAATAAAGGGTGTTGCTGTCAAGGCTGACAATTGTTTATGATGAT	5.62171	5.36989	5.43779	5.43303	5.10704	5.18103	1.15653	0.129809
ASCRP3001539	hsa_circRNA_404833		25070500	chr11	-	3726429	3733958	exonic	NM_016320	NUP98	ACTCGTTCACTAGGTCTCCCATTTTTCTAAGTATGGCCTTCAGGATTCTGATGAAGAGGA	9.84375	8.98354	9.60198	9.21908	8.68591	9.81612	1.15649	0.599853
ASCRP3011653	hsa_circRNA_077218	hsa_circ_0077218	circBase	chr6	-	84108085	84108235	exonic	NM_002395	ME1	TCTGGCTTGCCAACAATATAGTTTGGTGTTTCGGAAGCCAAGGTATCTTCTCTTAATGGA	5.70035	6.41709	6.29012	5.65943	5.89076	6.14932	1.15647	0.419034
ASCRP3006092	hsa_circRNA_025056	hsa_circ_0025056	circBase	chr12	+	4385170	4388085	exonic	NM_001759	CCND2	CTCAGACCTTCATTGCTCTGTGTGCCACCGGTCTGTGAGGAACAGAAGTGCGAAGAAGAG	6.72611	6.02518	6.32899	6.08684	6.32349	5.9628	1.15625	0.361237
ASCRP3006672	hsa_circRNA_405442		25070500	chr16	+	15766546	15771806	exonic	ENST00000573203	NDE1	CTGGAGCAAGCAAATGACGACCTGGAAAGAGCCAAGCGGTTCCGAGGAGATCTCTCAATC	5.30935	5.15297	5.36493	4.85562	5.0234	5.2411	1.15625	0.140218
ASCRP3007243	hsa_circRNA_103069	hsa_circ_0060516	circBase	chr20	+	43547546	43547918	exonic	NM_001124756	PABPC1L	CTTTGTCAACTTTGAGAAGCATGAGGAAGCCCAGAAGCTTTGTGGGTCACTTCAAGTCTC	5.49839	5.19763	5.21951	5.19763	4.91568	5.09535	1.15619	0.137462
ASCRP3013458	hsa_circRNA_104538	hsa_circ_0083125	circBase	chr7	-	156589082	156619438	exonic	NM_022458	LMBR1	TTTGCCTTTTTCTTTCTGGAATCAGAAGGCTTTGCTGGCCTGAAAAAGGTTGTTTTTGAG	5.39934	5.84336	5.15297	5.28344	5.36989	5.03561	1.15616	0.355105
ASCRP3006210	hsa_circRNA_101693	hsa_circ_0007788	circBase	chr16	-	4516153	4519466	exonic	NM_020677	NMRAL1	CTCCCACTTCTTGCCCCAGAAAGCCCCAGACGGAAAGAGCTACTTGCTGAGTGCCCAGGG	13.9327	13.9938	13.6407	13.4845	13.6629	13.713	1.15614	0.142229
ASCRP3002070	hsa_circRNA_103274	hsa_circ_0001261	circBase	chr3	+	4558159	4562778	exonic	NM_002222	ITPR1	AGCCAGAAACCGGGGACCTTAACAATCCACCTAAGAAATTCAGAGGATTTTCAAGAAAGA	5.24645	5.49839	5.36493	5.11285	4.9609	5.32978	1.15604	0.143068
ASCRP3006170	hsa_circRNA_101522	hsa_circ_0035277	circBase	chr15	-	51743841	51747425	exonic	NM_015263	DMXL2	CTCATTCATGTGTGGTGTTGCGGATGGAGAGGGTTTTCTGAGTATCTGGCAAGTTAACCA	6.45052	4.94168	5.43779	5.7442	5.10704	5.27295	1.15593	0.651863
ASCRP3005158	hsa_circRNA_003653	hsa_circ_0003653	circBase	chr18	+	18945987	18983955	exonic	NM_001142966	GREB1L	CCCAGAAAATGGGACAACTAATGGATACAAATCAGGATTCACTCAGACAGGTGCACAAAA	5.36989	5.26769	5.36493	5.07172	5.28344	4.94168	1.15591	0.088603
ASCRP3005751	hsa_circRNA_102810	hsa_circ_0056285	circBase	chr2	+	121036193	121047333	exonic	NM_002881	RALB	CGTGGACAAGCTCTTCAGTGGGTCATCTGTGTGTCACAGCCTCAGAAGACCAGCGAGATG	6.33173	5.89076	5.65529	5.49839	5.89076	5.78306	1.15588	0.364745
ASCRP3012284	hsa_circRNA_101489	hsa_circ_0034734	circBase	chr15	+	41988272	41989221	exonic	NM_001080541	MGA	TGGAAGATGTGGATGGTGTTCTCTTTGTTTCCTTTGAATCAAAGTCTTATTGCCAGCAGT	6.00521	5.49839	5.84336	5.54352	5.36989	5.72839	1.15579	0.265653
ASCRP3012640	hsa_circRNA_083789	hsa_circ_0083789	circBase	chr8	+	27995214	28019595	exonic	NM_018091	ELP3	TGTGATATCAGGAGTTTTTTGAGAACCCTGCTTTTCGTCCCGATGGGCTGAAACTCTATC	7.15497	6.57305	6.94201	6.53484	6.69576	6.73468	1.15569	0.263338
ASCRP3002076	hsa_circRNA_004417	hsa_circ_0004417	circBase	chr1	+	219366423	219414650	sense overlapping	NM_138794	LYPLAL1	AGCCATCCAACCTACATAAGACTATGACATCATATACTCCTATGAAAGGAGGAATCTCCA	6.13702	5.9263	6.03179	5.92982	5.61746	5.84336	1.15562	0.102344
ASCRP3008289	hsa_circRNA_400101	hsa_circ_0092328	circBase	chr9	+	136216037	136216257	intronic	ENST00000315731	RPL7A	GAGGAAAAGCATCGTGCTCTTTGTTCTCAGGTGTTTGTGTGCAGATATGATACATGCTTC	6.38029	5.56122	5.46604	5.49839	5.61746	5.58742	1.15558	0.467019
ASCRP3011294	hsa_circRNA_042828	hsa_circ_0042828	circBase	chr17	-	28593902	28613920	exonic	NM_000386	BLMH	TCATGGGGTGAAGACCATGGCCACAAAGAAAAATATGGTGTTATCCCTAAGAAATGCTTC	5.30935	5.21407	5.21951	5.02952	4.82819	5.18103	1.15555	0.0927877
ASCRP3005691	hsa_circRNA_407160		25070500	chr9	+	17366614	17395067	exonic	NM_017738	CNTLN	CGGCTGGGAGGATGTGAGTGAAAGCAGGATGAATCTTGAAGAAGAATTAGATGAACTTAA	6.10899	5.18103	5.39447	5.49839	5.2411	5.2411	1.15548	0.468699
ASCRP3008903	hsa_circRNA_405774		25070500	chr19	+	37408480	37428144	exonic	NM_198539	ZNF568	GCACTGTCCAGATCTGTGTCTTGTAAAGAGCATATTGCTGGGCTTACATCCGTTTATCTT	6.16153	5.46604	5.81349	5.65943	5.53459	5.54352	1.1554	0.315955
ASCRP3005933	hsa_circRNA_008129	hsa_circ_0008129	circBase	chr1	+	76205664	76216231	exonic	NM_000016	ACADM	CTACTTGTAGAGGCTTATTGTGTAACAGAACCTGGAGCAGGCTCTGATGTAGCTGGTATA	5.30935	5.15297	5.56122	5.28344	4.82819	5.20861	1.15534	0.272534
ASCRP3006699	hsa_circRNA_101338	hsa_circ_0031570	circBase	chr14	-	31849672	31852977	exonic	NM_015473	HEATR5A	CTGGATGGTTGCTGATTTCTGCTCTGATGACATTAGGTCTCCTTGACAGTATCTTGTCAG	6.26749	5.63017	5.65529	5.46604	5.65529	5.72839	1.15532	0.351648
ASCRP3004158	hsa_circRNA_401904		25242744	chr17	-	80992910	81006661	exonic	NM_001009905	B3GNTL1	CAGAGCTCAGGGTCTTACCTTTGCTTTTTGGATTCGTCTATTATCCTCCCAGTCCACAAC	7.66644	8.62437	7.82568	7.66403	7.94148	7.80812	1.15524	0.487899
ASCRP3002429	hsa_circRNA_405923		25070500	chr2	+	85262138	85262970	sense overlapping	NM_020122	KCMF1	AGTCTCTCCCCCACCTCTTTACCATTGATAATAATAGATTTATACTATGGTGGGGAAGCT	16.6262	15.9798	16.173	16.1101	15.915	16.0512	1.15521	0.306735
ASCRP3011699	hsa_circRNA_027874	hsa_circ_0027874	circBase	chr12	+	101413811	101442179	exonic	NM_178826	ANO4	TCTTCTTTGCTGTTTTCATGGCAGTCTGGGCTTCATCATACACAACAAAGAAACGTTCTT	5.36989	5.74813	5.67593	5.43303	5.28344	5.37484	1.15519	0.131558
ASCRP3002576	hsa_circRNA_405669		25070500	chr18	-	22895575	22902151	sense overlapping	NM_015461	ZNF521	ATAAGATTATGTGCCAGACCCCAACTGTAAACTTGAAGACAAGACTGAAGATGGAGAGGC	6.13702	6.36963	6.85808	5.7442	6.36427	6.55406	1.15508	0.509951
ASCRP3007289	hsa_circRNA_102118	hsa_circ_0044413	circBase	chr17	-	47388673	47395345	exonic	NM_014897	ZNF652	GAAAACACACACTGATAAGATGCTCCCAAGTCCCTTGCAGCTCTCTTCAGAAGAAAAATC	10.1566	9.85754	9.85129	9.48574	9.81035	9.86719	1.15508	0.207396
ASCRP3013350	hsa_circRNA_016788	hsa_circ_0016788	circBase	chr1	-	228581376	228594517	exonic	NM_145214	TRIM11	TTTATTGTAAGCATTCCCACGTTAAATAAACTTTGGCTGTTGTCTACAACCGGCATCCGG	5.56122	5.26769	5.12441	4.85562	5.06576	5.32978	1.15507	0.281093
ASCRP3007370	hsa_circRNA_002873	hsa_circ_0002873	circBase	chr12	+	12788710	12788908	exonic	NM_001310	CREBL2	GAAAGAGCTATATGTGCCCTCAGAGAGGAACTGGAAATGGTGGTTGGAGGCAAAGTAAAG	5.36989	5.32978	5.29385	4.85562	5.10704	5.32978	1.15482	0.167321
ASCRP3012225	hsa_circRNA_101833	hsa_circ_0039908	circBase	chr16	+	68059317	68072052	exonic	NM_017803	DUS2	TGCTGGCCCTGGATTATGGAGCGGACATTGTTTACTGTGAGATATCAAACAAAGAATTAC	7.46961	6.4957	6.48203	6.62873	6.59532	6.52271	1.1547	0.516329
ASCRP3008229	hsa_circRNA_020050	hsa_circ_0020050	circBase	chr10	+	114799783	114849299	exonic	NM_001146283	TCF7L2	GAGCCACTCCTTACAAAAAGTTGGGGAGCCCTGGTGTATTGAGTATCTCCAGATGAAATG	7.40799	6.57305	6.99201	6.89527	6.56358	6.81391	1.15463	0.421475
ASCRP3001834	hsa_circRNA_100704	hsa_circ_0000264	circBase	chr10	-	125798030	125806240	exonic	NM_014863	CHST15	AGACTGATTGTCATGCTCAGGGACCCTGTGGAGAGGAAATCTGGCATTTTTTAAAGTTTG	5.28344	5.11864	5.32978	4.85562	5.0234	5.15297	1.15453	0.0953596
ASCRP3005717	hsa_circRNA_103226	hsa_circ_0004795	circBase	chr22	-	38948670	38964294	exonic	NM_007068	DMC1	CGTACTGGAAAAACCCAGCTTTCTCATACCCTCTGTGAAGTGATTATTTTTCTGTTGCCC	7.0254	6.68918	6.63783	6.02518	6.64462	6.98379	1.15428	0.48869
ASCRP3012712	hsa_circRNA_404412		25242744	chrX	-	130498722	130503026	exonic	uc004ewf.2	IGSF1	TGTTGAAGGAGGAGTTTGCTGTTTTCTCAGTCTCCTGAGAAATTCCAGGAATCCTTTCTG	5.30935	5.2411	5.43779	5.2411	5.10704	4.94168	1.15419	0.0888389
ASCRP3007420	hsa_circRNA_002562	hsa_circ_0002562	circBase	chr8	+	67383664	67386173	intronic	ENST00000482608	C8orf46	GAAATGATTTGCTGCACTGCAAGGGAGTGCCTTTGCTAACAGTAGCCAGACGTCTGAATG	5.46604	5.09535	5.15297	4.80732	4.91568	5.29385	1.15397	0.281891
ASCRP3011433	hsa_circRNA_103130	hsa_circ_0001193	circBase	chr21	-	40596333	40597123	exonic	NM_018963	BRWD1	TCCTGATAATGGTGACAGATTCCGCTCTATTATTGATGATGCTTGGTGGTTTGGAACAGT	5.56122	5.51206	5.62171	5.11285	5.41868	5.46604	1.15395	0.113612
ASCRP3007482	hsa_circRNA_104934	hsa_circ_0007311	circBase	chr9	+	131669435	131671600	exonic	NM_019594	LRRC8A	GAACCTCCAGAACCTAGCCATCACGGCCAACCGGGTTGAACCATGATTCCGGTGACAGAG	5.77922	5.73632	5.89076	5.49839	5.53459	5.67593	1.15394	0.0307763
ASCRP3003803	hsa_circRNA_405944		25070500	chr2	+	114202540	114239805	exonic	NM_172003	CBWD2	CACAACCTCACCTTGATCAGGGACAATGGCCTTAGAGCTATTGAGAATTTGATGCAAAAG	5.93682	5.72839	5.62171	5.38468	5.61746	5.58742	1.15393	0.120004
ASCRP3007227	hsa_circRNA_103640	hsa_circ_0002000	circBase	chr4	-	54011499	54011749	exonic	NM_152540	SCFD2	CTTTGCTGCAAAAAATTACGGAGCATTGGGGAGTCAGCAATGTCCGTTGTGTTAAATCAG	5.36989	5.40904	5.15297	5.28344	4.91568	5.03561	1.15389	0.158885
ASCRP3001501	hsa_circRNA_102644	hsa_circ_0004976	circBase	chr2	-	25990451	25994409	exonic	NM_018263	ASXL2	ACTAGGCTTGGGGAAGAAGTCATTCCAGAGATCTGAGAGACTCCATACCATATCGTCGTC	5.39934	5.38468	5.39447	5.43303	5.10704	4.94168	1.15379	0.183064
ASCRP3012451	hsa_circRNA_080885	hsa_circ_0080885	circBase	chr7	-	80378213	80440017	exonic	NM_006379	SEMA3C	TGGCTGTTACAGAAAGACAAAGACAGGAGGAAAGAGGACCAAGTTTTCATGATTGACTCC	5.24645	5.26769	5.36493	5.28344	5.0234	4.87589	1.1537	0.135926
ASCRP3010179	hsa_circRNA_012299	hsa_circ_0012299	circBase	chr1	+	46499473	46499938	exonic	NM_015112	MAST2	GTGCATTCAGAGTGGAAACAAGGTGGCCATTTCAACAACTCCCCTGGAGAACACATCCAT	5.9816	6.7304	5.89076	5.65943	6.28449	5.9628	1.15362	0.510401
ASCRP3010821	hsa_circRNA_104223	hsa_circ_0078277	circBase	chr6	+	151226785	151247431	exonic	NM_015440	MTHFD1L	TAGAAAGGTTAAAGGATCAAGCAGATGGAAAATACGTCTTAGTTGCTGGCTTCACGAGGC	5.49839	5.46604	5.19763	5.11285	5.0234	5.32978	1.15362	0.153054
ASCRP3000176	hsa_circRNA_406786		25070500	chr6	+	56846508	56857353	exonic	NM_152731	BEND6	AAAGAAAACAGCCGACTTCGACAGTCTTTGGTCATGCTTCAAGGGAAAGCATTAACTTTT	5.24645	5.44726	5.56122	5.19763	5.15297	5.20861	1.15355	0.0683259
ASCRP3000644	hsa_circRNA_103773	hsa_circ_0003437	circBase	chr4	+	184114751	184130178	exonic	NM_024949	WWC2	AAGCTGAGATCTCCACTACAAGATTAAGGGTTAACGAAGCCCTTGTCATTTGCTGATTGT	5.36989	5.36989	5.36493	5.11285	5.0234	5.27295	1.1535	0.0336901
ASCRP3004594	hsa_circRNA_065532	hsa_circ_0065532	circBase	chr3	+	49059778	49060201	exonic	NM_199069	NDUFAF3	CATCACCGAAGACAGCTTTTCCCTCTTCTGGTTGCTGGAGCCCCGGATAGGGCCCCGCGG	9.34455	9.61996	8.95494	8.65903	9.23336	9.33187	1.15342	0.461807
ASCRP3006648	hsa_circRNA_008369	hsa_circ_0008369	circBase	chr10	-	127500782	127505094	exonic	NM_000375	UROS	CTGCTTCTCTAGTGCCCTATAAGGACTGCCAGGCAATAATGAAGGTTCTTTTACTGAAGG	6.35889	6.50558	6.39353	5.57437	6.47828	6.51049	1.15334	0.496482
ASCRP3010703	hsa_circRNA_102860	hsa_circ_0057163	circBase	chr2	+	177161587	177193640	exonic	NM_006554	MTX2	TACAGTAGGGGAGCTGCAGAACCTTGGCCTGAAAATGCTACATTATATCAGCAATTGAAA	5.43779	5.36989	5.43779	5.19763	5.0234	5.32978	1.15329	0.0647419
ASCRP3012703	hsa_circRNA_002131	hsa_circ_0002131	circBase	chr8	+	26248758	26265892	exonic	NM_004331	BNIP3L	TGTTCATTCCATCTCTCTTCCTTTCTCATGTTTTGGCTTTGGGGCTAGGGTTCCTGGGTG	15.8615	14.7604	15.2916	15.3396	14.7211	15.1584	1.15323	0.562608
ASCRP3013235	hsa_circRNA_104811	hsa_circ_0087378	circBase	chr9	+	87356806	87367000	exonic	NM_006180	NTRK2	TTGGCAAGACACTCCAAGTTTGGCATGAAAGGTGCAAACCCAAATTATCCTGATGTAATT	5.30935	5.28865	5.39447	5.19763	4.82819	5.27295	1.15306	0.176833
ASCRP3009974	hsa_circRNA_021620	hsa_circ_0021620	circBase	chr11	-	33738915	33739017	exonic	NM_000611	CD59	GTCAATTGTTCATCTGATTTTGATGCGTGTCTCATTACCAAAGCTGGTCATAGCCTGCAG	5.62171	5.43779	5.43779	5.19763	5.2411	5.36493	1.15305	0.0432508
ASCRP3005734	hsa_circRNA_101841	hsa_circ_0005623	circBase	chr16	+	68300495	68309152	exonic	NM_003983	SLC7A6	CGTCTCCTGGCTGCTGCTTGCATATAGTTTATGTGGCCGAGGCAGACAAGTGGAATTAGG	10.3127	8.02901	8.43004	8.7931	8.76153	8.52356	1.15304	0.760743
ASCRP3009586	hsa_circRNA_035209	hsa_circ_0035209	circBase	chr15	-	50596162	50601995	exonic	NM_002041	GABPB1	GGCCATGCCAGCATAGTAGAGGTTTTACTTAAGATGTCCCTGGTAGATTTGGGAAAGAAG	5.72839	5.28865	6.13392	5.49839	5.44726	5.51206	1.15296	0.398757
ASCRP3012693	hsa_circRNA_400297		25242744	chr1	+	112233955	112247108	exonic	NM_002884	RAP1A	TGTTAATGAGATCGTCAGTATTTAAACAGATCACATCATGCGTGAGTACAAGCTAGTGGT	5.11864	5.28865	5.39447	5.07172	4.82819	5.20861	1.15296	0.167469
ASCRP3009912	hsa_circRNA_104019	hsa_circ_0075071	circBase	chr5	+	174919097	174939199	exonic	NM_022754	SFXN1	GTAGCTGCTGCTAATTGCATTAATATTCCATTAATGAGGCAAAGTCCGGGACCATGTCTG	5.43779	5.30935	5.36493	5.15297	5.32469	4.94168	1.15284	0.119311
ASCRP3013140	hsa_circRNA_103131	hsa_circ_0001194	circBase	chr21	-	40596333	40601362	exonic	NM_018963	BRWD1	TTGAAAAACTTAGCCCATGGGACATGGAACCAATTCCTGATAATGGATCAAGAATTGGTT	5.28344	5.32978	5.39447	5.11285	5.10704	5.09535	1.15277	0.002102
ASCRP3006437	hsa_circRNA_003090	hsa_circ_0003090	circBase	chr19	-	44159590	44160792	exonic	NM_002659	PLAUR	CTGAAATGCTGCAACACCACCAAATGCAACGAGGGCCCAAGCCGGGCTGTCACCTATTCC	5.62171	5.38468	5.49839	5.07172	5.19763	5.54352	1.15265	0.215211
ASCRP3010436	hsa_circRNA_102732	hsa_circ_0002607	circBase	chr2	-	61710091	61717911	exonic	NM_003400	XPO1	GTTGTGACAGACACTTCACATACTGCTGGTTCATACGTTTTATGAAGCTGTGGGGTACAT	6.13702	5.62171	6.03179	5.81726	5.49839	5.78306	1.15262	0.284774
ASCRP3013252	hsa_circRNA_005526	hsa_circ_0005526	circBase	chr6	+	45459677	45460699	intronic	ENST00000478660	RUNX2	TTGGTAGAGGTGGACTAGAATAGAGGGAAAGGCACAGACAGAAGCTTGATGACTCTAAAC	5.43779	5.19763	5.43779	5.19763	5.19763	4.98619	1.15261	0.0966813
ASCRP3012826	hsa_circRNA_008323	hsa_circ_0008323	circBase	chr22	+	31947382	31971378	sense overlapping	NM_014775	SFI1	TTACTCACTGGAAACACTCCCAGTGATCTTTCCCCTGTCTGTATTCCCAAAGTATGAGAA	10.1994	9.69171	9.82745	9.31996	9.81035	9.89671	1.15256	0.3824
ASCRP3004975	hsa_circRNA_076177	hsa_circ_0076177	circBase	chr6	-	35842009	35854588	exonic	NM_003137	SRPK1	CCAATTATCAGGGGCTTCCACTGCCTTGTGTCAAAAAAATTATTCAGCAAGTTCGCAATT	6.29012	5.82476	5.89076	5.2411	6.11056	5.9628	1.15247	0.492613
ASCRP3009483	hsa_circRNA_100493	hsa_circ_0017069	circBase	chr1	-	235634163	235658138	exonic	NM_152490	B3GALNT2	GGAGGGGGAGTTCTCAGAGTCATTACAATCAGTTGGCCTTATTTCCTCAGTGGAAATCTA	5.59175	5.56122	5.94379	5.35996	5.36989	5.67593	1.15242	0.225061
ASCRP3002426	hsa_circRNA_405870		25070500	chr2	+	44683706	44776867	intronic	ENST00000378494	CAMKMT	AGTCTCAGACTTCAGGGAAGCAACCAGGGGAAAATGAAGATATCACCATCAGTAGTAACT	5.62171	5.35996	4.98619	5.15297	4.91568	5.20861	1.15233	0.324549
ASCRP3005011	hsa_circRNA_406881		25070500	chr6	-	154762425	154766923	sense overlapping	NM_173515	CNKSR3	CCACTACAGTCCAGAAGGTCCATTATTTGTTTTGGGGAAGAAAAAGAGCAAACTGAGTGG	5.56122	5.38468	5.39447	5.07172	5.36989	5.20861	1.15223	0.0902847
ASCRP3003904	hsa_circRNA_029930	hsa_circ_0029930	circBase	chr13	+	32899212	32900750	exonic	NM_000059	BRCA2	CACCACCCACCCTTAGTTCTACTGTGCTCATAGGAAGGAATGTTCCCAATAGTAGACATA	13.3097	13.4402	13.3876	13.385	13.0185	13.044	1.15218	0.137477
ASCRP3006376	hsa_circRNA_406988		25070500	chr7	+	102489106	102489847	antisense	NM_145032	FBXL13	CTCTGCGTGTGCTGTGGTTTCCACTAAACACTAAAATGAGGAAAGAGGAATCAGAAATGC	6.47828	5.54796	5.78306	5.70035	5.8581	5.56122	1.15211	0.475392
ASCRP3009196	hsa_circRNA_061854	hsa_circ_0061854	circBase	chr21	+	44424435	44448984	exonic	NM_004571	PKNOX1	GCTCACCATGTCGGAAGACACCATTCGCTTTTCACCCAAGATGATTTGATGTCTTATAAA	5.72839	5.28865	5.21951	5.15297	5.15297	5.2411	1.15208	0.229067
ASCRP3009628	hsa_circRNA_004559	hsa_circ_0004559	circBase	chr3	-	131186934	131190123	exonic	NM_007208	MRPL3	GGCTCTGTACCTGGACATAAAAATTGCTTAGTAAAGTATTGGTAAAGGTTTTCAAGGTGT	5.56122	5.44726	5.36493	5.02952	5.32469	5.32978	1.15206	0.114976
ASCRP3000207	hsa_circRNA_100794	hsa_circ_0003768	circBase	chr11	+	34978930	35006275	exonic	NM_003477	PDHX	AAAGATGCTGCTGCTAAAGGTATCCAGGAAATTGCTGACTCTGTAAAGGTTGAAGAAGGA	6.08046	5.67593	5.43779	5.49839	5.79835	5.20861	1.15192	0.415994
ASCRP3011175	hsa_circRNA_076558	hsa_circ_0076558	circBase	chr6	-	43501643	43519190	exonic	NM_020750	XPO5	TCACCAAGGCTCTGGATATGCTTGACGCGGAAAAATCTGCTATATTAGGAAATTCCTGTT	5.36989	5.18103	5.21951	4.76475	5.0234	5.29385	1.15182	0.232551
ASCRP3010217	hsa_circRNA_100753	hsa_circ_0002969	circBase	chr11	+	5624475	5624965	exonic	NM_058166	TRIM6	GTGGAGGAGGTTGCCCAGGAGTACCAGGATTCTACAGGCAGGAAACATCTTAGAAATCAG	6.6401	6.22418	6.81188	6.59416	6.17968	6.2139	1.15182	0.354393
ASCRP3011045	hsa_circRNA_016040	hsa_circ_0016040	circBase	chr1	-	202724398	202729701	exonic	NM_006618	KDM5B	TATTCAATTAACTACTTGCACTGGTGGACCTGTATGTCTGTCTTTTATGTGGCAGTGGCA	6.40142	5.70035	5.99176	5.7442	5.985	5.67593	1.15182	0.363362
ASCRP3012232	hsa_circRNA_406475		25070500	chr4	-	48597719	48597913	intronic	ENST00000264319	FRYL	TGCTGTTGATGTTATGATCTCACTATGACTAGATCTTTTTCCCTGTGAGTATCTTTGCTT	5.93682	5.59175	5.89076	5.31448	5.68819	5.72839	1.15178	0.249625
ASCRP3012908	hsa_circRNA_003326	hsa_circ_0003326	circBase	chr6	-	100006372	100009557	exonic	NM_005190	CCNC	TTCAAATACAAGATTGATTGCTGCTGCTACTTCTGTATTTATCCAAGCATTAGGTGAACA	6.81595	6.08046	6.08684	6.02518	6.00856	6.26178	1.15166	0.423524
ASCRP3011401	hsa_circRNA_101850	hsa_circ_0007018	circBase	chr16	+	69189773	69201088	exonic	NM_032830	CIRH1A	TCCGGAGGCGCACAGCTCATGCTTTTAAAATTTCTAAGATATATAAGGGTCCTGAGAACA	5.24645	5.36989	5.43779	5.19763	4.9609	5.20861	1.15148	0.0803149
ASCRP3004973	hsa_circRNA_407244		25070500	chr9	+	130457272	130457510	sense overlapping	ENST00000481942	STXBP1	CCAATGCTCATCAAGAAGAGAACAGATAAACTGTGTATTCACCCAATGTGCCCGTGGAGG	5.53011	5.42826	5.49839	5.19763	5.19763	5.37484	1.1514	0.0259885
ASCRP3013577	hsa_circRNA_012384	hsa_circ_0012384	circBase	chr1	+	47842375	47844511	exonic	NM_016308	CMPK1	TTTTGTGCTGTGGCCTTTGCTAGTTTTTGATGAAGTTGTGCAGATTTTTGACAAGGAAGG	5.56122	5.36989	5.21951	5.19763	5.32469	4.94168	1.15139	0.201457
ASCRP3009880	hsa_circRNA_026358	hsa_circ_0026358	circBase	chr12	+	52628938	52635420	exonic	NM_005556	KRT7	GTACCAGACCAAGGTGCGGTTTCTGGAGCAGCAGAACAAGCTGCTGGAGACCAAGTGGAC	5.30935	5.11864	5.12441	4.76475	4.82819	5.27295	1.15137	0.253479
ASCRP3002438	hsa_circRNA_405309		25070500	chr15	-	34440832	34455891	exonic	NM_024713	KATNBL1	AGTGAACTTGTAGCTTATTTGTTGAGGTACTTAAGAGATTATGGCATCAGAAACCCACAA	4.84196	4.94168	5.15297	4.76475	4.72119	4.76475	1.15123	0.0694618
ASCRP3011129	hsa_circRNA_405368		25070500	chr15	+	63821212	63866602	exonic	NR_046341	USP3	TCAAGAAAATGGACCAGTTTGTTCGTTACGAGCCTTCAAATGTTTATCTGGTGTGACTGT	5.30935	5.19763	5.36493	5.28344	4.9609	4.94168	1.15122	0.132489
ASCRP3011247	hsa_circRNA_103688	hsa_circ_0007948	circBase	chr4	+	87685745	87689129	exonic	NM_006264	PTPN13	TCAGGTCAAAGACTACAGCTTTGTCACTGAAGGAATCTTCCTCTTCAGTGAATACATCCA	8.74643	9.77017	9.00795	8.7603	8.8614	9.21723	1.15116	0.534758
ASCRP3002852	hsa_circRNA_046900	hsa_circ_0046900	circBase	chr18	+	9814016	9845688	exonic	NM_006868	RAB31	ATCGAAGAGCTCTTTCAAGGAATCATTTCATTCATTGGCTCCCATGTACTATCGAGGCTC	6.50311	6.48452	6.82608	6.32624	6.11056	6.69137	1.15114	0.322336
ASCRP3010783	hsa_circRNA_101898	hsa_circ_0040786	circBase	chr16	-	87760370	87795646	exonic	NM_017566	KLHDC4	TACTCGAAACAGGAAGACCTGGAAGCGCTCATAGCCCATTTCCAGACACTCGATGCCAAG	5.77922	5.49839	5.72839	5.49839	5.44726	5.37484	1.15113	0.0709765
ASCRP3009703	hsa_circRNA_405111		25070500	chr12	+	133297263	133297803	sense overlapping	NM_001170543	PGAM5	GGGCACCCAGAGCACTGCAGTTTCCTCCTGAAGGCTGGCTCCGGCTCTCCCTCAATAATG	13.4313	12.9861	12.7569	12.6842	12.8554	12.9496	1.15101	0.34345
ASCRP3003399	hsa_circRNA_002412	hsa_circ_0002412	circBase	chr2	+	204058517	204062114	exonic	NM_001114132	NBEAL1	CAAAAATCAGTATCGTTCTTTTATGTCTCAAGGCAGCCCTGAGTTACTGGAACCACACCC	5.39934	5.54796	5.43779	4.85562	5.28344	5.56122	1.15097	0.338145
ASCRP3010455	hsa_circRNA_044067	hsa_circ_0044067	circBase	chr17	+	42427809	42430470	exonic	uc002igp.1	GRN	GTTTCAATAAAGTTTGTACACTTTCGCTTCCTGCTGTGAAGACAGGGTGCACTGCTGTCC	5.49839	6.44286	5.96795	5.43303	6.00856	5.78306	1.15091	0.51513
ASCRP3005901	hsa_circRNA_021667	hsa_circ_0021667	circBase	chr11	+	34133598	34135385	exonic	NM_024662	NAT10	CTACGGACCATGAACTCACTCAAGCAATTGTACACAGTGACTATGTCACCGGAAGAAAAG	5.53011	5.64696	5.72839	5.35996	5.44726	5.41387	1.15086	0.0222377
ASCRP3005678	hsa_circRNA_104313	hsa_circ_0079440	circBase	chr7	+	11101417	11151094	exonic	NR_033436	PHF14	CGGATGGATATGTCAGGAATGTGATTCTTCATCTTCCAAGAGAACCAGAGGACGAAAACG	5.24645	5.64696	5.56122	5.02952	5.19763	5.54352	1.15077	0.30555
ASCRP3005606	hsa_circRNA_102452	hsa_circ_0049462	circBase	chr19	+	11548696	11548945	exonic	NM_002743	PRKCSH	CGAGTACAACAGCGGCGTCATCTGTGAGAACACCTGCAAGCACGGCTGCCTGTCCTAATG	5.81349	5.88716	5.72839	5.65943	5.49839	5.58742	1.15073	0.0251992
ASCRP3002238	hsa_circRNA_085692	hsa_circ_0085692	circBase	chr8	-	141262875	141310713	exonic	NM_031466	TRAPPC9	AGGAGAATCTCCTGCAGGATCTCAGTGATGGCATGTGAAACTATTGAACCTTCCTGCTAG	6.29012	8.73619	7.61632	6.53484	7.64828	7.77582	1.1507	0.792241
ASCRP3009933	hsa_circRNA_013054	hsa_circ_0013054	circBase	chr1	-	84964005	84967653	exonic	NM_005274	GNG5	GTATGAAACTTTTAGTTTCCCAGGCAGCTGCAGACTTGAAACAGTTCTGTCTGCAGAATG	5.30935	5.28865	5.29385	5.19763	4.91568	5.09535	1.15058	0.0510813
ASCRP3005754	hsa_circRNA_006898	hsa_circ_0006898	circBase	chr21	+	37775055	37783902	exonic	NM_005441	CHAF1B	CGTGTCTAATATACATTACCACACCCTCAGTGACATTTCATGGCAAGAAGCTACCGGATG	5.9816	5.94379	6.46067	5.62171	5.985	6.09637	1.15053	0.358369
ASCRP3003123	hsa_circRNA_103386	hsa_circ_0007485	circBase	chr3	-	51474985	51477919	exonic	NM_014703	VPRBP	ATGTCCTGCTTACATTTGAGGCACTAAAGGAGGGAATTGTCGAGAATCTTTTCAAATGGG	5.43779	5.32978	5.19763	5.11285	4.9609	5.20861	1.1505	0.0853994
ASCRP3004936	hsa_circRNA_024085	hsa_circ_0024085	circBase	chr11	-	95825055	95826681	exonic	NM_032427	MAML2	CCAACAACAGAGACAGCTCCAGGGTTCCTTGAAAAGAAAACAGGTAGTTAACCTATCTCC	6.42745	5.72839	6.31521	5.95419	6.08844	5.74617	1.15036	0.394353
ASCRP3004261	hsa_circRNA_001473	hsa_circ_0001473	circBase	chr5	+	37026330	37027514	exonic	NM_015384	NIPBL	CAGCATGCAGAGATACTGGATATGACTGGTTTGAGCAACTGCTTCAAAACAAATTAGTAA	5.43779	5.36989	5.15297	4.98619	5.19763	5.09535	1.15018	0.0973589
ASCRP3001571	hsa_circRNA_077228	hsa_circ_0077228	circBase	chr6	-	84922674	84925640	exonic	NM_014895	CEP162	ACTGATGACGAACATGAGAATGAATCGAAACATGAAGAACTGGCAGGACTTCTTGGAACA	5.36989	5.36989	5.21951	4.80732	5.19763	5.27295	1.15016	0.211268
ASCRP3010865	hsa_circRNA_101810	hsa_circ_0005813	circBase	chr16	+	48381417	48382201	exonic	NM_031490	LONP2	TAGCCATGACTGGAGAAATTACACTGAGAGGTCTTGTTCTTCCAGTATCTCAGCGTTTGA	6.08046	6.03179	6.25318	5.65943	5.89076	6.13392	1.15014	0.210843
ASCRP3000822	hsa_circRNA_017202	hsa_circ_0017202	circBase	chr1	-	243222779	243242354	exonic	NR_029401	LINC01347	AATATTTGGAATTTTTGTATACGTGGATTCCAGAGGGGTGACAGCGAAACCTGGACCTAC	5.49839	5.62171	5.43779	5.38468	5.28344	5.20861	1.1501	0.0379169
ASCRP3011113	hsa_circRNA_406801		25070500	chr6	-	77969383	77983024	intergenic			TCAACAGAAACCCACTCTGACCAAGCATCTTGAACTTGGACTTCATAATTGTATGAGCCT	5.72839	5.40904	5.67593	5.43303	5.36989	5.32978	1.14998	0.0931189
ASCRP3001467	hsa_circRNA_404526		25070500	chr1	+	67792417	67804386	exonic	NM_001559	IL12RB2	ACGGCACATTGACTACAGTAGACAACAGATTTCTCTTTTCTGGAAGTTGCTCCAGAACAG	5.43779	5.62171	5.21951	5.19763	5.10704	5.29385	1.14994	0.15143
ASCRP3009306	hsa_circRNA_404902		25070500	chr11	+	70176278	70181800	exonic	NM_003626	PPFIA1	GCTTTGGAAGATAAGGCCATGGCCCAAAAGGAAGATATGGAAGAGAGAATCACTACTCTT	5.46604	5.40904	5.39447	5.2411	5.10704	5.2411	1.1499	0.0103444
ASCRP3010802	hsa_circRNA_001505	hsa_circ_0001505	circBase	chr5	+	79391332	79391639	intergenic			TACTTCCCAGGTGCTAGGTCATCACAGGCATCACTAATGAGAAAATAATGGAAAACAGGG	5.67593	5.49839	5.67593	5.19763	5.53459	5.43779	1.14988	0.123098
ASCRP3000305	hsa_circRNA_406640		25070500	chr5	+	95966670	95970601	intronic	ENST00000505143	CAST	AAATCTTTGCATTCTGACTGTGCGATTTGGGAGATTCAGAAGAGCACTGGAGTCTCCACC	5.49839	5.36989	5.36493	5.11285	5.06576	5.37484	1.14977	0.0984564
ASCRP3003536	hsa_circRNA_002603	hsa_circ_0002603	circBase	chr2	+	170728745	170735084	exonic	NM_172070	UBR3	CAACAGGAACTTTGGGACAAGTGGATTCTTCAGATGAGGTTTTGCAAAAGGCATCAAATT	5.34494	5.28865	5.21951	4.94168	5.0234	5.20861	1.14969	0.0596536
ASCRP3012759	hsa_circRNA_401691		25242744	chr17	-	3916742	3936296	exonic	NM_015113	ZZEF1	TTAAAAGCCATCCACTTACTTCTGAGGATTGTGCGATGCTGCGGCCACAGCCGGGTGGGC	5.9816	5.65943	6.48203	5.57437	5.94379	5.9263	1.1495	0.445959
ASCRP3008600	hsa_circRNA_102461	hsa_circ_0003935	circBase	chr19	-	13443682	13445307	exonic	NM_000068	CACNA1A	GATGAAACTGACGGGGAGCAGAGGCATCCCTTTGATGGGAGTTTGCCAAAGAAAGGGAAC	6.24453	5.63017	5.96795	5.65943	5.61746	5.88716	1.1495	0.313618
ASCRP3013408	hsa_circRNA_100964	hsa_circ_0000360	circBase	chr11	-	118629482	118634015	exonic	NM_004397	DDX6	TTTCTCCAGGTGCACGTGGTGATTGCTACCCCTGGGAGAATCCTGGATCTTATTAAGAAA	5.90863	5.62171	5.67593	5.02952	5.79835	5.70035	1.14937	0.429047
ASCRP3001124	hsa_circRNA_404062		25242744	chr8	-	74650518	74652103	exonic	NM_014393	STAU2	ACAGCAGTTTGGTCAATATTGTCTTAACATGCTTCAAATAAATCAGAGGCTGCCTACCAC	5.18658	5.49839	5.67593	5.07172	4.82819	5.78306	1.14934	0.519265
ASCRP3004129	hsa_circRNA_018242	hsa_circ_0018242	circBase	chr10	+	43312046	43319232	exonic	NM_014753	BMS1	CAGACTAAAGGCGAACAAGGACTCTCTGTATAAGAGGAGCTCTACGGTGACTTTGAAGAC	5.18658	6.42745	6.00856	5.15297	6.02849	5.76375	1.14921	0.640206
ASCRP3010742	hsa_circRNA_100267	hsa_circ_0002570	circBase	chr1	+	78267015	78280916	exonic	NM_198549	FAM73A	TACCCTTGGGGCATCTGATCCTAATTCCCTTGCTGATGATATTGATCAAATTTTCTCCGG	5.70035	5.30935	5.15297	5.19763	5.10704	5.18103	1.14911	0.243589
ASCRP3008929	hsa_circRNA_104204	hsa_circ_0078051	circBase	chr6	+	143486218	143605362	exonic	NM_016108	AIG1	GCAGCGGACTTACCGCCATATGTACCTTCTCTGTTGGCTATATATTATGTTTGTTGTAGC	5.30935	5.53459	5.29385	5.11285	5.32469	5.0234	1.14908	0.129557
ASCRP3003898	hsa_circRNA_001335	hsa_circ_0001335	circBase	chr3	-	127801325	127806641	intronic	ENST00000472125	RUVBL1	CACCAAGACCACACTGAGGACATCACATCCCCTCACGGCATCCCTCTTGACCTTCTGGAC	12.476	12.5367	13.3792	11.9378	12.8128	12.9645	1.14908	0.629725
ASCRP3006324	hsa_circRNA_102994	hsa_circ_0009105	circBase	chr20	+	5939173	5944005	exonic	NM_032485	MCM8	CTCTCACAGTTACGATGGACTGGCAGTCAATCAAGGTGTACAACTATGAGCCTTTGACAC	5.36989	6.55644	6.13392	5.2411	6.17968	5.9628	1.14905	0.641371
ASCRP3006304	hsa_circRNA_102613	hsa_circ_0052523	circBase	chr2	+	9484660	9484764	exonic	NM_003887	ASAP2	CTCTACAAGAAGAGTGACGGGACTCCCAAATTCGTCAGAGCACAGCTTATAGCTTACATC	6.85212	6.2006	6.84515	6.38295	6.28449	6.55406	1.14897	0.382335
ASCRP3007744	hsa_circRNA_041099	hsa_circ_0041099	circBase	chr16	+	89961445	89975491	exonic	uc002fpc.2	TCF25	GAATGTACAAGCGCTTGCGTGTCGGCCTCTGTGGCAGGTTCTGCTCCAGACGAGCCCTTA	5.9816	5.72839	5.78306	5.49839	5.68819	5.63017	1.14896	0.0770717
ASCRP3000325	hsa_circRNA_004145	hsa_circ_0004145	circBase	chr5	-	133493397	133509713	sense overlapping	NM_006930	SKP1	AAATGTTGTGCCTGACACTGTAACACTATGCCTTCAATTAAGTTGCAGAGTTCTGATGGA	5.67593	5.62171	5.67593	5.43303	5.53459	5.32978	1.14892	0.021857
ASCRP3008657	hsa_circRNA_000260	hsa_circ_0000260	circBase	chr10	+	112356155	112358048	exonic	NM_005445	SMC3	GATGCTAAAAGAGAAGAGGCAGCAGTCAGAGAAAACCTTCATGCCTAAGGTGACCAAGTC	5.30935	5.35996	5.49839	5.07172	5.32469	5.09535	1.14887	0.0840836
ASCRP3004626	hsa_circRNA_101739	hsa_circ_0038314	circBase	chr16	+	19063007	19068019	exonic	NM_024847	TMC7	CATCCGAAGCCTTTGCAGTTCCTTTCTTCATGATTATTTGTGGAGTCTGCTTTACACCTG	8.26888	9.64506	9.13629	8.45615	8.6267	9.29146	1.14887	0.660478
ASCRP3002298	hsa_circRNA_008320	hsa_circ_0008320	circBase	chr8	+	107691437	107696587	exonic	NM_018002	OXR1	AGGCTGAATTTGATAAGACCACTACACTGGCCAAAAGAAGACCCTAGACAAGAAAGATGG	5.0234	5.15297	5.15297	4.68064	4.76475	5.20861	1.14873	0.254576
ASCRP3003264	hsa_circRNA_000161	hsa_circ_0000161	circBase	chr1	+	174241551	174247917	exonic	NM_014857	RABGAP1L	ATTGAAACAGATGTTTTGGAATGTTATTAAGCCCAGGTCGAAACGTGAAGAACAGTGACA	5.36989	5.32978	5.46604	5.19763	5.19763	5.09535	1.14867	0.0131044
ASCRP3012907	hsa_circRNA_085258	hsa_circ_0085258	circBase	chr8	-	103354700	103373854	exonic	NM_015902	UBR5	TTCAAAGTCCAGTATCTCTAGGAGAAGATTTGCAGTGGTGGCCTGATAAGGTTACGAGAA	5.39934	5.38468	5.46604	5.15297	5.2411	5.18103	1.14864	0.0033734
ASCRP3007217	hsa_circRNA_406220		25070500	chr3	+	9868680	9871079	exonic	NR_037162	TTLL3	CTTTGAGCTCATCTATAAGCAGGCATCATGTGCATGGACCACCTGGAGGAGATGCTGAAG	5.18658	5.32978	5.21951	4.76475	5.0234	5.27295	1.1486	0.215413
ASCRP3002507	hsa_circRNA_024081	hsa_circ_0024081	circBase	chr11	-	95620775	95621425	exonic	NM_001243571	MTMR2	AGTTCCTACACATCTCATTATAGTTTTGCCTCCACTTCTCATTCAGAGAATTCAGTGCAT	7.68974	7.66403	7.60136	6.91451	7.58245	7.78367	1.14853	0.442395
ASCRP3004323	hsa_circRNA_406210		25070500	chr22	+	47370185	47374830	intronic	ENST00000441162	TBC1D22A	CAGGAAGTGTTTTAATAGCCTTTTCAGAGGCAGAGGAGGTGGACACGGTGGACGTCTCCG	5.34494	5.28865	5.29385	4.94168	5.36989	4.94168	1.14846	0.193292
ASCRP3013390	hsa_circRNA_402506		25242744	chr2	-	239093821	239098613	exonic	NM_030768	ILKAP	TTTCCTAAAGGTTCTCTTGCCACATCAATATCCCAGATGGTAAAGACTGAAGGGAAAGGA	5.43779	5.48921	5.36493	5.28344	5.41868	4.91568	1.14845	0.219625
ASCRP3002095	hsa_circRNA_406338		25070500	chr3	+	122928045	122978436	exonic	NM_012430	SEC22A	AGCCTGCCTTTACCAGGTCTTCTCTGTTGGTTGAAATGTCTATGATTTTATCTGCCTCAG	10.8946	8.95549	10.1584	9.97784	9.97726	9.37929	1.14844	0.726741
ASCRP3012422	hsa_circRNA_406610		25070500	chr5	+	61659004	61662308	exonic	NM_004520	KIF2A	TGGCATCCTGTGAAAATACTCTTAATACATTAAGATATGCAAATAGGTGTTTGACTTGCT	5.30935	5.26769	5.26769	5.2411	4.72119	5.20861	1.14837	0.253918
ASCRP3004805	hsa_circRNA_105044	hsa_circ_0001952	circBase	chrX	-	154018228	154020560	exonic	NM_002436	MPP1	CATTAAAAGTAATTCCCAACCAGCAAAGCCGTCTTCCTGCACTACAGGCTGTATCGCATC	6.81595	7.06598	6.52271	6.62873	6.51049	6.59182	1.14832	0.235198
ASCRP3009477	hsa_circRNA_079845	hsa_circ_0079845	circBase	chr7	-	35029495	35053317	exonic	NM_015283	DPY19L1	GGAGGCCTGGTTACAGTGTTGTGCTTCTTTTTCAATCATGGAGAGGGACTATATTATTCC	5.77922	5.59175	5.81349	5.43303	5.53459	5.54352	1.14825	0.0442838
ASCRP3002741	hsa_circRNA_007408	hsa_circ_0007408	circBase	chr2	+	36764604	36764689	sense overlapping	NM_016441	CRIM1	ATCAACGTGGAAGGAAGTTGCTGCCCAATGTGTCCAGACCCTCTGCTCGACCGTCAGCTG	10.0359	9.21908	9.14841	9.10036	9.3256	9.30424	1.14823	0.487408
ASCRP3003865	hsa_circRNA_009544	hsa_circ_0009544	circBase	chr1	+	6947713	6948261	exonic	NR_038934	CAMTA1	CACAGTGCAGAGTCTAAATAAACGCTGTTGAACGAAGCTCTCACCACACACTTGTTCATG	5.70035	5.83595	5.56122	5.46604	5.28344	5.67593	1.14797	0.180747
ASCRP3006768	hsa_circRNA_103482	hsa_circ_0067582	circBase	chr3	+	141231004	141259451	exonic	NM_006506	RASA2	CTGTATGCCAGCAGCTTGTTGTACAGTGAAGCAAAAAATTTATTGCCATATCTTGGACCC	5.72839	5.30935	5.12441	5.35996	5.10704	5.0234	1.14788	0.336751
ASCRP3001037	hsa_circRNA_103043	hsa_circ_0060134	circBase	chr20	-	34295041	34301018	exonic	NM_004902	RBM39	ACAATGTTTCCAACTCTCTAACATGTTTAACCCTCAAACGTACAGGTTTGCAGATTCCGC	5.30935	7.3351	6.42874	5.77922	6.24742	6.37497	1.14784	0.733551
ASCRP3004466	hsa_circRNA_101781	hsa_circ_0006012	circBase	chr16	-	28123137	28137169	exonic	NM_015171	XPO6	CAGTGCTGTTGCCCCACAGAGAAAGATGCCACTGGATGACAGACACAGGTTGAACATCAC	7.06598	6.79137	6.68918	6.35889	6.88751	6.62873	1.1478	0.303249
ASCRP3003358	hsa_circRNA_000941	hsa_circ_0001293	circBase	chr3	-	47700047	47718272	sense overlapping	NM_003074	SMARCC1	ATTTGCCACATGATGGATGAATTTTGAAACATTTGGGTCCATGCCTTTTTAGAGCAGTGG	5.49839	5.42826	5.29385	5.11285	5.10704	5.32978	1.14767	0.0776204
ASCRP3004833	hsa_circRNA_405125		25070500	chr13	+	32515444	32520318	exonic	uc001utu.3	EEF1DP3	CATTCACCTGAGGCACCCGAAGAAGAGACCATCCATATTTCCAGATGAAAAGATTCTGAA	6.02849	5.70035	5.78306	5.38468	5.72839	5.72839	1.14757	0.213252
ASCRP3000091	hsa_circRNA_004520	hsa_circ_0004520	circBase	chr9	-	136790964	136804341	sense overlapping	NM_003371	VAV2	AAAATACCAAAGTTTTCTGTGTTTGAAGAACATACGCACCTTCCTGAAAGTCTGCCACGA	8.85996	10.3597	9.93645	8.99659	9.58379	9.90553	1.14751	0.68945
ASCRP3000302	hsa_circRNA_104213	hsa_circ_0078165	circBase	chr6	+	147581750	147655358	exonic	NM_139244	STXBP5	AAATCTCCAACCTCTGGGTTACATTTTGCCATCTGCCTTTCCAGAGTAAGTGGCTCTATG	7.40799	6.96164	7.06424	6.76432	6.96164	7.03786	1.14748	0.229567
ASCRP3011248	hsa_circRNA_104321	hsa_circ_0005519	circBase	chr7	-	17908029	17915413	exonic	NM_015132	SNX13	TCAGTATGTCATATGGATGGTCAAAAGAAATAGACTGGCAACCTTATTTTACTACACGCA	5.30935	5.36989	5.29385	4.90252	5.10704	5.29385	1.14739	0.125094
ASCRP3013142	hsa_circRNA_104868	hsa_circ_0088021	circBase	chr9	-	114195512	114195652	exonic	NM_001080398	KIAA0368	TTGAAAAGCAAACAGAGTGCAAATTGGGAATCGTGAAATTCATAGAAGCTGAACAGGTGC	5.18658	5.38468	5.21951	5.19763	4.82819	5.09535	1.14738	0.151277
ASCRP3006114	hsa_circRNA_102072	hsa_circ_0043785	circBase	chr17	-	40375399	40384155	exonic	NM_012448	STAT5B	CTCAGGAGTACTTCATCATCCAGTACCAGGAGAGCCTGAGGATCCAAGATTGTAAACCAT	5.49839	5.2411	5.26769	5.11285	5.28344	4.94168	1.14729	0.156559
ASCRP3007965	hsa_circRNA_006349	hsa_circ_0006349	circBase	chr1	+	32557275	32566163	exonic	NM_018056	TMEM39B	GACGTCTCCCACTTCCGCTTCCATGTTTGGGATGTACATTCCGTTCCTGCAGCTGAATTG	13.142	12.8374	12.6005	12.5469	12.6613	12.7032	1.14712	0.244718
ASCRP3000660	hsa_circRNA_001314	hsa_circ_0001314	circBase	chr3	-	56661064	56662642	exonic	NM_015224	FAM208A	AAGGAACTAGGCAGGAATATCTTATCAAATTAGGCAATACAGAATGTCATCCTGAACAGT	5.18658	5.32978	5.05977	5.15297	4.60177	5.15297	1.1471	0.326831
ASCRP3000837	hsa_circRNA_102818	hsa_circ_0008298	circBase	chr2	+	128922303	128928858	exonic	NM_020120	UGGT1	AATCCAAACTTTCTGACATGCCTTTAAAAAGGGCAAGCGACTTGGTAATGAAGGTGGATG	5.30935	5.28865	5.0234	5.07172	5.19763	4.68428	1.14694	0.283471
ASCRP3000547	hsa_circRNA_047448	hsa_circ_0047448	circBase	chr18	+	33783075	33840138	exonic	NM_017947	MOCOS	AAGAAGAGAAATGGGATGAGATTTCAATTGGCTCTTTGCGTTTCCAGGTTTGAAGATGGC	5.18658	5.06576	5.12441	4.68064	4.91568	5.11285	1.1469	0.161378
ASCRP3001169	hsa_circRNA_103894	hsa_circ_0073035	circBase	chr5	+	74639677	74640157	exonic	NM_000859	HMGCR	ACAGTTGTCATTCACTTCTTAGACAAAGAATTGACAGGCTTGAAGATGTTTTGAGCAGTG	5.30935	5.43779	5.32978	5.02952	5.10704	5.27295	1.14686	0.053586
ASCRP3002077	hsa_circRNA_005525	hsa_circ_0005525	circBase	chr18	-	55398858	55399064	sense overlapping	NM_005603	ATP8B1	AGCCATTCAGAAAAGCAGGTAGTTCCAATTTGCCAGCAGAATGAGTACAGAAAGAGACTC	5.24645	5.19763	5.36493	5.11285	5.15297	4.87589	1.14684	0.0895193
ASCRP3009827	hsa_circRNA_406400		25070500	chr3	-	178624189	178627494	intergenic			GGTTGACCAGAGGCATGGTTTGCATATCCATCATAGTTCATGACTGACAATCTAGAGGTT	5.28344	5.2411	5.43779	4.94168	4.91568	5.43779	1.14681	0.284419
ASCRP3011191	hsa_circRNA_402340		25242744	chr2	-	112604714	112608487	exonic	NM_022662	ANAPC1	TCACTATTCCTGAAATTGCCACCTCTGAGTTAGGTGGGAAAGGTTTTTATTCCTGGACTG	5.53011	5.42826	5.36493	5.35996	5.0234	5.27295	1.14676	0.117513
ASCRP3010429	hsa_circRNA_001084	hsa_circ_0001084	circBase	chr2	-	191382245	191383909	exonic	NM_001142645	TMEM194B	GTTGGTGAAAAGATTCATTCCGAAGGTGAAAATTACCAGTCCAGGCCTGTTCAGAATTGT	5.18658	5.2411	5.29385	5.07172	5.10704	4.87589	1.14674	0.0468748
ASCRP3003917	hsa_circRNA_101084	hsa_circ_0027035	circBase	chr12	+	56962758	56980710	exonic	NM_002898	RBMS2	CACCATTCATACCTCATGCAGCCTTCAATATGGCAAGATTGTTTCCACTAAGGCCATACT	5.90863	5.77536	5.59175	5.35996	5.68819	5.56122	1.14662	0.169091
ASCRP3007346	hsa_circRNA_100335	hsa_circ_0006892	circBase	chr1	-	151288048	151288985	exonic	NM_002651	PI4KB	GAAACGAACAGCCAGCAACCCTAAAGTGGAGAATGAGGATGAGCTTGGAAGCTCGAAGTC	5.64278	5.64696	5.62171	5.43303	5.44726	5.36493	1.14658	0.00112209
ASCRP3008424	hsa_circRNA_407228		25070500	chr9	-	114326436	114348445	sense overlapping	NM_012212	PTGR1	GAGTGCTAAGCCATCACTGGAATACATTAGCGAAAAACTTGTATCAGAGTTGTGGAAAGT	5.56122	5.11864	5.43779	5.11285	5.06576	5.27295	1.14655	0.20299
ASCRP3002405	hsa_circRNA_103946	hsa_circ_0073992	circBase	chr5	+	134032815	134033747	exonic	NM_021982	SEC24A	AGTCATGAGGATTCGGTGCACCAAAGGATATACACATGACACCATCCACTGACTTCTATA	5.11864	5.2411	5.21951	4.90252	4.91568	5.09535	1.14646	0.0380262
ASCRP3006778	hsa_circRNA_004135	hsa_circ_0004135	circBase	chr9	-	113734352	113798481	intronic	uc011lwn.2	LPAR1	CTGTCATGGCTGCCATCTCTACTTCCATCCCTGTAATTTCACAGCCCCAGGGAACAGCTC	9.55264	9.42189	9.54849	8.96173	9.34541	9.55037	1.14641	0.280149
ASCRP3000959	hsa_circRNA_008564	hsa_circ_0008564	circBase	chr10	-	70246900	70276600	exonic	NM_152707	SLC25A16	AATTTGAAAAGTGCCTGTATTGCTGGATGCTGTGCCAAAACAACAGTTGCTCCATTGGAT	5.62171	5.32978	5.72839	5.35996	5.32469	5.32978	1.1464	0.137362
ASCRP3010328	hsa_circRNA_012389	hsa_circ_0012389	circBase	chr1	-	48917223	48918803	exonic	NM_019073	SPATA6	GTTACACAGCTTGAATGTAACTTGCCCAGGAGTCGTGCTTAAAGACAAAGAGGACATCTA	5.88716	5.56122	5.78306	5.2411	5.76375	5.56122	1.14638	0.285268
ASCRP3010603	hsa_circRNA_038064	hsa_circ_0038064	circBase	chr16	-	15959576	15967484	exonic	uc002dec.1	FOPNL	TAAGCAAGTCACCTCTTTTATATGGGATTTTAGCCCATTTCTTGCGTGGAACTAAGGATG	5.64278	5.46604	5.49839	5.19763	5.36989	5.37484	1.14626	0.0497192
ASCRP3008936	hsa_circRNA_400809		25242744	chr11	-	85309700	85337797	exonic	NM_001142699	DLG2	GCAGCTTATTCCAAGCTTTGCTAGAAGACTCAGCCTGGATTTCAAAACTGAACACTGAAG	5.49839	5.61107	5.62171	5.15297	5.36989	5.54352	1.14624	0.137694
ASCRP3013548	hsa_circRNA_405468		25070500	chr16	+	56642600	56642903	intronic	ENST00000245185	MT2A	TTTTCTCCTTGCAGAGGCTGGGGATGCCCAGTGTAGACTGTAGCGCTAGAGAAGCAATTT	5.36989	5.36989	5.56122	5.19763	5.19763	5.2411	1.14621	0.0275937
ASCRP3008837	hsa_circRNA_004428	hsa_circ_0004428	circBase	chr18	+	9117835	9126905	exonic	NM_021074	NDUFV2	GCAAAATCCCAAAACCAGGGCCAAGGGAAGACATGTAAGGAATTTGCATAAGACAGTTAT	5.36989	5.32978	5.39447	5.19763	5.0234	5.20861	1.14618	0.0243971
ASCRP3013381	hsa_circRNA_104129	hsa_circ_0008878	circBase	chr6	+	64356431	64356700	exonic	NM_001290259	PHF3	TTTCCAGATGCCTTGTTCAACAGGGCTGAAAGACACACAGAAGTCTTCATGGATATAGTT	5.28344	5.11864	5.36493	5.31448	4.76475	5.0234	1.14615	0.273285
ASCRP3011517	hsa_circRNA_405638		25070500	chr17	+	78337590	78338212	intronic	ENST00000336301	RNF213	TCGTTTCACCCTTGGGTTCCTTGGTGGGAGCCGAGTGAGTGAGTGAGTGAGACCCAGGAG	5.90863	5.64696	5.36493	5.35996	5.68819	5.20861	1.146	0.354304
ASCRP3006410	hsa_circRNA_103476	hsa_circ_0003633	circBase	chr3	-	133894452	133914026	exonic	NM_002958	RYK	CTCTTGAAAGTCTGGTTAATAACGAGTTCTCTAGCGCTAGTGATGTGCATTAGTGCCAGC	5.30935	5.26769	5.46604	5.02952	5.19763	5.15297	1.14581	0.0481958
ASCRP3008113	hsa_circRNA_102705	hsa_circ_0054263	circBase	chr2	+	42867312	42887002	exonic	NM_020744	MTA3	GAGACATCACCTTGGGGAAAGTGCAGTGTTGCCCTTCTGAATGAGACAGAATCAGTATTG	5.67593	5.48921	5.67593	5.31448	5.36989	5.49381	1.1458	0.0539402
ASCRP3008589	hsa_circRNA_100802	hsa_circ_0009018	circBase	chr11	+	44129232	44135851	exonic	NM_000401	EXT2	GATCTTCCAGAGAAAGGACCAGGGAGTGTGAGGAAGAGGCTGTCTGTGTCATTATGTGTG	5.75596	5.32978	5.59175	5.35996	5.2411	5.41387	1.14572	0.175131
ASCRP3010849	hsa_circRNA_032236	hsa_circ_0032236	circBase	chr14	+	65470966	65482434	exonic	NM_002028	FNTB	TAGATGAACCCATCCCCCAGATAGTGGCTACAGAGCAAAAGTAGAAGAAAAGATCCAAGA	13.0185	13.4048	13.5963	13.1486	13.1553	13.054	1.14552	0.271426
ASCRP3010366	hsa_circRNA_030643	hsa_circ_0030643	circBase	chr13	+	97986529	98009889	exonic	NM_144778	MBNL2	GTTCATTCCAACAGGGCCGTTGTTCGAGAGAGAACTGCAAGTATCTTCACCCTCCGACAC	5.77922	6.07084	5.78306	5.31448	5.8285	5.8285	1.14551	0.324906
ASCRP3008013	hsa_circRNA_100248	hsa_circ_0008657	circBase	chr1	+	62907158	62908990	exonic	NM_003368	USP1	GACTGCTTAACACACTGAGTGATCAAGTTGTTCCTGCAGCACAGTCTTCACCTATAAACT	5.24645	5.32978	5.32978	5.19763	5.0234	5.0234	1.14549	0.0266444
ASCRP3007042	hsa_circRNA_103701	hsa_circ_0006387	circBase	chr4	+	89570990	89579642	exonic	NM_014606	HERC3	CTTCTCTGGAGGAGACCAGACTTTTGTACTTTGCTCCAAATACGAGAACAAATTGGAGCT	5.09535	5.28865	5.32978	4.61366	5.19763	5.2411	1.14544	0.362757
ASCRP3006740	hsa_circRNA_100672	hsa_circ_0019656	circBase	chr10	-	103783233	103789502	exonic	NM_024541	C10orf76	CTGGTGAACTATAGAAAATATGAGACCCTGTGCGCACTCATTCGAGGAGTCCATCAAAAG	5.77922	5.42826	5.62171	5.43303	5.2411	5.49381	1.14541	0.157364
ASCRP3001391	hsa_circRNA_101695	hsa_circ_0007146	circBase	chr16	-	5077135	5078186	exonic	NM_016256	NAGPA	ACCTGAAGCCACCCTGAGGGCGGGAGAACTCTCCTTTTTCACCAGCCAGGACAACATGTG	6.56358	7.88303	7.10301	6.32624	7.01105	7.5511	1.14541	0.694453
ASCRP3008446	hsa_circRNA_000781	hsa_circ_0000223	circBase	chr10	+	17754818	17754937	intronic	ENST00000377524	STAM	GAGTTGATCAGTGTGGTGTTGGAGCCAGTGCACAAGTGCAGGGACTTGAGATGGGAGTAC	5.70035	5.36989	5.49839	5.38468	5.36989	5.15297	1.14537	0.144925
ASCRP3008427	hsa_circRNA_100022	hsa_circ_0009461	circBase	chr1	-	6007163	6022009	exonic	NM_015102	NPHP4	GAGTGGACGGCAATAAAACAGACACATGACCCTCATTGAGAACTGCAGCCTGCAGTACAC	5.62171	5.36989	5.43779	5.11285	5.44726	5.20861	1.14527	0.152088
ASCRP3009527	hsa_circRNA_102366	hsa_circ_0047650	circBase	chr18	-	46858233	46860223	exonic	NM_017653	DYM	GGATGGGGGAGGACTGCTTTATGGACTTGCATCAGGAGTAGCAAAGATATTACATATGAA	5.72839	5.40904	5.32978	5.02952	5.44726	5.32978	1.14527	0.274597
ASCRP3003377	hsa_circRNA_100222	hsa_circ_0012415	circBase	chr1	-	51826842	51831701	exonic	NM_001981	EPS15	ATTTTGCCAACTTCAGTGCTCCACAGACCCCTTTGCTTCTGTTTTTGGGAATGAATCATT	9.13945	8.74922	8.86399	8.49093	8.70824	8.89309	1.14521	0.250759
ASCRP3002275	hsa_circRNA_052967	hsa_circ_0052967	circBase	chr2	+	24181170	24207701	exonic	NM_181713	UBXN2A	AGGATTGTCCAGAAATTTAACATTACTCATAGTAAGGCGAAAGAGAATGAAAGACGTAGA	5.43779	5.26769	5.19763	5.11285	5.10704	5.0234	1.14507	0.0459903
ASCRP3000086	hsa_circRNA_406838		25070500	chr6	+	125328677	125329118	intronic	ENST00000359704	RNF217	AAAAGTTGTAAAAATATGCTATAATAAAATTTATCCACTGCTCCTGGCTGACTTTGAGCA	6.92595	6.33993	6.48203	6.02518	6.61038	6.45306	1.14495	0.426358
ASCRP3011124	hsa_circRNA_077578	hsa_circ_0077578	circBase	chr6	-	109319715	109323546	exonic	NM_014454	SESN1	TCAACTCAGCAGAAAATGTTTCTGAACTTGGCATTAGAATTCCTCGACCACTAGGACAGG	5.21407	5.36989	5.49839	5.11285	5.19763	5.11285	1.14489	0.0648605
ASCRP3000977	hsa_circRNA_000242	hsa_circ_0000242	circBase	chr10	-	70864370	70864480	antisense	NM_002727	SRGN	ACAAACACATCCACTAGCTCTGCAAACACATTCAAAGGTATTGACAGCACAACTGTGTTT	5.75596	5.43779	5.05977	5.11285	5.10704	5.37484	1.14483	0.374191
ASCRP3013463	hsa_circRNA_067345	hsa_circ_0067345	circBase	chr3	+	130871231	130962340	exonic	NM_024800	NEK11	TTTGGAAAATGTCCTGGGTTGCACTTCTCTAGGTCACTGGCATGCATTTTGTATGAGATG	6.05306	5.76375	5.89076	5.81726	5.68819	5.54352	1.14479	0.129277
ASCRP3000254	hsa_circRNA_104026	hsa_circ_0005819	circBase	chr5	+	176671195	176673797	exonic	NM_022455	NSD1	AAAGTGAAAAATGATGACTCGTCAAAAGAGATTCCAGGCTCAGAGTGCTATGAAGCTGGT	5.67593	5.59175	5.62171	5.35996	5.2411	5.63017	1.14468	0.135828
ASCRP3000772	hsa_circRNA_076700	hsa_circ_0076700	circBase	chr6	-	47199267	47254331	exonic	uc003oyv.3	TNFRSF21	AATAAACATTAGGTGTTTGTTACTTGGATTCCTTAGCACCACCACAGCTCAGCCAGAACA	6.29012	6.53484	6.41188	5.99176	6.24742	6.33993	1.14458	0.156384
ASCRP3001916	hsa_circRNA_104507	hsa_circ_0001756	circBase	chr7	-	139415730	139416814	exonic	NM_022740	HIPK2	AGATATTACAGGTATGGCCTCACATGTGCAAGTTTTCTCCCCTCACACCCTTCAATCAAG	13.2662	13.5031	13.4778	13.0172	13.1621	13.4104	1.14455	0.18534
ASCRP3002123	hsa_circRNA_405245		25070500	chr14	+	65031468	65035165	exonic	NM_172365	PPP1R36	AGCTATATGGTTTTTACACCTGCAGCAGAAGTCAAGGAAAAAGGAAAGAAAGGCAAAGCA	5.28344	5.2411	5.36493	5.02952	5.10704	5.09535	1.14454	0.00735963
ASCRP3011392	hsa_circRNA_101783	hsa_circ_0007807	circBase	chr16	-	28163979	28167848	exonic	NM_015171	XPO6	TCCCTGTGGTGGAGTTTTTGACACTTTTGTTCAAGTACACATTTCATCAGGTGACTTACT	5.88716	5.40904	5.36493	5.28344	5.44726	5.27295	1.14453	0.282133
ASCRP3004349	hsa_circRNA_100250	hsa_circ_0000081	circBase	chr1	+	64474976	64516388	exonic	NM_005012	ROR1	CAGGATACTCAAACAGAGCTGTCAGTCAGTGCTGAATTAGTGCCTACCTCATCATGGAAC	5.62171	5.46604	5.89076	5.02952	5.79835	5.49381	1.14437	0.440034
ASCRP3005109	hsa_circRNA_100470	hsa_circ_0016726	circBase	chr1	+	227075791	227076750	exonic	NM_000447	PSEN2	CCATCTCTGTGTATGTTCATCCATGGCTGGTTGATCATGTCTTCACTGATGCTGCTGTTC	6.18868	5.67593	5.94379	5.65943	5.76375	5.72839	1.14437	0.221189
ASCRP3001913	hsa_circRNA_100247	hsa_circ_0012779	circBase	chr1	+	62321701	62350080	exonic	NM_176877	INADL	AGATATGCCACTGATACATGGACCCTTTAGATCCTACAAGATCAGTGATTGTGATCCGCT	5.39934	5.32978	5.39447	5.02952	5.0234	5.41387	1.14437	0.17019
ASCRP3011344	hsa_circRNA_406826		25070500	chr6	+	110048311	110064975	exonic	NM_014845	FIG4	TCCAGAGGTTTGGCTCTCCCATCATCATCTTGAATTTAGTGAAGGTTTTGTCAGGTTCTT	12.8472	11.3913	12.5147	12.1907	11.5746	12.3311	1.14435	0.682936
ASCRP3003360	hsa_circRNA_079926	hsa_circ_0079926	circBase	chr7	+	39821342	39829143	exonic	NR_026999	LINC00265	ATTTGGAATTTTCCTATACGTGGATTCCAGAGGGGTGACAGCGAAACTTGAAGCATATGT	5.21407	5.57437	5.21951	5.31448	4.82819	5.20861	1.14434	0.312936
ASCRP3003296	hsa_circRNA_004065	hsa_circ_0004065	circBase	chr3	+	101520078	101525970	exonic	NM_145037	NXPE3	ATTGGGTAACTGTGATTCCCAGGAGAATAAAAGTACTTGGACCATGAGACTGTTTCAGCC	5.46604	5.21407	5.29385	5.02952	5.10704	5.18103	1.14427	0.0642297
ASCRP3001894	hsa_circRNA_403022		25242744	chr3	+	178921331	178922376	exonic	NM_006218	PIK3CA	AGAGTACCTTGTTCCAATCCCAGTATATAAGAAGCTGTATAATGCTTGGGAGGATGCCCA	5.62171	5.53459	5.49839	5.43303	5.32469	5.2411	1.14414	0.0303263
[truncated: 11,443 more rows]
